# Supplementary material for: A Model of the CA1 Field Rhythms
Source: eNeuro. 2021 Nov 8;8(6):ENEURO.0192-21.2021. doi: 10.1523/ENEURO.0192-21.2021 (PMC8577063; doi:10.1523/ENEURO.0192-21.2021)
Supplement: Extended Data 1 — Latex supplement. Download Extended Data 1, ZIP file. [file enu-eN-NWR-0192-21-s03.zip]

Archive with 34 entries (33 files):
- ArtifitialCell_parameters.tex
- ArtifitialGridCell_parameters.tex
- ArtifitialPlaceCell_parameters.tex
- aac_synapses.tex
- aactable.tex
- bibliography.bib
- bis_synapses.tex
- bistable.tex
- cckbas_synapses.tex
- cckbastable.tex
- figures/
- figures/bis_structure.png
- figures/firures.odg
- figures/interneuron_structures.png
- figures/olm_structure.png
- figures/pyramide_structures.png
- gap_junctions_parameters.tex
- iext_table.tex
- ivy_synapses.tex
- ivytable.tex
- ngf_synapses.tex
- ngftable.tex
- nmda_parameters.tex
- olm_synapses.tex
- olmtable.tex
- pvbas_synapses.tex
- pvbastable.tex
- pyr_synapses.tex
- pyrtable.tex
- sca_synapses.tex
- scatable.tex
- spatial_modulated_connections.tex
- suplement.pdf
- suplement.tex
