# Supplementary material for: A Model of the CA1 Field Rhythms
Source: eNeuro. 2021 Nov 8;8(6):ENEURO.0192-21.2021. doi: 10.1523/ENEURO.0192-21.2021 (PMC8577063; doi:10.1523/ENEURO.0192-21.2021)
Supplement: Extended Data 1 — Latex supplement. Download Extended Data 1, ZIP file. [file enu-eN-NWR-0192-21-s03.zip › ArtifitialCell_parameters.tex]

\begin{longtable}{llll}
\caption{Parameters of artifitial generators}\label{ArtifitialCell_parameters}\\
\toprule
{} & ca3\_non\_spatial & msteevracells &    msach \\
\midrule
\endhead
\midrule
\multicolumn{4}{r}{{Continued on next page}} \\
\midrule
\endfoot

\bottomrule
\endlastfoot
$R_{\theta}$          &             0.3 &           0.6 &      0.4 \\
$\omega_{\theta},\ Hz$      &               7 &             7 &        7 \\
$latency,\ ms$    &              10 &             4 &       10 \\
$\mu_{\theta},\ rad$       &             1.3 &       $\pi$ &  $\pi$ \\
$S$ &               1 &            15 &        3 \\
\end{longtable}
