# Supplementary material for: A Model of the CA1 Field Rhythms
Source: eNeuro. 2021 Nov 8;8(6):ENEURO.0192-21.2021. doi: 10.1523/ENEURO.0192-21.2021 (PMC8577063; doi:10.1523/ENEURO.0192-21.2021)
Supplement: Extended Data 1 — Latex supplement. Download Extended Data 1, ZIP file. [file enu-eN-NWR-0192-21-s03.zip › ArtifitialGridCell_parameters.tex]

\begin{longtable}{ll}
\caption{Parameters of artifitial generators}\label{ArtifitialGridCell_parameters}\\
\toprule
{} &    mec \\
\midrule
\endhead
\midrule
\multicolumn{2}{r}{{Continued on next page}} \\
\midrule
\endfoot

\bottomrule
\endlastfoot
$R_{\gamma}$     &    0.4 \\
$R_{grid}$      &    0.9 \\
$R_{\theta}$     &    0.3 \\
$\omega_{grid},\ Hz$ &    0.1 \\
$\omega_{\gamma},\ Hz$ &     63 \\
$\mu_{\gamma},\ rad$    &      0 \\
$latency,\ ms$    &     10 \\
$\omega_{\theta},\ Hz$  &      7 \\
$\mu_{\theta},\ rad$     &  -1.04 \\
$S$ &  1e+08 \\
\end{longtable}
