# Supplementary material for: A Model of the CA1 Field Rhythms
Source: eNeuro. 2021 Nov 8;8(6):ENEURO.0192-21.2021. doi: 10.1523/ENEURO.0192-21.2021 (PMC8577063; doi:10.1523/ENEURO.0192-21.2021)
Supplement: Extended Data 1 — Latex supplement. Download Extended Data 1, ZIP file. [file enu-eN-NWR-0192-21-s03.zip › ArtifitialPlaceCell_parameters.tex]

\begin{longtable}{ll}
\caption{Parameters of artifitial generators}\label{ArtifitialPlaceCell_parameters}\\
\toprule
{} & ca3\_spatial \\
\midrule
\endhead
\midrule
\multicolumn{2}{r}{{Continued on next page}} \\
\midrule
\endfoot

\bottomrule
\endlastfoot
$R_{\gamma}$         &         0.4 \\
$R_{\theta}$         &         0.4 \\
$\omega_{\gamma},\ Hz$     &          35 \\
$\mu_{\gamma},\ rad$        &           0 \\
$latency,\ ms$        &          10 \\
$\omega_{\theta},\ Hz$      &           7 \\
$\mu_{\theta},\ rad$         &         1.3 \\
$r_{place}, \ ms$ &         500 \\
$S$     &       1e+06 \\
\end{longtable}
