# Supplementary material for: A Model of the CA1 Field Rhythms
Source: eNeuro. 2021 Nov 8;8(6):ENEURO.0192-21.2021. doi: 10.1523/ENEURO.0192-21.2021 (PMC8577063; doi:10.1523/ENEURO.0192-21.2021)
Supplement: Extended Data 1 — Latex supplement. Download Extended Data 1, ZIP file. [file enu-eN-NWR-0192-21-s03.zip › aac_synapses.tex]

\begin{longtable}{lllllllll}
\caption{Synaptic connections to aac}\label{aac_synapses}\\
\toprule
{} &  $g_{max, mean}$ & $g_{max, \sigma}$ & $\tau_{rise}$ & $\tau_{decay}$ &   $p$ & $delay_{mean}$ & $delay_{\sigma}$ & Compartment \\
\midrule
\endhead
\midrule
\multicolumn{9}{r}{{Continued on next page}} \\
\midrule
\endfoot

\bottomrule
\endlastfoot
bis             &   1.5 &      0.7 &      0.5 &         4 &    0.2 &   1.2 &       0.2 &      dendrite\ \\
ca3\_non\_spatial &   0.7 &      0.2 &        2 &       6.3 &   0.03 &   2.5 &       0.5 &      dendrite\ \\
ca3\_spatial     &   0.7 &      0.2 &        2 &       6.3 &   0.03 &   2.5 &       0.5 &      dendrite\ \\
cckbas          &   0.5 &      0.7 &      0.5 &         4 &    0.2 &   1.2 &       0.2 &      dendrite\ \\
ivy             &   0.5 &      0.7 &      0.5 &         4 &    0.2 &   1.2 &       0.2 &      dendrite\ \\
mec             &     1 &     0.05 &        2 &       6.3 &   0.01 &    10 &       0.5 &      dendrite\ \\
msteevracells   &   0.9 &      0.7 &      0.5 &         3 &    0.5 &  10.5 &       0.5 &               soma \\
olm             &   1.5 &      0.7 &      0.5 &         4 &    0.2 &   1.2 &       0.2 &      dendrite\ \\
pvbas           &   1.5 &      0.7 &      0.5 &         4 &    0.2 &   1.2 &       0.2 &      dendrite\ \\
pyr             &  0.04 &     0.02 &      0.3 &       0.6 &   0.07 &   1.2 &       0.2 &      dendrite\ \\
sca             &   1.5 &      0.7 &      0.5 &         4 &    0.1 &   1.2 &       0.2 &      dendrite\ \\
lec             &   0.1 &     0.05 &        2 &       6.3 &  0.003 &     8 &       0.5 &      dendrite\ \\
\end{longtable}
