# Supplementary material for: A Model of the CA1 Field Rhythms
Source: eNeuro. 2021 Nov 8;8(6):ENEURO.0192-21.2021. doi: 10.1523/ENEURO.0192-21.2021 (PMC8577063; doi:10.1523/ENEURO.0192-21.2021)
Supplement: Extended Data 1 — Latex supplement. Download Extended Data 1, ZIP file. [file enu-eN-NWR-0192-21-s03.zip › bibliography.bib]

@article{jaramillo_phase_2017,
	title = {Phase precession: a neural code underlying episodic memory?},
	volume = {43},
	issn = {0959-4388},
	url = {http://www.sciencedirect.com/science/article/pii/S0959438817300533},
	doi = {10.1016/j.conb.2017.02.006},
	series = {Neurobiology of Learning and Plasticity},
	shorttitle = {Phase precession},
	abstract = {In the hippocampal formation, the sequential activation of place-specific cells represents a conceptual model for the spatio-temporal events that assemble episodic memories. The imprinting of behavioral sequences in hippocampal networks might be achieved via spike-timing-dependent plasticity and phase precession of the spiking activity of neurons. It is unclear, however, whether phase precession plays an active role by enabling sequence learning via synaptic plasticity or whether phase precession passively reflects retrieval dynamics. Here we examine these possibilities in the context of potential mechanisms generating phase precession. Knowledge of these mechanisms would allow to selectively alter phase precession and test its role in episodic memory. We finally review the few successful approaches to degrade phase precession and the resulting impact on behavior.},
	pages = {130--138},
	journaltitle = {Current Opinion in Neurobiology},
	author = {Jaramillo, Jorge and Kempter, Richard},
	urldate = {2019-01-04},
	date = {2017-04-01},
	file = {Jaramillo и Kempter - 2017 - Phase precession a neural code underlying episodi.pdf:/home/ivan/Zotero/storage/LZKDG83K/Jaramillo и Kempter - 2017 - Phase precession a neural code underlying episodi.pdf:application/pdf;ScienceDirect Snapshot:/home/ivan/Zotero/storage/M5ZZVZVC/S0959438817300533.html:text/html}
}

@article{zhu_architecture_2018,
	title = {Architecture of the Mouse Brain Synaptome},
	volume = {99},
	issn = {0896-6273},
	url = {https://www.ncbi.nlm.nih.gov/pmc/articles/PMC6117470/},
	doi = {10.1016/j.neuron.2018.07.007},
	abstract = {Synapses are found in vast numbers in the brain and contain complex proteomes. We developed genetic labeling and imaging methods to examine synaptic proteins in individual excitatory synapses across all regions of the mouse brain. Synapse catalogs were generated from the molecular and morphological features of a billion synapses. Each synapse subtype showed a unique anatomical distribution, and each brain region showed a distinct signature of synapse subtypes. Whole-brain synaptome cartography revealed spatial architecture from dendritic to global systems levels and previously unknown anatomical features. Synaptome mapping of circuits showed correspondence between synapse diversity and structural and functional connectomes. Behaviorally relevant patterns of neuronal activity trigger spatiotemporal postsynaptic responses sensitive to the structure of synaptome maps. Areas controlling higher cognitive function contain the greatest synapse diversity, and mutations causing cognitive disorders reorganized synaptome maps. Synaptome technology and resources have wide-ranging application in studies of the normal and diseased brain., 
          
            
              •
              Single-synapse-resolution maps of postsynaptic proteins across the whole mouse brain
            
            
              •
              Systematic catalogs and anatomical mapping of synapse types and subtypes
            
            
              •
              Synapse diversity is organized into a synaptome map architecture
            
            
              •
              Disease-relevant mutations reprogram synaptome maps
            
          
        , Synapse molecular composition and diversity was systematically mapped across the whole mouse brain. A molecular logic orchestrates the spatial architecture of synapse diversity from individual dendrites to the systems level. Synaptome architecture and function is important for cognition and disease.},
	pages = {781--799.e10},
	number = {4},
	journaltitle = {Neuron},
	author = {Zhu, Fei and Cizeron, Mélissa and Qiu, Zhen and Benavides-Piccione, Ruth and Kopanitsa, Maksym V. and Skene, Nathan G. and Koniaris, Babis and {DeFelipe}, Javier and Fransén, Erik and Komiyama, Noboru H. and Grant, Seth G.N.},
	urldate = {2019-01-02},
	date = {2018-08-22},
	pmid = {30078578},
	pmcid = {PMC6117470},
	file = {Zhu и др. - 2018 - Architecture of the Mouse Brain Synaptome.pdf:/home/ivan/Zotero/storage/9GD353R4/Zhu и др. - 2018 - Architecture of the Mouse Brain Synaptome.pdf:application/pdf}
}

@article{wulff_hippocampal_2009,
	title = {Hippocampal theta rhythm and its coupling with gamma oscillations require fast inhibition onto parvalbumin-positive interneurons},
	volume = {106},
	rights = {© 2009 by The National Academy of Sciences of the {USA}.  Freely available online through the {PNAS} open access option.},
	issn = {0027-8424, 1091-6490},
	url = {https://www.pnas.org/content/106/9/3561},
	doi = {10.1073/pnas.0813176106},
	abstract = {Hippocampal theta (5–10 Hz) and gamma (35–85 Hz) oscillations depend on an inhibitory network of {GABAergic} interneurons. However, the lack of methods for direct and cell-type-specific interference with inhibition has prevented better insights that help link synaptic and cellular properties with network function. Here, we generated genetically modified mice ({PV}-Δγ2) in which synaptic inhibition was ablated in parvalbumin-positive ({PV}+) interneurons. Hippocampal local field potential and unit recordings in the {CA}1 area of freely behaving mice revealed that theta rhythm was strongly reduced in these mice. The characteristic coupling of theta and gamma oscillations was strongly altered in {PV}-Δγ2 mice more than could be accounted for by the reduction in theta rhythm only. Surprisingly, gamma oscillations were not altered. These data indicate that synaptic inhibition onto {PV}+ interneurons is indispensable for theta- and its coupling to gamma oscillations but not for rhythmic gamma-activity in the hippocampus. Similar alterations in rhythmic activity were obtained in a computational hippocampal network model mimicking the genetic modification, suggesting that intrahippocampal networks might contribute to these effects.},
	pages = {3561--3566},
	number = {9},
	journaltitle = {{PNAS}},
	author = {Wulff, Peer and Ponomarenko, Alexey A. and Bartos, Marlene and Korotkova, Tatiana M. and Fuchs, Elke C. and Bähner, Florian and Both, Martin and Tort, Adriano B. L. and Kopell, Nancy J. and Wisden, William and Monyer, Hannah},
	urldate = {2019-01-02},
	date = {2009-03-03},
	langid = {english},
	pmid = {19204281},
	keywords = {compartmental model, {GABA}, {GABAA} receptor, knockout, network synchrony},
	file = {Snapshot:/home/ivan/Zotero/storage/4TUU7FP5/3561.html:text/html;Wulff и др. - 2009 - Hippocampal theta rhythm and its coupling with gam.pdf:/home/ivan/Zotero/storage/LJAEZEZB/Wulff и др. - 2009 - Hippocampal theta rhythm and its coupling with gam.pdf:application/pdf}
}

@article{__2018,
	title = {Математическая модель нарушения энергетического метаболизма в мозге при развитии нейродегенеративных заболеваний: новый предполагаемый механизм гибели клеток},
	volume = {13},
	issn = {19946538},
	url = {http://www.matbio.org/2018/Mysin_13_591.pdf},
	doi = {10.17537/2018.13.591},
	shorttitle = {The Mathematical Model of Disturbance of Energy Metabolism in Brain during Development of Neurodegenerative Diseases},
	pages = {591--608},
	number = {2},
	journaltitle = {Математическая биология и биоинформатика},
	author = {Мысин, И.Е. and Попова, И.Ю. and Осипов, А.А.},
	urldate = {2019-01-02},
	date = {2018-12-27},
	langid = {russian},
	file = {Мысин и др. - 2018 - Математическая модель нарушения энергетического ме.pdf:/home/ivan/Zotero/storage/MUV2334A/Мысин и др. - 2018 - Математическая модель нарушения энергетического ме.pdf:application/pdf}
}

@article{bellmund_navigating_2018,
	title = {Navigating cognition: Spatial codes for human thinking},
	volume = {362},
	rights = {Copyright © 2018 The Authors, some rights reserved; exclusive licensee American Association for the Advancement of Science. No claim to original U.S. Government Works. http://www.sciencemag.org/about/science-licenses-journal-article-{reuseThis} is an article distributed under the terms of the Science Journals Default License.},
	issn = {0036-8075, 1095-9203},
	url = {http://science.sciencemag.org/content/362/6415/eaat6766},
	doi = {10.1126/science.aat6766},
	shorttitle = {Navigating cognition},
	abstract = {A framework for cognitive spaces
Ever since Tolman's proposal of cognitive maps in the 1940s, the question of how spatial representations support flexible behavior has been a contentious topic. Bellmund et al. review and combine concepts from cognitive science and philosophy with findings from neurophysiology of spatial navigation in rodents to propose a framework for cognitive neuroscience. They argue that spatial-processing principles in the hippocampalentorhinal region provide a geometric code to map information domains of cognitive spaces for high-level cognition and discuss recent evidence for this proposal.
Science, this issue p. eaat6766
Structured Abstract
{BACKGROUNDEver} since Edward Tolman’s proposal that comprehensive cognitive maps underlie spatial navigation and, more generally, psychological functions, the question of how past experience guides behavior has been contentious. The discovery of place cells in rodents, signaling the animal’s position in space, suggested that such cognitive maps reside in the hippocampus, a core brain region for human memory. Building on the description of place cells, several other functionally defined cell types were discovered in the hippocampal-entorhinal region. Among them are grid cells in the entorhinal cortex, whose characteristic periodic, six-fold symmetric firing patterns are thought to provide a spatial metric. These findings were complemented by insights into key coding principles of the hippocampal-entorhinal region: Spatial representations vary in scale along the hippocampal long axis, place cells remap to map different environments, and sequential hippocampal activity represents nonlocal trajectories through space. In humans, the existence of spatially tuned cells has been demonstrated in presurgical patients, and functional magnetic resonance imaging provides proxy measures for the noninvasive investigation of these processing mechanisms in human cognition. Intriguingly, recent advances indicate that place and grid cells can encode positions along dimensions of experience beyond Euclidean space for navigation, suggesting a more general role of hippocampal-entorhinal processing mechanisms in cognition.
{ADVANCESWe} combine hippocampal-entorhinal processing mechanisms identified in spatial navigation research with ideas from cognitive science describing a spatial representational format for cognition. Cognitive spaces are spanned by dimensions satisfying geometric constraints such as betweenness and equidistance, enabling the representation of properties and concepts as convex regions of cognitive space. We propose that the continuous population code of place and grid cells in the hippocampal-entorhinal region maps the dimensions of cognitive spaces. In these, each stimulus is located according to its feature values along the relevant dimensions, resulting in nearby positions for similar stimuli and larger distances between dissimilar stimuli. The low-dimensional, rigid firing properties of the entorhinal grid system make it a candidate to provide a metric or distance code for cognitive spaces, whereas hippocampal place cells flexibly represent positions in a given space. This mapping of cognitive spaces is complemented by the additional coding principles outlined above: Along the hippocampal long axis, cognitive spaces are mapped with varying spatial scale, supporting memory and knowledge representations at different levels of granularity. Via hippocampal remapping, spaces spanned by different dimensions can be flexibly mapped and established maps can be reinstated via attractor dynamics. The geometric definition of cognitive spaces allows flexible generalization and inference, and sequential hippocampal activity can simulate trajectories through cognitive spaces for adaptive decision-making and behavior.
{OUTLOOKCognitive} spaces provide a domain-general format for processing in the hippocampal-entorhinal region, in line with its involvement beyond navigation and memory. Spatial navigation serves as a model system to identify key coding principles governing cognitive spaces. An important question concerns the extent to which firing properties of spatially tuned cells are preserved in cognitive spaces. Technological advances such as calcium imaging will clarify coding principles on the population level and facilitate the translation to human cognitive neuroscience. Spatial navigation is mostly investigated in two dimensions and naturally limited to three dimensions; however, the processing of complex, multidimensional concepts is vital to high-level human cognition, and the representation of such high-dimensional spaces is an intriguing question for future research. Further, the role of brain networks acting in concert with the hippocampus, in navigation specifically and cognitive function in general, will provide insight into whether and how cognitive spaces are supported beyond the hippocampal-entorhinal region. Finally, the precise way in which cognitive spaces and trajectories through them are read out for behavior remains to be elucidated. {\textless}img class="fragment-image" aria-describedby="F1-caption" src="http://science.sciencemag.org/content/sci/362/6415/eaat6766/F1.medium.gif"/{\textgreater} Download high-res image Open in new tab Download Powerpoint Place and grid cells map cognitive spaces.Cognitive spaces are defined by dimensions satisfying geometric constraints. The example space (left) is spanned by the dimensions of engine power and car weight. Black dots show different vehicles whose positions reflect their feature combinations. Place cells (center; colored circles represent firing fields of different cells) and grid cells (right; circles illustrate firing pattern of one cell) provide a continuous code for cognitive spaces.
The hippocampal formation has long been suggested to underlie both memory formation and spatial navigation. We discuss how neural mechanisms identified in spatial navigation research operate across information domains to support a wide spectrum of cognitive functions. In our framework, place and grid cell population codes provide a representational format to map variable dimensions of cognitive spaces. This highly dynamic mapping system enables rapid reorganization of codes through remapping between orthogonal representations across behavioral contexts, yielding a multitude of stable cognitive spaces at different resolutions and hierarchical levels. Action sequences result in trajectories through cognitive space, which can be simulated via sequential coding in the hippocampus. In this way, the spatial representational format of the hippocampal formation has the capacity to support flexible cognition and behavior.},
	pages = {eaat6766},
	number = {6415},
	journaltitle = {Science},
	author = {Bellmund, Jacob L. S. and Gärdenfors, Peter and Moser, Edvard I. and Doeller, Christian F.},
	urldate = {2018-12-25},
	date = {2018-11-09},
	langid = {english},
	pmid = {30409861},
	file = {Bellmund и др. - 2018 - Navigating cognition Spatial codes for human thin.pdf:/home/ivan/Zotero/storage/UWGZB3WY/Bellmund и др. - 2018 - Navigating cognition Spatial codes for human thin.pdf:application/pdf;Snapshot:/home/ivan/Zotero/storage/EUCNGK2I/eaat6766.html:text/html}
}

@article{__2018-1,
	title = {Роль гетерогенности в синхронизации импульсных нейронных сетей},
	volume = {13},
	doi = {10.17537/2018.13.490},
	pages = {490--506},
	number = {2},
	journaltitle = {Математическая биология и биоинформатика},
	author = {Мысин, Иван Евгеньевич and Чижов, Антон Вадимович},
	date = {2018},
	file = {Мысин и Чижов - 2018 - Роль гетерогенности в синхронизации импульсных ней.pdf:/home/ivan/Zotero/storage/6JAG3WWV/Мысин и Чижов - 2018 - Роль гетерогенности в синхронизации импульсных ней.pdf:application/pdf}
}

@article{kazanovich_how_2018,
	title = {How Animals Find Their Way in Space. Experiments and Modeling},
	volume = {13},
	abstract = {We describe different components of brain's space representation system, such as place cells, grid cells, time cells, and head-direction cells and review the models that suggest and test neural mechanisms on how this system can be used by an animal during navigation.},
	pages = {29},
	journaltitle = {Mathematical Biology and Bioinformatics.},
	author = {Kazanovich, Yakov and Mysin, Ivan E},
	date = {2018},
	langid = {english},
	file = {Kazanovich и Mysin - How Animals Find Their Way in Space. Experiments a.pdf:/home/ivan/Zotero/storage/YVU9ZVMN/Kazanovich и Mysin - How Animals Find Their Way in Space. Experiments a.pdf:application/pdf}
}

@article{bragin_gamma_1995,
	title = {Gamma (40-100 Hz) oscillation in the hippocampus of the behaving rat},
	volume = {15},
	rights = {© 1995 by Society for Neuroscience},
	issn = {0270-6474, 1529-2401},
	url = {http://www.jneurosci.org/content/15/1/47},
	doi = {10.1523/JNEUROSCI.15-01-00047.1995},
	abstract = {The cellular generation and spatial distribution of gamma frequency (40– 100 Hz) activity was examined in the hippocampus of the awake rat. Field potentials and unit activity were recorded by multiple site silicon probes (5- and 16-site shanks) and wire electrode arrays. Gamma waves were highly coherent along the long axis of the dentate hilus, but average coherence decreased rapidly in the {CA}3 and {CA}1 directions. Analysis of short epochs revealed large fluctuations in coherence values between the dentate and {CA}1 gamma waves. Current source density analysis revealed large sinks and sources in the dentate gyrus with spatial distribution similar to the dipoles evoked by stimulation of the perforant path. The frequency changes of gamma and theta waves positively correlated (40–100 Hz and 5–10 Hz, respectively). Putative interneurons in the dentate gyrus discharged at gamma frequency and were phase-locked to the ascending part of the gamma waves recorded from the hilus. Following bilateral lesion of the entorhinal cortex the power and frequency of hilar gamma activity significantly decreased or disappeared. Instead, a large amplitude but slower gamma pattern (25–50 Hz) emerged in the {CA}3-{CA}1 network. We suggest that gamma oscillation emerges from an interaction between intrinsic oscillatory properties of interneurons and the network properties of the dentate gyrus. We also hypothesize that under physiological conditions the hilar gamma oscillation may be entrained by the entorhinal rhythm and that gamma oscillation in the {CA}3-{CA}1 circuitry is suppressed by either the hilar region or the entorhinal cortex.},
	pages = {47--60},
	number = {1},
	journaltitle = {J. Neurosci.},
	author = {Bragin, A. and Jando, G. and Nadasdy, Z. and Hetke, J. and Wise, K. and Buzsaki, G.},
	urldate = {2018-12-22},
	date = {1995-01-01},
	langid = {english},
	pmid = {7823151},
	file = {Bragin и др. - 1995 - Gamma (40-100 Hz) oscillation in the hippocampus o.pdf:/home/ivan/Zotero/storage/72NG62FB/Bragin и др. - 1995 - Gamma (40-100 Hz) oscillation in the hippocampus o.pdf:application/pdf;Snapshot:/home/ivan/Zotero/storage/2GF25F2C/47.html:text/html}
}

@article{russell_persistent_2018,
	title = {Persistent fatigue induced by interferon-alpha: a novel, inflammation-based, proxy model of chronic fatigue syndrome},
	issn = {0306-4530},
	url = {http://www.sciencedirect.com/science/article/pii/S0306453018301963},
	doi = {10.1016/j.psyneuen.2018.11.032},
	shorttitle = {Persistent fatigue induced by interferon-alpha},
	abstract = {The role of immune or infective triggers in the pathogenesis of Chronic Fatigue Syndrome ({CFS}) is not yet fully understood. Barriers to obtaining immune measures at baseline (i.e., before the trigger) in {CFS} and post-infective fatigue model cohorts have prevented the study of pre-existing immune dysfunction and subsequent immune changes in response to the trigger. This study presents interferon-alpha ({IFN}-α)-induced persistent fatigue as a model of {CFS}. {IFN}-α, which is used in the treatment of chronic Hepatitis C Virus ({HCV}) infection, induces a persistent fatigue in some individuals, which does not abate post-treatment, that is, once there is no longer immune activation. This model allows for the assessment of patients before and during exposure to the immune trigger, and afterwards when the original trigger is no longer present. Fifty-five patients undergoing {IFN}-α treatment for chronic {HCV} were assessed at baseline, during the 6–12 months of {IFN}-α treatment, and at six-months post-treatment. Measures of fatigue, cytokines and kynurenine pathway metabolites were obtained. Fifty-four {CFS} patients and 57 healthy volunteers completed the same measures at a one-off assessment, which were compared with post-treatment follow-up measures from the {HCV} patients. Eighteen patients undergoing {IFN}-α treatment (33\%) were subsequently defined as having ‘persistent fatigue’ (the proposed model for {CFS}), if their levels of fatigue were higher six-months post-treatment than at baseline; the other 67\% were considered ‘resolved fatigue’. Patients who went on to develop persistent fatigue experienced a greater increase in fatigue symptoms over the first four weeks of {IFN}-α, compared with patients who did not (Δ Treatment Week ({TW})-0 vs. {TW}4; {PF}: 7.1 ± 1.5 vs. {RF}: 4.0 ± 0.8, p = 0.046). Moreover, there was a trend towards increased baseline interleukin ({IL})-6, and significantly higher baseline {IL}-10 levels, as well as higher levels of these cytokines in response to {IFN}-α treatment, alongside concurrent increases in fatigue. Levels increased to more than double those of the other patients by Treatment Week ({TW})4 (p =  0.011 for {IL}-6 and p = 0.001 for {IL}-10). There was no evidence of an association between persistent fatigue and peripheral inflammation six-months post-treatment, nor did we observe peripheral inflammation in the {CFS} cohort. While there were changes in kynurenine metabolites in response to {IFN}-α, there was no association with persistent fatigue. {CFS} patients had lower levels of the ratio of kynurenine to tryptophan and 3-hydroxykynurenine than controls. Future studies are needed to elucidate the mechanisms behind the initial exaggerated response of the immune system in those who go on to experience persistent fatigue even if the immune trigger is no longer present, and the change from acute to chronic fatigue in the absence of continued peripheral immune activation.},
	journaltitle = {Psychoneuroendocrinology},
	author = {Russell, Alice and Hepgul, Nilay and Nikkheslat, Naghmeh and Borsini, Alessandra and Zajkowska, Zuzanna and Moll, Natalie and Forton, Daniel and Agarwal, Kosh and Chalder, Trudie and Mondelli, Valeria and Hotopf, Matthew and Cleare, Anthony and Murphy, Gabrielle and Foster, Graham and Wong, Terry and Schütze, Gregor A. and Schwarz, Markus J. and Harrison, Neil and Zunszain, Patricia A. and Pariante, Carmine M.},
	urldate = {2018-12-22},
	date = {2018-12-17},
	keywords = {Chronic fatigue syndrome, Cytokines, Fatigue, Inflammation, Kynurenine, Tryptophan},
	file = {Russell и др. - 2018 - Persistent fatigue induced by interferon-alpha a .pdf:/home/ivan/Zotero/storage/MQU3HM5L/Russell и др. - 2018 - Persistent fatigue induced by interferon-alpha a .pdf:application/pdf;ScienceDirect Snapshot:/home/ivan/Zotero/storage/7G533NXG/S0306453018301963.html:text/html}
}

@article{cosi_implication_1999,
	title = {Implication of Poly({ADP}-Ribose) Polymerase ({PARP}) in Neurodegeneration and Brain Energy Metabolism: Decreases in Mouse Brain {NAD}+ and {ATP} Caused by {MPTP} Are Prevented by the {PARP} Inhibitor Benzamide},
	volume = {890},
	issn = {0077-8923, 1749-6632},
	url = {http://doi.wiley.com/10.1111/j.1749-6632.1999.tb07998.x},
	doi = {10.1111/j.1749-6632.1999.tb07998.x},
	shorttitle = {Implication of Poly({ADP}-Ribose) Polymerase ({PARP}) in Neurodegeneration and Brain Energy Metabolism},
	abstract = {Poly({ADP}-ribose) polymerase ({PARP}) is a {DNA} binding protein that uses nicotinamide adenine dinucleotide ({NAD}+) as a substrate. Evidence from in vitro studies on nonneuronal cells in culture have shown that when fully activated by free radical-induced {DNA} damage, {PARP} depletes cellular {NAD}+ and consequently adenosine triphosphate ({ATP}) levels within a matter of minutes, and that this depletion is associated with a cell death that can be prevented by {PARP} inhibitors. The present in vivo study utilized the 1-methyl-4phenyl-1,2,3,6-tetrahydropyridine ({MPTP})-treated mouse, a model of central nigrostriatal dopamine neurotoxicity that recapitulates certain features of Parkinson’s disease ({PD}), and one in which we have previously shown {PARP} inhibitors to be protective,6 to examine whether {MPTP} acutely caused regionand time-dependent changes in levels of {NAD}+ and {ATP} in the brain in vivo and whether such effects were modified by treatments with neuroprotective doses of the {PARP} inhibitor benzamide. The results confirm that {MPTP} reduces striatal {ATP} levels, as previously reported by Chan et al.,4 show that {MPTP} causes a regionally-selective (striatal and midbrain) loss of {NAD}+, and indicate that the {PARP} inhibitor benzamide can prevent these losses without interfering with {MPTP}-induced striatal dopamine release. These findings suggest an involvement of {PARP} in the control of brain energy metabolism during neurotoxic insult, provide further evidence in support of the participation of {PARP} in {MPTP}-induced neurotoxicity in vivo and suggest that {PARP} inhibitors might be beneficial in the treatment of {PD}.},
	pages = {227--239},
	number = {1},
	journaltitle = {Annals of the New York Academy of Sciences},
	author = {Cosi, Cristina and Marien, Marc},
	urldate = {2018-12-12},
	date = {1999-12},
	langid = {english},
	file = {Cosi и Marien - 1999 - Implication of Poly(ADP-Ribose) Polymerase (PARP) .pdf:/home/ivan/Zotero/storage/J5J64NG6/Cosi и Marien - 1999 - Implication of Poly(ADP-Ribose) Polymerase (PARP) .pdf:application/pdf}
}

@article{depre_metabolic_2000,
	title = {Metabolic aspects of programmed cell survival and cell death in the heart},
	volume = {45},
	issn = {0008-6363},
	url = {https://academic.oup.com/cardiovascres/article/45/3/538/304517},
	doi = {10.1016/S0008-6363(99)00266-7},
	abstract = {Abstract.  Normal cardiac function requires a tight interaction between metabolism, contractile function and gene expression. The main perturbation challenging},
	pages = {538--548},
	number = {3},
	journaltitle = {Cardiovasc Res},
	author = {Depre, Christophe and Taegtmeyer, Heinrich},
	urldate = {2018-12-12},
	date = {2000-02-01},
	langid = {english},
	file = {Full Text PDF:/home/ivan/Zotero/storage/49URXPDD/Depre и Taegtmeyer - 2000 - Metabolic aspects of programmed cell survival and .pdf:application/pdf;Snapshot:/home/ivan/Zotero/storage/C2XY7CSV/304517.html:text/html}
}

@article{ekholm_coupling_1993,
	title = {Coupling of cellular energy state and ion homeostasis during recovery following brain ischemia},
	volume = {604},
	issn = {0006-8993},
	url = {http://www.sciencedirect.com/science/article/pii/000689939390367V},
	doi = {10.1016/0006-8993(93)90367-V},
	abstract = {The present experiments were undertaken to explore the relationship between recovery of cerebral energy state following transient ischemia, and resumption of Na+/K+ transport, as this is reflected in changes in extracellular K+ concentration ([K+]e). Cerebral energy state was evaluated by measurements of cerebral cortical concentrations of phosphocreatine ({PCr}), {ATP}, {ADP}, and {AMP} at the end of 15 min of severe, incomplete ischemia, as well as after 2 and 5 min of recirculation. Derivation of intracellular {pH} ({pHi}) allowed calculation of ‘free’ {ADP} ({ADPf}) and ({AMPf}) concentrations. Changes in [K+]e were measured by an ion-sensitive microelectrode. The results showed that tissue {ATP} concentration, which was close to zero after 15 min of ischemia, rose to 30\% of control after 2 min, and to 60\% of control after 5 min of recirculation. However, since the adenine nucleotide pool was reduced by the ischemia the latter value represents extensive or complete phosphorylation of that pool, as reflected in a normalized {ATP}/{ADPf} ratio. During recirculation, the concentration of pyruvate rose, but the lactate content remained unchanged, suggesting that the substrate for oxidative metabolism was exogenous glucose. Resumption of Na+/K+ transport, as reflected in the [K+]e began after 2–3 min, and a normal [K+]e was attained within 5 min. The results demonstrate that transport of Na+ and K+ is resumed at tissue {ATP} concentrations which are only 30–40\% of control. It is discussed whether this reflects relatively extensive rephosphorylation of the remaining adenine nucleotide pool, or if compartmentation of adenine nucleotides exists during recirculation.},
	pages = {185--191},
	number = {1},
	journaltitle = {Brain Research},
	author = {Ekholm, Anders and Katsura, Ken-ichiro and Kristián, Tibor and Liu, Miao and Folbergrová, Jaroslava and Siesjö, Bo K.},
	urldate = {2018-12-12},
	date = {1993-02-26},
	keywords = {Brain, Ion flux, Ischemia, Metabolism, Recirculation}
}

@article{reimer_prolonged_1981,
	title = {Prolonged depletion of {ATP} and of the adenine nucleotide pool due to delayed resynthesis of adenine nucleotides following reversible myocardial ischemic injury in dogs},
	volume = {13},
	issn = {0022-2828},
	url = {http://www.sciencedirect.com/science/article/pii/0022282881902194},
	doi = {10.1016/0022-2828(81)90219-4},
	abstract = {After 15 min of severe ischemia induced by circumflex artery occlusion in open-chest dogs, 65\% of the {ATP} and 50\% of the total adenine nucleotide (ΣAd) pool is lost from the subendocardial myocardium [12]. Nevertheless, this injury is reversible if the affected tissue is reperfused with coronary arterial blood. In the present experiment, we assessed the effects of various periods of arterial reflow following 15 min of ischemic injury, on resynthesis of {ATP} and ΣAd. The circumflex artery was occluded for 15 min and reperfused for 20 or 60 min, or 24 or 96 h. Ten seconds prior to excision of the heart, the circumflex artery was reoccluded and the fluorescent dye thioflavine S was injected intravenously in order to identify the ischemic or the reperfused tissue which had been ischemic. The mean {ATP} after 15 min of ischemia was reduced 62\% from 5.42 ± 0.33 to 2.08 ± 0.21 μmol/g; and the total nucleotide content was reduced by 50\%. {ATP} content recovered slightly during the first 20 min of reperfusion but remained markedly depressed for at least 24 h because of the initial depletion of adenine nucleotides and because minimal salvage or de novo synthesis occurred in the injured muscle during this time period. By 4 days, {ATP} and total adenine nucleotides were still slightly depressed but had recovered to 88\% and 91\% of control. Electrolyte changes and an increased inulin diffusible space, which are characteristic of irreversibly injured myocardium reperfused for 20 or 60 min, were not observed. Also tissue necrosis was absent in the hearts reperfused for 24 or 96 h. These observations indicate that the marked depression of {ATP} and adenine nucleotides and the slow recovery of these metabolites occurred in myocardium which nevertheless was reversibly injured in terms of cellular viability.},
	pages = {229--239},
	number = {2},
	journaltitle = {Journal of Molecular and Cellular Cardiology},
	author = {Reimer, Keith A. and Hill, Mary L. and Jennings, Robert B.},
	urldate = {2018-12-12},
	date = {1981-02-01},
	keywords = {Adenine nucleotide depletion and resynthesis, {ATP} depletion and resynthesis, Coronary occlusion, Myocardial ischemia, Reversible ischemic injury},
	file = {ScienceDirect Snapshot:/home/ivan/Zotero/storage/Z4T8B4MZ/0022282881902194.html:text/html}
}

@article{onodera_mononucleotide_1986,
	title = {Mononucleotide Metabolism in the Rat Brain After Transient Ischemia},
	volume = {46},
	issn = {1471-4159},
	url = {https://onlinelibrary.wiley.com/doi/abs/10.1111/j.1471-4159.1986.tb08487.x},
	doi = {10.1111/j.1471-4159.1986.tb08487.x},
	pages = {1704--1710},
	number = {6},
	journaltitle = {Journal of Neurochemistry},
	author = {Onodera, Hiroshi and Iijima, Kunihiro and Kogure, Kyuya},
	urldate = {2018-12-12},
	date = {1986-06-01},
	langid = {english},
	file = {Snapshot:/home/ivan/Zotero/storage/2DD9PR56/j.1471-4159.1986.tb08487.html:text/html}
}

@article{peng_dynamic_2012,
	title = {Dynamic expression of adenylate kinase 2 in the hippocampus of pilocarpine model rats},
	volume = {47},
	issn = {1559-1166},
	doi = {10.1007/s12031-011-9703-3},
	abstract = {Studies have shown that adenylate kinase 2 ({AK}2) is released from the mitochondrial inner membrane space during neuronal apoptosis, which plays an important role in temporal lobe epilepsy ({TLE}). We investigated the expression of {AK}2 in the hippocampus of a pilocarpine model rats. Using reverse transcription polymerase chain reaction and immunohistochemistry, {AK}2 {mRNA} and immune-positive cells were investigated during the entire epileptic process in pilocarpine-induced rat model of {TLE}. {AK}2 {mRNA} level was increased in rat hippocampus during different phases of the epileptogenesis, and reached a peak at 72 h. At 72 h time point, {AK}2 {mRNA} level was more than threefold comparing with the control. {AK}2-positive cells were observed in all regions of the hippocampus in model rats, but not in brain tissues of controls. The mean percentage of {AK}2-positive cells was increased as early as 6 h following seizure and reached a peak at 72 h. The pattern of {AK}2 expression over time was similar to that observed during neuronal apoptosis as detected with {TUNEL} staining. These results suggest that {AK}2 participates in the pathophysiological process of {TLE} and may be a marker for neuronal apoptosis induced by pathological injury in {TLE}.},
	pages = {150--157},
	number = {1},
	journaltitle = {J. Mol. Neurosci.},
	author = {Peng, Xi and Wang, Liang and Chen, Guojun and Wang, Xuefeng},
	date = {2012-05},
	pmid = {22246993},
	keywords = {Adenylate Kinase, Animals, Disease Models, Animal, Epilepsy, Temporal Lobe, Gene Expression Regulation, Enzymologic, Hippocampus, Male, Muscarinic Agonists, Pilocarpine, Rats, Rats, Sprague-Dawley}
}

@article{lai_down-regulation_2016,
	title = {Down-regulation of adenylate kinase 5 in temporal lobe epilepsy patients and rat model},
	volume = {366},
	issn = {1878-5883},
	doi = {10.1016/j.jns.2016.04.037},
	abstract = {Adenylate kinase 5 ({AK}5) is one member of the {AK} family and plays a critical role in maintaining cellular homeostasis. Different from the other {AKs}, {AK}5 is almost exclusively expressed in the brain. However, its exact biological functions remain unclear. The aim of the present study is to explore the expression pattern of {AK}5 in patients with refractory epilepsy and in a chronic pilocarpine-induced epileptic rat model. Using Western blot, immunofluorescence and immunoprecipitation analysis, we found that {AK}5 protein was mainly expressed in neurons, demonstrated by colocalization with the dendritic marker, {MAP}2, which were similar to the corresponding controls. However, the expression of {AK}5 decreased remarkably in epileptic patients and experimental rats. Furthermore, immunoprecipitation analysis showed that the interaction of {AK}5 with copine {VI} ({CPNE}6, a brain specific protein) increased in epileptic patients and rat models. Our results are the first to indicate that the expression of {AK}5 in epileptic brain tissue may play important roles in epilepsy, especially refractory epilepsy.},
	pages = {20--26},
	journaltitle = {J. Neurol. Sci.},
	author = {Lai, Yujie and Hu, Xiaotong and Chen, Guojun and Wang, Xuefeng and Zhu, Binglin},
	date = {2016-07-15},
	pmid = {27288770},
	keywords = {Adenylate Kinase, Animals, Disease Models, Animal, Epilepsy, Temporal Lobe, Male, Pilocarpine, Rats, Sprague-Dawley, Adenylate kinase 5 ({AK}5), Adolescent, Adult, Brain Injuries, Traumatic, Carrier Proteins, Child, Copine {VI} ({CPNE}6), Down-Regulation, Drug Resistant Epilepsy, Female, Humans, Microtubule-Associated Proteins, Middle Aged, Nerve Tissue Proteins, Neurons, Patients, Rat model, Refractory epilepsy, Young Adult}
}

@book{heinrich_regulation_1996,
	location = {New York},
	title = {The regulation of cellular systems},
	isbn = {978-0-412-03261-5},
	pagetotal = {372},
	publisher = {Chapman \& Hall},
	author = {Heinrich, Reinhart and Schuster, Stefan},
	date = {1996},
	langid = {english},
	keywords = {Cell metabolism, Control theory, Regulation Mathematical models},
	file = {Heinrich и Schuster - 1996 - The regulation of cellular systems.pdf:/home/ivan/Zotero/storage/29FG9FC9/Heinrich и Schuster - 1996 - The regulation of cellular systems.pdf:application/pdf}
}

@book{noauthor_metabolism_2016,
	location = {New York, {NY}},
	title = {Metabolism in cancer},
	isbn = {978-3-319-42116-2},
	publisher = {Springer Berlin Heidelberg},
	date = {2016},
	langid = {english},
	file = {2016 - Metabolism in cancer.pdf:/home/ivan/Zotero/storage/54RGDYT8/2016 - Metabolism in cancer.pdf:application/pdf}
}

@article{attwell_energy_2001,
	title = {An Energy Budget for Signaling in the Grey Matter of the Brain},
	volume = {21},
	issn = {0271-678X, 1559-7016},
	url = {http://journals.sagepub.com/doi/10.1097/00004647-200110000-00001},
	doi = {10.1097/00004647-200110000-00001},
	pages = {1133--1145},
	number = {10},
	journaltitle = {Journal of Cerebral Blood Flow \& Metabolism},
	author = {Attwell, David and Laughlin, Simon B.},
	urldate = {2018-12-08},
	date = {2001-10},
	langid = {english},
	file = {Attwell и Laughlin - 2001 - An Energy Budget for Signaling in the Grey Matter .pdf:/home/ivan/Zotero/storage/K7U6SUVG/Attwell и Laughlin - 2001 - An Energy Budget for Signaling in the Grey Matter .pdf:application/pdf}
}

@article{dotsenko_role_2014,
	title = {Role of {AMP} catabolism enzymes in the energetic status of erythrocytes under conditions of glucose depletion},
	volume = {22},
	issn = {2312-301X, 2310-0842},
	url = {http://ecology.dp.ua/index.php/ECO/article/view/67},
	doi = {10.15421/011406},
	pages = {46--52},
	number = {1},
	journaltitle = {Visnyk of Dnipropetrovsk University. Biology, ecology},
	author = {Dotsenko, O. I. and Troshchynskaya, Y. A.},
	urldate = {2018-12-08},
	date = {2014-04-21},
	langid = {russian},
	file = {Dotsenko и Troshchynskaya - 2014 - Role of AMP catabolism enzymes in the energetic st.pdf:/home/ivan/Zotero/storage/M5AMYT4K/Dotsenko и Troshchynskaya - 2014 - Role of AMP catabolism enzymes in the energetic st.pdf:application/pdf}
}

@article{baeza-lehnert_non-canonical_2018,
	title = {Non-Canonical Control of Neuronal Energy Status by the Na+ Pump},
	issn = {15504131},
	url = {https://linkinghub.elsevier.com/retrieve/pii/S155041311830682X},
	doi = {10.1016/j.cmet.2018.11.005},
	abstract = {Neurons have limited intracellular energy stores but experience acute and unpredictable increases in energy demand. To better understand how these cells repeatedly transit from a resting to active state without undergoing metabolic stress, we monitored their early metabolic response to neurotransmission using ion-sensitive probes and {FRET} sensors in vitro and in vivo. A short theta burst triggered immediate Na+ entry, followed by a delayed stimulation of the Na+/K+ {ATPase} pump. Unexpectedly, cytosolic {ATP} and {ADP} levels were unperturbed across a wide range of physiological workloads, revealing strict ﬂux coupling between the Na+ pump and mitochondria. Metabolic ﬂux measurements revealed a ‘‘priming’’ phase of mitochondrial energization by pyruvate, whereas glucose consumption coincided with delayed Na+ pump stimulation. Experiments revealed that the Na+ pump plays a permissive role for mitochondrial {ATP} production and glycolysis. We conclude that neuronal energy homeostasis is not mediated by adenine nucleotides or by Ca2+, but by a mechanism commanded by the Na+ pump.},
	journaltitle = {Cell Metabolism},
	author = {Baeza-Lehnert, Felipe and Saab, Aiman S. and Gutiérrez, Robin and Larenas, Valeria and Díaz, Esteban and Horn, Melanie and Vargas, Miriam and Hösli, Ladina and Stobart, Jillian and Hirrlinger, Johannes and Weber, Bruno and Barros, L. Felipe},
	urldate = {2018-12-08},
	date = {2018-12},
	langid = {english},
	file = {Baeza-Lehnert и др. - 2018 - Non-Canonical Control of Neuronal Energy Status by.pdf:/home/ivan/Zotero/storage/CEJ289UV/Baeza-Lehnert и др. - 2018 - Non-Canonical Control of Neuronal Energy Status by.pdf:application/pdf}
}

@article{__2018-2,
	title = {Как вычислять уравнения Ходжкина–Хаксли быстрее},
	volume = {14},
	pages = {72--76},
	number = {1},
	journaltitle = {Вестник биотехнологии и физико-химической биологии имени Ю. А. Овчинникова},
	author = {Мысин, ИЕ},
	date = {2018},
	file = {Мысин - 2018 - Как вычислять уравнения ходжкина–хаксли быстрее.pdf:/home/ivan/Zotero/storage/UMA889UB/Мысин - 2018 - Как вычислять уравнения ходжкина–хаксли быстрее.pdf:application/pdf}
}

@article{kasischke_neural_2004,
	title = {Neural Activity Triggers Neuronal Oxidative Metabolism Followed by Astrocytic Glycolysis},
	volume = {305},
	rights = {American Association for the Advancement of Science},
	issn = {0036-8075, 1095-9203},
	url = {http://science.sciencemag.org/content/305/5680/99},
	doi = {10.1126/science.1096485},
	abstract = {We have found that two-photon fluorescence imaging of nicotinamide adenine dinucleotide ({NADH}) provides the sensitivity and spatial three-dimensional resolution to resolve metabolic signatures in processes of astrocytes and neurons deep in highly scattering brain tissue slices. This functional imaging reveals spatiotemporal partitioning of glycolytic and oxidative metabolism between astrocytes and neurons during focal neural activity that establishes a unifying hypothesis for neurometabolic coupling in which early oxidative metabolism in neurons is eventually sustained by late activation of the astrocyte-neuron lactate shuttle. Our model integrates existing views of brain energy metabolism and is in accord with known macroscopic physiological changes in vivo.
Two-photon analysis of neural tissue shows that astrocytes feed glycolysis-generated lactate to neurons, which oxidize the lactate to supply energy for maintaining ionic balances.
Two-photon analysis of neural tissue shows that astrocytes feed glycolysis-generated lactate to neurons, which oxidize the lactate to supply energy for maintaining ionic balances.},
	pages = {99--103},
	number = {5680},
	journaltitle = {Science},
	author = {Kasischke, Karl A. and Vishwasrao, Harshad D. and Fisher, Patricia J. and Zipfel, Warren R. and Webb, Watt W.},
	urldate = {2018-12-03},
	date = {2004-07-02},
	langid = {english},
	pmid = {15232110},
	file = {Kasischke и др. - 2004 - Neural Activity Triggers Neuronal Oxidative Metabo.pdf:/home/ivan/Zotero/storage/IGX2B3WB/Kasischke и др. - 2004 - Neural Activity Triggers Neuronal Oxidative Metabo.pdf:application/pdf;Snapshot:/home/ivan/Zotero/storage/7ZLPN6N7/99.html:text/html}
}

@article{connolly_computational_2016,
	title = {Computational Analysis of {AMPK}-Mediated Neuroprotection Suggests Acute Excitotoxic Bioenergetics and Glucose Dynamics Are Regulated by a Minimal Set of Critical Reactions},
	volume = {11},
	issn = {1932-6203},
	url = {https://dx.plos.org/10.1371/journal.pone.0148326},
	doi = {10.1371/journal.pone.0148326},
	abstract = {Loss of ionic homeostasis during excitotoxic stress depletes {ATP} levels and activates the {AMP}-activated protein kinase ({AMPK}), re-establishing energy production by increased expression of glucose transporters on the plasma membrane. Here, we develop a computational model to test whether this {AMPK}-mediated glucose import can rapidly restore {ATP} levels following a transient excitotoxic insult. We demonstrate that a highly compact model, comprising a minimal set of critical reactions, can closely resemble the rapid dynamics and cell-to-cell heterogeneity of {ATP} levels and {AMPK} activity, as confirmed by single-cell fluorescence microscopy in rat primary cerebellar neurons exposed to glutamate excitotoxicity. The model further correctly predicted an excitotoxicity-induced elevation of intracellular glucose, and well resembled the delayed recovery and cell-to-cell heterogeneity of experimentally measured glucose dynamics. The model also predicted necrotic bioenergetic collapse and altered calcium dynamics following more severe excitotoxic insults. In conclusion, our data suggest that a minimal set of critical reactions may determine the acute bioenergetic response to transient excitotoxicity and that an {AMPK}-mediated increase in intracellular glucose may be sufficient to rapidly recover {ATP} levels following an excitotoxic insult.},
	pages = {e0148326},
	number = {2},
	journaltitle = {{PLOS} {ONE}},
	author = {Connolly, Niamh M. C. and D’Orsi, Beatrice and Monsefi, Naser and Huber, Heinrich J. and Prehn, Jochen H. M.},
	editor = {Jekabsons, Mika},
	urldate = {2018-11-29},
	date = {2016-02-03},
	langid = {english},
	file = {Connolly и др. - 2016 - Computational Analysis of AMPK-Mediated Neuroprote.PDF:/home/ivan/Zotero/storage/VTKJKBY6/Connolly и др. - 2016 - Computational Analysis of AMPK-Mediated Neuroprote.PDF:application/pdf;S1 Fig.tif:/home/ivan/Zotero/storage/LMSBZI86/S1 Fig.tif:image/tiff;S1 Table.pdf:/home/ivan/Zotero/storage/SN4IHUPP/S1 Table.pdf:application/pdf;S2 Table.pdf:/home/ivan/Zotero/storage/WN6MY322/S2 Table.pdf:application/pdf;S3 Table.pdf:/home/ivan/Zotero/storage/2RHYNIZQ/S3 Table.pdf:application/pdf}
}

@article{connolly_single-cell_2014,
	title = {Single-Cell Imaging of Bioenergetic Responses to Neuronal Excitotoxicity and Oxygen and Glucose Deprivation},
	volume = {34},
	rights = {Copyright © 2014 the authors 0270-6474/14/3410192-14\$15.00/0},
	issn = {0270-6474, 1529-2401},
	url = {http://www.jneurosci.org/content/34/31/10192},
	doi = {10.1523/JNEUROSCI.3127-13.2014},
	abstract = {Excitotoxicity is a condition occurring during cerebral ischemia, seizures, and chronic neurodegeneration. It is characterized by overactivation of glutamate receptors, leading to excessive Ca2+/Na+ influx into neurons, energetic stress, and subsequent neuronal injury. We and others have previously investigated neuronal populations to study how bioenergetic parameters determine neuronal injury; however, such experiments are often confounded by population-based heterogeneity and the contribution of effects of non-neuronal cells. Hence, we here characterized bioenergetics during transient excitotoxicity in rat and mouse primary neurons at the single-cell level using fluorescent sensors for intracellular glucose, {ATP}, and activation of the energy sensor {AMP}-activated protein kinase ({AMPK}). We identified {ATP} depletion and recovery to energetic homeostasis, along with {AMPK} activation, as surprisingly rapid and plastic responses in two excitotoxic injury paradigms. We observed rapid recovery of neuronal {ATP} levels also in the absence of extracellular glucose, or when glycolytic {ATP} production was inhibited, but found mitochondria to be critical for fast and complete energetic recovery. Using an injury model of oxygen and glucose deprivation, we identified a similarly rapid bioenergetics response, yet with incomplete {ATP} recovery and decreased {AMPK} activity. Interestingly, excitotoxicity also induced an accumulation of intracellular glucose, providing an additional source of energy during and after excitotoxicity-induced energy depletion. We identified this to originate from extracellular, {AMPK}-dependent glucose uptake and from intracellular glucose mobilization. Surprisingly, cells recovering their elevated glucose levels faster to baseline survived longer, indicating that the plasticity of neurons to adapt to bioenergetic challenges is a key indicator of neuronal viability.},
	pages = {10192--10205},
	number = {31},
	journaltitle = {J. Neurosci.},
	author = {Connolly, Niamh M. C. and Düssmann, Heiko and Anilkumar, Ujval and Huber, Heinrich J. and Prehn, Jochen H. M.},
	urldate = {2018-11-29},
	date = {2014-07-30},
	langid = {english},
	pmid = {25080581},
	keywords = {bioenergetics, excitotoxicity, single-cell imaging},
	file = {Connolly и др. - 2014 - Single-Cell Imaging of Bioenergetic Responses to N.pdf:/home/ivan/Zotero/storage/HVR2SSGC/Connolly и др. - 2014 - Single-Cell Imaging of Bioenergetic Responses to N.pdf:application/pdf;Snapshot:/home/ivan/Zotero/storage/4QMMSQ9T/10192.html:text/html}
}

@article{wiesinger_metabolic_1997,
	title = {Metabolic pathways for glucose in astrocytes},
	volume = {21},
	issn = {1098-1136},
	url = {https://onlinelibrary.wiley.com/doi/abs/10.1002/%28SICI%291098-1136%28199709%2921%3A1%3C22%3A%3AAID-GLIA3%3E3.0.CO%3B2-3},
	doi = {10.1002/(SICI)1098-1136(199709)21:1<22::AID-GLIA3>3.0.CO;2-3},
	pages = {22--34},
	number = {1},
	journaltitle = {Glia},
	author = {Wiesinger, Heinrich and Hamprecht, Bernd and Dringen, Ralf},
	urldate = {2018-11-29},
	date = {1997-09-01},
	langid = {english},
	file = {Snapshot:/home/ivan/Zotero/storage/Y4DHXTB7/(SICI)1098-1136(199709)21122AID-GLIA33.0.html:text/html;Wiesinger и др. - 1997 - Metabolic pathways for glucose in astrocytes.pdf:/home/ivan/Zotero/storage/XQZYUBH4/Wiesinger и др. - 1997 - Metabolic pathways for glucose in astrocytes.pdf:application/pdf}
}

@article{kager_simulated_2000,
	title = {Simulated Seizures and Spreading Depression in a Neuron Model Incorporating Interstitial Space and Ion Concentrations},
	volume = {84},
	issn = {0022-3077, 1522-1598},
	url = {http://www.physiology.org/doi/10.1152/jn.2000.84.1.495},
	doi = {10.1152/jn.2000.84.1.495},
	pages = {495--512},
	number = {1},
	journaltitle = {Journal of Neurophysiology},
	author = {Kager, H. and Wadman, W. J. and Somjen, G. G.},
	urldate = {2018-11-26},
	date = {2000-07},
	langid = {english},
	file = {Kager и др. - 2000 - Simulated Seizures and Spreading Depression in a N.pdf:/home/ivan/Zotero/storage/UNWTQWU3/Kager и др. - 2000 - Simulated Seizures and Spreading Depression in a N.pdf:application/pdf}
}

@article{kager_simulated_2000-1,
	title = {Simulated Seizures and Spreading Depression in a Neuron Model Incorporating Interstitial Space and Ion Concentrations},
	volume = {84},
	issn = {0022-3077},
	url = {https://www.physiology.org/doi/full/10.1152/jn.2000.84.1.495},
	doi = {10.1152/jn.2000.84.1.495},
	abstract = {Sustained inward currents in neuronal membranes underlie tonic-clonic seizure discharges and spreading depression ({SD}). It is not known whether these currents flow through abnormally operating physiological ion channels or through pathological pathways that are not normally present. We have now used the {NEURON} simulating environment of Hines, Moore, and Carnevale to model seizure discharges and {SD}. The geometry and electrotonic properties of the model neuron conformed to a hippocampal pyramidal cell. Voltage-controlled transient and persistent sodium currents ({INa},T {andINa},P), potassium currents ({IK},{DR} and {IK},A), and N-methyl-d-aspartate ({NMDA}) receptor-controlled currents ({INMDA}), were inserted in the appropriate regions of the model cell. The neuron was surrounded by an interstitial space where extracellular potassium and sodium concentration ([K+]o and [Na+]o) could rise or fall. Changes in intra- and extracellular ion concentrations and the resulting shifts in the driving force for ionic currents were continuously computed based on the amount of current flowing through the membrane. A Na-K exchange pump operated to restore ion balances. In addition, extracellular potassium concentration, [K+]o, was also controlled by a “glial” uptake function. Parameters were chosen to resemble experimental data. As long as [K+]owas kept within limits by the activity of the Na-K pump and the “glial” uptake, a depolarizing current pulse applied to the cell soma evoked repetitive firing that ceased when the stimulating current stopped. If, however, [K+]o was allowed to rise, then a brief pulse provoked firing that outlasted the stimulus. At the termination of such a burst, the cell hyperpolarized and then slowly depolarized and another burst erupted without outside intervention. Such “clonic” bursting could continue indefinitely maintained by an interplay of the rise and fall of potassium and sodium concentrations with membrane currents and threshold levels. {SD}-like depolarization could be produced in two ways, 1) by a dendritic {NMDA}-controlled current. Glutamate was assumed to be released in response to rising [K+]o. And2) by the persistent (i.e., slowly inactivating) Na-current, {INa},P. When {bothINMDA} and {INa},Pwere present, the two acted synergistically. We conclude that epileptiform neuronal behavior and {SD}-like depolarization can be generated by the feedback of ion currents that change ion concentrations, which, in turn, influence ion currents and membrane potentials. The normal stability of brain function must depend on the efficient control of ion activities, especially that of [K+]o.},
	pages = {495--512},
	number = {1},
	journaltitle = {Journal of Neurophysiology},
	author = {Kager, H. and Wadman, W. J. and Somjen, G. G.},
	urldate = {2018-11-26},
	date = {2000-07-01},
	file = {Kager и др. - 2000 - Simulated Seizures and Spreading Depression in a N.pdf:/home/ivan/Zotero/storage/7IL7Z3YX/Kager и др. - 2000 - Simulated Seizures and Spreading Depression in a N.pdf:application/pdf}
}

@article{chander_computational_2012,
	title = {A Computational Model of Neuro-Glio-Vascular Loop Interactions},
	volume = {7},
	issn = {1932-6203},
	url = {https://www.ncbi.nlm.nih.gov/pmc/articles/PMC3502400/},
	doi = {10.1371/journal.pone.0048802},
	abstract = {We present a computational, biophysical model of neuron-astrocyte-vessel interaction. Unlike other cells, neurons convey “hunger” signals to the vascular network via an intervening layer of glial cells (astrocytes); vessels dilate and release glucose which fuels neuronal firing. Existing computational models focus on only parts of this loop (neuron→astrocyte→vessel→neuron), whereas the proposed model describes the entire loop. Neuronal firing causes release of a neurotransmitter like glutamate which triggers release of vasodilator by astrocytes via a cascade of biochemical events. Vasodilators released from astrocytic endfeet cause blood vessels to dilate and release glucose into the interstitium, part of which is taken up by the astrocyticendfeet. Glucose is converted into lactate in the astrocyte and transported into the neuron. Glucose from the interstitium and lactate (produced from glucose) influx from astrocyte are converted into {ATP} in the neuron. Neuronal {ATP} is used to drive the Na+/K+{ATPase} pumps, which maintain ionic gradients necessary for neuronal firing. When placed in the metabolic loop, the neuron exhibits sustained firing only when the stimulation current is more than a minimum threshold. For various combinations of initial neuronal [{ATP}] and external current, the neuron exhibits a variety of firing patterns including sustained firing, firing after an initial pause, burst firing etc. Neurovascular interactions under conditions of constricted vessels are also studied. Most models of cerebral circulation describe neurovascular interactions exclusively in the “forward” neuron→vessel direction. The proposed model indicates possibility of “reverse” influence also, with vasomotion rhythms influencing neural firing patterns. Another idea that emerges out of the proposed work is that brain's computations may be more comprehensively understood in terms of neuro-glial-vascular dynamics and not in terms of neural firing alone.},
	number = {11},
	journaltitle = {{PLoS} One},
	author = {Chander, Bankim Subhash and Chakravarthy, V. Srinivasa},
	urldate = {2018-11-23},
	date = {2012-11-20},
	pmid = {23185276},
	pmcid = {PMC3502400},
	file = {Chander и Chakravarthy - 2012 - A Computational Model of Neuro-Glio-Vascular Loop .pdf:/home/ivan/Zotero/storage/6SM5CSGW/Chander и Chakravarthy - 2012 - A Computational Model of Neuro-Glio-Vascular Loop .pdf:application/pdf}
}

@article{zhang_coarse-grained_2014,
	title = {A coarse-grained framework for spiking neuronal networks: between homogeneity and synchrony},
	volume = {37},
	issn = {1573-6873},
	url = {https://doi.org/10.1007/s10827-013-0488-y},
	doi = {10.1007/s10827-013-0488-y},
	shorttitle = {A coarse-grained framework for spiking neuronal networks},
	abstract = {Homogeneously structured networks of neurons driven by noise can exhibit a broad range of dynamic behavior. This dynamic behavior can range from homogeneity to synchrony, and often incorporates brief spurts of collaborative activity which we call multiple-firing-events ({MFEs}). These multiple-firing-events depend on neither structured architecture nor structured input, and are an emergent property of the system. Although these {MFEs} likely play a major role in the neuronal avalanches observed in culture and in vivo, the mechanisms underlying these {MFEs} cannot easily be captured using current population-dynamics models. In this work we introduce a coarse-grained framework which illustrates certain dynamics responsible for the generation of {MFEs}. By using a new kind of ensemble-average, this coarse-grained framework can not only address the nucleation of {MFEs}, but can also faithfully capture a broad range of dynamic regimes ranging from homogeneity to synchrony.},
	pages = {81--104},
	number = {1},
	journaltitle = {J Comput Neurosci},
	author = {Zhang, Jiwei and Zhou, Douglas and Cai, David and Rangan, Aaditya V.},
	urldate = {2018-11-22},
	date = {2014-08-01},
	langid = {english},
	keywords = {Dynamical systems, Homogeneity, Multiple firing events, Partitioned-ensemble-average, Spiking neurons, Synchrony},
	file = {Zhang и др. - 2014 - A coarse-grained framework for spiking neuronal ne.pdf:/home/ivan/Zotero/storage/AU3SQZJP/Zhang и др. - 2014 - A coarse-grained framework for spiking neuronal ne.pdf:application/pdf}
}

@article{cavazos_progressive_1990,
	title = {Progressive neuronal loss induced by kindling: a possible mechanism for mossy fiber synaptic reorganization and hippocampal sclerosis},
	volume = {527},
	issn = {0006-8993},
	url = {http://www.sciencedirect.com/science/article/pii/000689939091054K},
	doi = {10.1016/0006-8993(90)91054-K},
	shorttitle = {Progressive neuronal loss induced by kindling},
	abstract = {Kindling of limbic structures induces synaptic reorganization of the mossy fiber pathway in the dentate gyrus. To evaluate the hypothesis that kindling stimulation may also cause neuronal loss in the hilus of the dentate gyrus that could play a role in this synaptic reorganization, neuron counts were obtained using quantitative stereological methods in the hilar polymorphic region of rats kindled by perforant path stimulation. After 3 kindled generalized tonic clonic seizures, there was 12.7\% neuronal loss in the hilar polymorphic region compared to controls, but there was no visually apparent lesion. After 30 generalized kindled seizures, the neuronal loss was 40.1\%, was visually apparent, and resembled one aspect of the pattern of hilar neuronal loss observed in human hippocampal sclerosis. The results demonstrate that brief sporadic seizures can induce neuronal loss in the hippocampal formation, a brain region implicated in epilepsy, memory, and cognition.},
	pages = {1--6},
	number = {1},
	journaltitle = {Brain Research},
	author = {Cavazos, Jose´E. and Sutula, Thomas P.},
	urldate = {2018-11-20},
	date = {1990-09-10},
	keywords = {Dentate gyrus, Epilepsy, Hippocampal sclerosis, Kindling, Neuronal loss, Plasticity, Synaptic reorganization},
	file = {ScienceDirect Snapshot:/home/ivan/Zotero/storage/AWG3NHZ5/000689939091054K.html:text/html}
}

@article{schmidt_dissociation_2013,
	title = {Dissociation between Dorsal and Ventral Hippocampal Theta Oscillations during Decision-Making},
	volume = {33},
	rights = {Copyright © 2013 the authors 0270-6474/13/336212-13\$15.00/0},
	issn = {0270-6474, 1529-2401},
	url = {http://www.jneurosci.org/content/33/14/6212},
	doi = {10.1523/JNEUROSCI.2915-12.2013},
	abstract = {Hippocampal theta oscillations are postulated to support mnemonic processes in humans and rodents. Theta oscillations facilitate encoding and spatial navigation, but to date, it has been difficult to dissociate the effects of volitional movement from the cognitive demands of a task. Therefore, we examined whether volitional movement or cognitive demands exerted a greater modulating factor over theta oscillations during decision-making. Given the anatomical, electrophysiological, and functional dissociations along the dorsal–ventral axis, theta oscillations were simultaneously recorded in the dorsal and ventral hippocampus in rats trained to switch between place and motor–response strategies.
Stark differences in theta characteristics were found between the dorsal and ventral hippocampus in frequency, power, and coherence. Theta power increased in the dorsal, but decreased in the ventral hippocampus, during the decision-making epoch. Interestingly, the relationship between running speed and theta power was uncoupled during the decision-making epoch, a phenomenon limited to the dorsal hippocampus. Theta frequency increased in both the dorsal and ventral hippocampus during the decision epoch, although this effect was greater in the dorsal hippocampus. Despite these differences, ventral hippocampal theta was responsive to the navigation task; theta frequency, power, and coherence were all affected by cognitive demands. Theta coherence increased within the dorsal hippocampus during the decision-making epoch on all three tasks. However, coherence selectively increased throughout the hippocampus (dorsal to ventral) on the task with new hippocampal learning. Interestingly, most results were consistent across tasks, regardless of hippocampal-dependent learning. These data indicate increased integration and cooperation throughout the hippocampus during information processing.},
	pages = {6212--6224},
	number = {14},
	journaltitle = {J. Neurosci.},
	author = {Schmidt, Brandy and Hinman, James R. and Jacobson, Tara K. and Szkudlarek, Emily and Argraves, Melissa and Escabí, Monty A. and Markus, Etan J.},
	urldate = {2018-11-20},
	date = {2013-04-03},
	langid = {english},
	pmid = {23554502},
	file = {Full Text PDF:/home/ivan/Zotero/storage/VLT4KYQZ/Schmidt и др. - 2013 - Dissociation between Dorsal and Ventral Hippocampa.pdf:application/pdf;Snapshot:/home/ivan/Zotero/storage/ZKPJ39K6/6212.html:text/html}
}

@article{dinner_effect_2002,
	title = {Effect of Sleep on Epilepsy},
	volume = {19},
	issn = {0736-0258},
	url = {https://journals.lww.com/clinicalneurophys/Abstract/2002/12000/Effect_of_Sleep_on_Epilepsy.3.aspx},
	abstract = {Summary There is an extremely intimate relationship between sleep and epilepsy. In this manuscript I will review the influence that sleep has on epilepsy. Sleep is a potent activator of interictal epileptiform discharges. Sharp waves are infrequent during wakefulness in benign focal epilepsy of childhood, but may occur in runs of several discharges per page in sleep. The interictal discharges become almost continuous in non-{REM} sleep in the syndrome of encephalopathy with electrical status epilepticus during slow wave sleep. In some patients with West syndrome a hypsarrhythmia pattern may only appear in sleep whereas in others there may be an increase in discharges in a semiperiodic fashion resulting in a burst-suppression like pattern. Seizures appear to have a very close relationship with sleep in certain epilepsy syndromes. In benign focal epilepsy of childhood the seizures occur almost exclusively in sleep, while supplementary sensorimototor area seizures tend to occur in clusters during sleep. Juvenile myoclonic epilepsy has a close relationship with the sleep-wake cycle with seizures tending to occur predominantly on awakening. I also discuss the role of sleep and sleep deprivation in the {EEG} evaluation of epilepsy.},
	pages = {504},
	number = {6},
	journaltitle = {Journal of Clinical Neurophysiology},
	author = {Dinner, Dudley S.},
	urldate = {2018-11-20},
	date = {2002-12},
	langid = {american}
}

@incollection{jefferys_limbic_2012,
	location = {Bethesda ({MD})},
	edition = {4th},
	title = {Limbic Network Synchronization and Temporal Lobe Epilepsy},
	rights = {Copyright © 2012, Michael A Rogawski, Antonio V Delgado-Escueta, Jeffrey L Noebels, Massimo Avoli and Richard W Olsen.},
	url = {http://www.ncbi.nlm.nih.gov/books/NBK98158/},
	abstract = {The limbic system generates synchronized physiological rhythms in the normal brain, notably in the theta rhythm, but also in the faster beta and gamma oscillations and sharp-wave ripples. In the epileptic brain synchronization becomes pathological thus generating seizures and several kinds of interictal activity as well as fast ripples ({\textgreater}250 Hz). Here, we outline the contributions made to seizure initiation, synchronization and termination by: (i) glutamatergic and {GABAergic} (including depolarizing {GABAergic}) synaptic transmission, (ii) non-synaptic mechanisms including ephaptic interactions, gap junctions and extracellular ions (particularly potassium), and (iii) glial homeostasis and transmission. We also consider the specific roles played by various components of the limbic circuit in seizure generation; for instance the ability of the hippocampal {CA}3 area to control seizure occurrence in others (such as entorhinal cortex) by generating interictal discharges. Finally we discuss whether targeting synchrony by electrical stimulation may be a potential therapeutic target.},
	booktitle = {Jasper's Basic Mechanisms of the Epilepsies},
	publisher = {National Center for Biotechnology Information ({US})},
	author = {Jefferys, John G. R. and Jiruska, Premysl and de Curtis, Marco and Avoli, Massimo},
	editor = {Noebels, Jeffrey L. and Avoli, Massimo and Rogawski, Michael A. and Olsen, Richard W. and Delgado-Escueta, Antonio V.},
	urldate = {2018-11-20},
	date = {2012},
	pmid = {22787650}
}

@online{ng_why_2013,
	title = {Why Are Seizures Rare in Rapid Eye Movement Sleep? Review of the Frequency of Seizures in Different Sleep Stages},
	url = {https://www.hindawi.com/journals/ert/2013/932790/abs/},
	shorttitle = {Why Are Seizures Rare in Rapid Eye Movement Sleep?},
	abstract = {Since the formal characterization of sleep stages, there have been reports that seizures may preferentially occur in certain phases of sleep. Through ascending cholinergic connections from the brainstem, rapid eye movement ({REM}) sleep is physiologically characterized by low voltage fast activity on the electroencephalogram, {REMs}, and muscle atonia. Multiple independent studies confirm that, in {REM} sleep, there is a strikingly low proportion of seizures ({\textasciitilde}1\% or less). We review a total of 42 distinct conventional and intracranial studies in the literature which comprised a net of 1458 patients. Indexed to duration, we found that {REM} sleep was the most protective stage of sleep against focal seizures, generalized seizures, focal interictal discharges, and two particular epilepsy syndromes. {REM} sleep had an additional protective effect compared to wakefulness with an average 7.83 times fewer focal seizures, 3.25 times fewer generalized seizures, and 1.11 times fewer focal interictal discharges. In further studies {REM} sleep has also demonstrated utility in localizing epileptogenic foci with potential translation into postsurgical seizure freedom. Based on emerging connectivity data in sleep, we hypothesize that the influence of {REM} sleep on seizures is due to a desynchronized {EEG} pattern which reflects important connectivity differences unique to this sleep stage.},
	titleaddon = {Epilepsy Research and Treatment},
	type = {Research article},
	author = {Ng, Marcus and Pavlova, Milena},
	urldate = {2018-11-20},
	date = {2013},
	langid = {english},
	pmid = {23853720},
	doi = {10.1155/2013/932790},
	file = {Full Text PDF:/home/ivan/Zotero/storage/ZA4RTDZZ/Ng и Pavlova - 2013 - Why Are Seizures Rare in Rapid Eye Movement Sleep.pdf:application/pdf;Snapshot:/home/ivan/Zotero/storage/9LSXC7IZ/abs.html:application/xhtml+xml}
}

@article{fisahn_muscarinic_2002,
	title = {Muscarinic Induction of Hippocampal Gamma Oscillations Requires Coupling of the M1 Receptor to Two Mixed Cation Currents},
	volume = {33},
	issn = {0896-6273},
	url = {http://www.sciencedirect.com/science/article/pii/S0896627302005871},
	doi = {10.1016/S0896-6273(02)00587-1},
	abstract = {Oscillatory network activity at γ frequencies is assumed to be of major importance in cortical information processing. Whereas the synaptic mechanisms of γ oscillations have been studied in detail, the ionic currents involved at the cellular level remain to be elucidated. Here we show that in vitro γ oscillations induced by muscarine require activation of M1 receptors on hippocampal {CA}3 pyramidal neurons and are absent in M1 receptor-deficient mice. M1 receptor activation depolarizes pyramidal neurons by increasing the mixed Na+/K+ current Ih and the Ca2+-dependent nonspecific cation current Icat, but not by modulation of {IM}. Our data provide important insight into the molecular basis of γ oscillations by unequivocally establishing a novel role for muscarinic modulation of Ih and Icat in rhythmic network activity.},
	pages = {615--624},
	number = {4},
	journaltitle = {Neuron},
	author = {Fisahn, André and Yamada, Masahisa and Duttaroy, Alokesh and Gan, Jai-Wei and Deng, Chu-Xia and {McBain}, Chris J and Wess, Jürgen},
	urldate = {2018-11-20},
	date = {2002-02-14},
	file = {ScienceDirect Full Text PDF:/home/ivan/Zotero/storage/UK6M6EJA/Fisahn и др. - 2002 - Muscarinic Induction of Hippocampal Gamma Oscillat.pdf:application/pdf;ScienceDirect Snapshot:/home/ivan/Zotero/storage/GCIQKMPV/S0896627302005871.html:text/html}
}

@article{fellous_cholinergic_2000,
	title = {Cholinergic induction of oscillations in the hippocampal slice in the slow (0.5–2 Hz), theta (5–12 Hz), and gamma (35–70 Hz) bands},
	volume = {10},
	pages = {187--197},
	number = {2},
	journaltitle = {Hippocampus},
	author = {Fellous, Jean-Marc and Sejnowski, Terrence J.},
	date = {2000},
	file = {Fulltext:/home/ivan/Zotero/storage/QDDRHVCE/Fellous и Sejnowski - 2000 - Cholinergic induction of oscillations in the hippo.pdf:application/pdf;Snapshot:/home/ivan/Zotero/storage/TGCNLTZF/(SICI)1098-1063(2000)102187AID-HIPO83.0.html:text/html}
}

@article{konopacki_cholinergic_1987,
	title = {Cholinergic theta rhythm in transected hippocampal slices: independent {CA}1 and dentate generators},
	volume = {436},
	shorttitle = {Cholinergic theta rhythm in transected hippocampal slices},
	pages = {217--222},
	number = {2},
	journaltitle = {Brain research},
	author = {Konopacki, Jan and Bland, Brian H. and {MacIver}, M. Bruce and Roth, Sheldon H.},
	date = {1987},
	file = {Snapshot:/home/ivan/Zotero/storage/4HUG6779/0006899387916647.html:text/html}
}

@article{sinelnikova_correlational_2009,
	title = {Correlational relationships between the hippocampus and medial septal area and their changes during epileptogenesis},
	volume = {39},
	pages = {619--623},
	number = {7},
	journaltitle = {Neuroscience and behavioral physiology},
	author = {Sinel’nikova, V. V. and Popova, I. Yu and Kichigina, V. F.},
	date = {2009},
	file = {Fulltext:/home/ivan/Zotero/storage/YKL8666F/Sinel’nikova и др. - 2009 - Correlational relationships between the hippocampu.pdf:application/pdf;Snapshot:/home/ivan/Zotero/storage/3C5HPWJP/s11055-009-9189-4.html:text/html}
}

@article{ferencz_septal_2001,
	title = {Septal cholinergic neurons suppress seizure development in hippocampal kindling in rats: comparison with noradrenergic neurons},
	volume = {102},
	shorttitle = {Septal cholinergic neurons suppress seizure development in hippocampal kindling in rats},
	pages = {819--832},
	number = {4},
	journaltitle = {Neuroscience},
	author = {Ferencz, Istvan and Leanza, Giampiero and Nanobashvili, Avtandil and Kokaia, Zaal and Kokaia, Merab and Lindvall, Olle},
	date = {2001},
	file = {Snapshot:/home/ivan/Zotero/storage/4U6VZ7NP/S0306452200004991.html:text/html}
}

@article{bragin_local_2002,
	title = {Local generation of fast ripples in epileptic brain},
	volume = {22},
	pages = {2012--2021},
	number = {5},
	journaltitle = {Journal of Neuroscience},
	author = {Bragin, Anatol and Mody, Istvan and Wilson, Charles L. and Engel, Jerome},
	date = {2002},
	file = {Fulltext:/home/ivan/Zotero/storage/ER6T3GLP/Bragin и др. - 2002 - Local generation of fast ripples in epileptic brai.pdf:application/pdf;Snapshot:/home/ivan/Zotero/storage/HQT92IUY/2012.html:text/html}
}

@article{lenck-santini_mechanisms_2015,
	title = {Mechanisms responsible for cognitive impairment in epilepsy},
	pages = {a022772},
	journaltitle = {Cold Spring Harbor perspectives in medicine},
	author = {Lenck-Santini, Pierre-Pascal and Scott, Rodney C.},
	date = {2015},
	file = {Fulltext:/home/ivan/Zotero/storage/ZFU486DX/Lenck-Santini и Scott - 2015 - Mechanisms responsible for cognitive impairment in.pdf:application/pdf;Snapshot:/home/ivan/Zotero/storage/7XAEYFSY/cshperspect.a022772.html:text/html}
}

@article{nishida_within-session_2014,
	title = {Within-session dynamics of theta–gamma coupling and high-frequency oscillations during spatial alternation in rat hippocampal area {CA}1},
	volume = {8},
	pages = {363--372},
	number = {5},
	journaltitle = {Cognitive neurodynamics},
	author = {Nishida, Hiroshi and Takahashi, Muneyoshi and Lauwereyns, Johan},
	date = {2014},
	file = {Fulltext:/home/ivan/Zotero/storage/RMTFHHQQ/PMC4155064.html:text/html;Snapshot:/home/ivan/Zotero/storage/9SM9VDUS/s11571-014-9289-x.html:text/html}
}

@article{blasco-ibanez_synaptic_1995,
	title = {Synaptic input of horizontal interneurons in stratum oriens of the hippocampal {CA}1 subfield: structural basis of feed-back activation},
	volume = {7},
	shorttitle = {Synaptic input of horizontal interneurons in stratum oriens of the hippocampal {CA}1 subfield},
	pages = {2170--2180},
	number = {10},
	journaltitle = {European Journal of Neuroscience},
	author = {Blasco-Ibanez, J. M. and Freund, T. F.},
	date = {1995},
	file = {Snapshot:/home/ivan/Zotero/storage/7BXDVPMV/j.1460-9568.1995.tb00638.html:text/html}
}

@article{__2005,
	title = {Нейронная активность септум при генерации гиппокампальных судорожных разрядов в модели острой эпилепсии},
	volume = {55},
	pages = {110--116},
	number = {1},
	journaltitle = {Журнал высшей нервной деятельности им. ИП Павлова},
	author = {Кичигина, В. Ф. and Брагин, А. Г.},
	date = {2005},
	file = {Snapshot:/home/ivan/Zotero/storage/98Q4LTV9/item.html:text/html}
}

@article{medvedev_kainic_2000,
	title = {Kainic acid induces distinct types of epileptiform discharge with differential involvement of hippocampus and neocortex},
	volume = {52},
	pages = {89--98},
	number = {2},
	journaltitle = {Brain research bulletin},
	author = {Medvedev, A. and Mackenzie, L. and Hiscock, J. J. and Willoughby, J. O.},
	date = {2000},
	file = {Snapshot:/home/ivan/Zotero/storage/K8XF4NQ4/S0361923000002392.html:text/html}
}

@article{blume_eeg_1984,
	title = {{EEG} morphology of partial epileptic seizures},
	volume = {57},
	pages = {295--302},
	number = {4},
	journaltitle = {Electroencephalography and clinical neurophysiology},
	author = {Blume, Warren T. and Young, G. Bryan and Lemieux, John F.},
	date = {1984},
	file = {Snapshot:/home/ivan/Zotero/storage/A8NY5EJ3/abstract.html:text/html}
}

@article{sutula_progressive_1990,
	title = {Progressive neuronal loss induced by kindling: a possible mechanism for mossy fiber synaptic reorganization and hippocampal sclerosis},
	volume = {527},
	shorttitle = {Progressive neuronal loss induced by kindling},
	pages = {1--6},
	number = {1},
	journaltitle = {Brain research},
	author = {Sutula, Thomas P.},
	date = {1990},
	file = {Snapshot:/home/ivan/Zotero/storage/ZPNIRWRW/000689939091054K.html:text/html}
}

@article{grasse_neuronal_2013,
	title = {Neuronal synchrony and the transition to spontaneous seizures},
	volume = {248},
	pages = {72--84},
	journaltitle = {Experimental neurology},
	author = {Grasse, Dane W. and Karunakaran, Suganya and Moxon, Karen A.},
	date = {2013},
	file = {Snapshot:/home/ivan/Zotero/storage/H4WBTE8W/S0014488613001507.html:text/html}
}

@article{broggini_pre-ictal_2016,
	title = {Pre-ictal increase in theta synchrony between the hippocampus and prefrontal cortex in a rat model of temporal lobe epilepsy},
	volume = {279},
	pages = {232--242},
	journaltitle = {Experimental neurology},
	author = {Broggini, Ana Clara Silveira and Esteves, Ingrid Miranda and Romcy-Pereira, Rodrigo Neves and Leite, João Pereira and Leão, Richardson Naves},
	date = {2016},
	file = {Fulltext:/home/ivan/Zotero/storage/U35QEVZC/Broggini и др. - 2016 - Pre-ictal increase in theta synchrony between the .pdf:application/pdf;Snapshot:/home/ivan/Zotero/storage/XHU682NK/S0014488616300504.html:text/html}
}

@article{mody_synaptic_1999,
	title = {Synaptic plasticity in kindling.},
	volume = {79},
	pages = {631--643},
	journaltitle = {Advances in neurology},
	author = {Mody, Istvan},
	date = {1999},
	file = {Snapshot:/home/ivan/Zotero/storage/HINBZSJN/10514851.html:text/html}
}

@article{mathern_human_1997,
	title = {Human fascia dentata anatomy and hippocampal neuron densities differ depending on the epileptic syndrome and age at first seizure},
	volume = {56},
	pages = {199--212},
	number = {2},
	journaltitle = {Journal of Neuropathology \& Experimental Neurology},
	author = {Mathern, Gary W. and Kuhlman, Paula A. and Mendoza, Delia and Pretorius, James K.},
	date = {1997},
	file = {Fulltext:/home/ivan/Zotero/storage/9D8IMMB5/Mathern и др. - 1997 - Human fascia dentata anatomy and hippocampal neuro.pdf:application/pdf;Snapshot:/home/ivan/Zotero/storage/MJV72VWQ/2610692.html:text/html}
}

@article{engel_etiology_1998,
	title = {Etiology as a risk factor for medically refractory epilepsy A case for early surgical intervention},
	volume = {51},
	pages = {1243--1244},
	number = {5},
	journaltitle = {Neurology},
	author = {Engel, Jerome},
	date = {1998},
	file = {Snapshot:/home/ivan/Zotero/storage/CZC97QUG/1243.html:text/html}
}

@article{babb_synaptic_1991,
	title = {Synaptic reorganization by mossy fibers in human epileptic fascia dentata},
	volume = {42},
	pages = {351--363},
	number = {2},
	journaltitle = {Neuroscience},
	author = {Babb, Thomas L. and Kupfer, W. R. and Pretorius, J. K. and Crandall, P. H. and Levesque, M. F.},
	date = {1991},
	file = {Snapshot:/home/ivan/Zotero/storage/ZABH9XXR/0306452291903807.html:text/html}
}

@article{maru_effects_1979,
	title = {Effects of median raphe nucleus lesions on hippocampal {EEG} in the freely moving rat},
	volume = {163},
	pages = {223--234},
	number = {2},
	journaltitle = {Brain research},
	author = {Maru, Eiichi and Takahashi, Lorey K. and Iwahara, Shinkuro},
	date = {1979},
	file = {Snapshot:/home/ivan/Zotero/storage/9H9BEZJC/0006899379903512.html:text/html}
}

@article{yamamoto_effects_1979,
	title = {Effects of midbrain raphe stimulation and lesion on {EEG} activity in rats},
	volume = {4},
	pages = {491--495},
	number = {4},
	journaltitle = {Brain research bulletin},
	author = {Yamamoto, Tsuneyuki and Watanabe, Shigenori and Oishi, Ryozo and Ueki, Showa},
	date = {1979},
	file = {Snapshot:/home/ivan/Zotero/storage/TMH5PUYK/0361923079900339.html:text/html}
}

@article{mcnaughton_septal_1980,
	title = {Septal elicitation of hippocampal theta rhythm after localized de-afferentation of serotoninergic fibers},
	volume = {200},
	pages = {259--269},
	number = {2},
	journaltitle = {Brain Research},
	author = {{McNaughton}, N. and Azmitia, E. C. and Williams, J. H. and Buchan, A. and Gray, J. A.},
	date = {1980},
	file = {Fulltext:/home/ivan/Zotero/storage/J989KKED/McNaughton и др. - 1980 - Septal elicitation of hippocampal theta rhythm aft.pdf:application/pdf;Snapshot:/home/ivan/Zotero/storage/4HLLIHGN/000689938090918X.html:text/html}
}

@article{macadar_differentiation_1974,
	title = {Differentiation of brain stem loci which affect hippocampal and neocortical electrical activity},
	volume = {43},
	pages = {499--514},
	number = {3},
	journaltitle = {Experimental Neurology},
	author = {Macadar, Angelica W. and Chalupa, Leo M. and Lindsley, Donald B.},
	date = {1974},
	file = {Snapshot:/home/ivan/Zotero/storage/XY8AT3B4/0014488674901903.html:text/html}
}

@article{assaf_role_1978,
	title = {The role of a raphe serotonin system in the control of septal unit activity and hippocampal desynchronization},
	volume = {3},
	pages = {539--550},
	number = {6},
	journaltitle = {Neuroscience},
	author = {Assaf, S. Y. and Miller, J. J.},
	date = {1978},
	file = {Snapshot:/home/ivan/Zotero/storage/6NRWSNB3/0306452278900180.html:text/html}
}

@article{vertes_brain_1982,
	title = {Brain stem generation of the hippocampal {EEG}},
	volume = {19},
	pages = {159--186},
	number = {3},
	journaltitle = {Progress in neurobiology},
	author = {Vertes, Robert P.},
	date = {1982},
	file = {Snapshot:/home/ivan/Zotero/storage/SWUVEPKR/0301008282900053.html:text/html}
}

@article{paiva_modulating_1976,
	title = {Modulating systems of hippocampal {EEG}},
	volume = {40},
	pages = {470--480},
	number = {5},
	journaltitle = {Electroencephalography and clinical neurophysiology},
	author = {Paiva, T. and Da Silva, {FH} Lopes and Mollevanger, W.},
	date = {1976},
	file = {Snapshot:/home/ivan/Zotero/storage/WJIBPRYT/0013469476900778.html:text/html}
}

@article{mcnaughton_reticular_1978,
	title = {Reticular stimulation and hippocampal theta rhythm in rats: effects of drugs},
	volume = {3},
	shorttitle = {Reticular stimulation and hippocampal theta rhythm in rats},
	pages = {629--632},
	number = {7},
	journaltitle = {Neuroscience},
	author = {{McNaughton}, N. and Sedgwick, E. M.},
	date = {1978},
	file = {Fulltext:/home/ivan/Zotero/storage/LRL4YAAE/McNaughton и Sedgwick - 1978 - Reticular stimulation and hippocampal theta rhythm.pdf:application/pdf;Snapshot:/home/ivan/Zotero/storage/KR3EDHY7/0306452278900040.html:text/html}
}

@article{mcnaughton_reticular_1986,
	title = {Reticular elicitation of hippocampal slow waves: common effects of some anxiolytic drugs},
	volume = {19},
	shorttitle = {Reticular elicitation of hippocampal slow waves},
	pages = {899--903},
	number = {3},
	journaltitle = {Neuroscience},
	author = {{McNaughton}, N. and Richardson, J. and Gore, C.},
	date = {1986},
	file = {Snapshot:/home/ivan/Zotero/storage/MR5L9JZU/0306452286903064.html:text/html}
}

@article{macadar_differentiation_1974-1,
	title = {Differentiation of brain stem loci which affect hippocampal and neocortical electrical activity},
	volume = {43},
	pages = {499--514},
	number = {3},
	journaltitle = {Experimental Neurology},
	author = {Macadar, Angelica W. and Chalupa, Leo M. and Lindsley, Donald B.},
	date = {1974},
	file = {Snapshot:/home/ivan/Zotero/storage/IT3JQSXB/0014488674901903.html:text/html}
}

@article{klemm_effects_1972,
	title = {Effects of electric stimulation of brain stem reticular formation on hippocampal theta rhythm and muscle activity in unanesthetized, cervical-and midbrain-transected rats},
	volume = {41},
	pages = {331--344},
	number = {2},
	journaltitle = {Brain Research},
	author = {Klemm, W. R.},
	date = {1972},
	file = {Fulltext:/home/ivan/Zotero/storage/X43FGR6V/Klemm - 1972 - Effects of electric stimulation of brain stem reti.pdf:application/pdf;Snapshot:/home/ivan/Zotero/storage/QX5BED2D/0006899372905069.html:text/html}
}

@article{brazhnik_frequency_1985,
	title = {Frequency modulation of neuronal theta-bursts in rabbit's septum by low-frequency repetitive stimulation of the afferent pathways},
	volume = {14},
	pages = {501--508},
	number = {2},
	journaltitle = {Neuroscience},
	author = {Brazhnik, E. S. and Vinogradova, O. S. and Karanov, A. M.},
	date = {1985},
	file = {Snapshot:/home/ivan/Zotero/storage/VW3FRPKX/0306452285903057.html:text/html}
}

@article{__1987,
	title = {Анализ организации фоновой активности септальных нейронов морской свинки in vitr},
	volume = {19},
	pages = {586--595},
	number = {5},
	journaltitle = {Нейрофизиология},
	author = {Виноградова, О. С. and Жадина, С.Д. and Бражник, Е. С.},
	date = {1987}
}

@article{justus_glutamatergic_2017,
	title = {Glutamatergic synaptic integration of locomotion speed via septoentorhinal projections},
	volume = {20},
	issn = {1097-6256, 1546-1726},
	url = {http://www.nature.com/doifinder/10.1038/nn.4447},
	doi = {10.1038/nn.4447},
	pages = {16--19},
	number = {1},
	journaltitle = {Nature Neuroscience},
	author = {Justus, Daniel and Dalügge, Dennis and Bothe, Stefanie and Fuhrmann, Falko and Hannes, Christian and Kaneko, Hiroshi and Friedrichs, Detlef and Sosulina, Liudmila and Schwarz, Inna and Elliott, David Anthony and Schoch, Susanne and Bradke, Frank and Schwarz, Martin Karl and Remy, Stefan},
	urldate = {2017-09-13},
	date = {2017},
	file = {Justus и др. - 2017 - Glutamatergic synaptic integration of locomotion s.pdf:/home/ivan/Zotero/storage/WAAD4RGA/Justus и др. - 2017 - Glutamatergic synaptic integration of locomotion s.pdf:application/pdf}
}

@article{wang_theta_2015,
	title = {Theta sequences are essential for internally generated hippocampal firing fields},
	volume = {18},
	issn = {1097-6256, 1546-1726},
	url = {http://www.nature.com/doifinder/10.1038/nn.3904},
	doi = {10.1038/nn.3904},
	pages = {282--288},
	number = {2},
	journaltitle = {Nature Neuroscience},
	author = {Wang, Yingxue and Romani, Sandro and Lustig, Brian and Leonardo, Anthony and Pastalkova, Eva},
	urldate = {2015-02-19},
	date = {2015},
	file = {nn.3904-S1.pdf:/home/ivan/Zotero/storage/SC2RKNEA/nn.3904-S1.pdf:application/pdf;Wang и др. - 2015 - Theta sequences are essential for internally gener.pdf:/home/ivan/Zotero/storage/EQBZRC4T/Wang и др. - 2015 - Theta sequences are essential for internally gener.pdf:application/pdf}
}

@article{guillaud_superoxide_2014,
	title = {Superoxide production by cytochrome bc1 complex: A mathematical model},
	volume = {1837},
	issn = {0005-2728},
	url = {http://www.sciencedirect.com/science/article/pii/S0005272814005076},
	doi = {10.1016/j.bbabio.2014.05.358},
	shorttitle = {Superoxide production by cytochrome bc1 complex},
	abstract = {Reactive oxygen species ({ROS}) are involved in the pathophysiology of several diseases (e.g. Alzheimer or atherosclerosis) and also in the aging process. The main source of {ROS} in aerobic organisms is the electron transport chain ({ETC}) in the inner mitochondrial membrane. Superoxide is produced at complexes I and {III} of the {ETC}, starting a complex network of {ROS} reactions. To achieve a deeper mechanistic understanding of how {ROS} are generated by complex {III}, we developed a mathematical model that successfully describes experimental data of complex {III} activity in various rat tissues, the production of {ROS} with and without antimycin and {ROS} generation depending on different values of the membrane potential ∆Ψ. The model also reinforces the idea of ubiquinone acting as a redox mediator between heme {bL} and oxygen, as proposed earlier.},
	pages = {1643--1652},
	number = {10},
	journaltitle = {Biochimica et Biophysica Acta ({BBA}) - Bioenergetics},
	author = {Guillaud, F. and Dröse, S. and Kowald, A. and Brandt, U. and Klipp, E.},
	urldate = {2018-11-18},
	date = {2014-10-01},
	keywords = {Antimycin A, Complex {III}, Mathematical model, Reactive oxygen species, Superoxide},
	file = {Guillaud и др. - 2014 - Superoxide production by cytochrome bc1 complex A.pdf:/home/ivan/Zotero/storage/QWGA8V58/Guillaud и др. - 2014 - Superoxide production by cytochrome bc1 complex A.pdf:application/pdf;ScienceDirect Snapshot:/home/ivan/Zotero/storage/PHM2W9RW/S0005272814005076.html:text/html}
}

@article{beard_modeling_2006,
	title = {Modeling of Oxygen Transport and Cellular Energetics Explains Observations on In Vivo Cardiac Energy Metabolism},
	volume = {2},
	issn = {1553-7358},
	url = {https://journals.plos.org/ploscompbiol/article?id=10.1371/journal.pcbi.0020107},
	doi = {10.1371/journal.pcbi.0020107},
	abstract = {Observations on the relationship between cardiac work rate and the levels of energy metabolites adenosine triphosphate ({ATP}), adenosine diphosphate ({ADP}), and phosphocreatine ({CrP}) have not been satisfactorily explained by theoretical models of cardiac energy metabolism. Specifically, the in vivo stability of {ATP}, {ADP}, and {CrP} levels in response to changes in work and respiratory rate has eluded explanation. Here a previously developed model of mitochondrial oxidative phosphorylation, which was developed based on data obtained from isolated cardiac mitochondria, is integrated with a spatially distributed model of oxygen transport in the myocardium to analyze data obtained from several laboratories over the past two decades. The model includes the components of the respiratory chain, the F0F1-{ATPase}, adenine nucleotide translocase, and the mitochondrial phosphate transporter at the mitochondrial level; adenylate kinase, creatine kinase, and {ATP} consumption in the cytoplasm; and oxygen transport between capillaries, interstitial fluid, and cardiomyocytes. The integrated model is able to reproduce experimental observations on {ATP}, {ADP}, {CrP}, and inorganic phosphate levels in canine hearts over a range of workload and during coronary hypoperfusion and predicts that cytoplasmic inorganic phosphate level is a key regulator of the rate of mitochondrial respiration at workloads for which the rate of cardiac oxygen consumption is less than or equal to approximately 12 μmol per minute per gram of tissue. At work rates corresponding to oxygen consumption higher than 12 μmol min−1 g−1, model predictions deviate from the experimental data, indicating that at high work rates, additional regulatory mechanisms that are not currently incorporated into the model may be important. Nevertheless, the integrated model explains metabolite levels observed at low to moderate workloads and the changes in metabolite levels and tissue oxygenation observed during graded hypoperfusion. These findings suggest that the observed stability of energy metabolites emerges as a property of a properly constructed model of cardiac substrate transport and mitochondrial metabolism. In addition, the validated model provides quantitative predictions of changes in phosphate metabolites during cardiac ischemia.},
	pages = {e107},
	number = {9},
	journaltitle = {{PLOS} Computational Biology},
	author = {Beard, Daniel A.},
	urldate = {2018-10-26},
	date = {2006-09-15},
	langid = {english},
	keywords = {Capillaries, Cytoplasm, Metabolites, Mitochondria, Oxygen, Oxygen consumption, Oxygen metabolism, Phosphates},
	file = {Beard - 2006 - Modeling of Oxygen Transport and Cellular Energeti.pdf:/home/ivan/Zotero/storage/VBLSDNAH/Beard - 2006 - Modeling of Oxygen Transport and Cellular Energeti.pdf:application/pdf}
}

@article{aubert_interaction_2005,
	title = {Interaction between Astrocytes and Neurons Studied using a Mathematical Model of Compartmentalized Energy Metabolism},
	volume = {25},
	issn = {0271-678X, 1559-7016},
	url = {http://journals.sagepub.com/doi/10.1038/sj.jcbfm.9600144},
	doi = {10.1038/sj.jcbfm.9600144},
	pages = {1476--1490},
	number = {11},
	journaltitle = {Journal of Cerebral Blood Flow \& Metabolism},
	author = {Aubert, Agnès and Costalat, Robert},
	urldate = {2018-10-26},
	date = {2005-11},
	langid = {english},
	file = {Aubert и Costalat - 2005 - Interaction between Astrocytes and Neurons Studied.pdf:/home/ivan/Zotero/storage/CUFICELW/Aubert и Costalat - 2005 - Interaction between Astrocytes and Neurons Studied.pdf:application/pdf}
}

@article{korzeniewski_extended_1991,
	title = {An extended dynamic model of oxidative phosphorylation},
	volume = {1060},
	issn = {0005-2728},
	url = {http://www.sciencedirect.com/science/article/pii/S000527280991009X},
	doi = {10.1016/S0005-2728(09)91009-X},
	abstract = {The presented model based on an earlier one (Korzeniewski, B. and Froncisz, W. (1989) Studia Biophys. 132, 173–187) simulates concentration changes in time of chemical compounds and thermodynamic forces during respiration of cell suspension in a closed chamber. A set of differential equations solved numerically describes the utilization of oxygen up to anaerobiosis and the behaviour of the system after a sudden pulse of oxygen. Flux control coefficients for most important reactions (enzymes) of oxidative phosphorylation were calculated. A good qualitative and (when a direct comparison is possible) quantitative agreement with experimental results can be observed. The following conclusions can be drawn from the simulation: (1) Wilson's steady state model is not in contradiction with sharing of the control over the respiration between some steps and displacement of the {ATP}/{ADP} carrier from equilibrium. (2) The overshoot characteristics of the Δμ˜H+ time-course after reoxygenation can be explained without using the lag-phase kinetics of {ATP}-synthetase. (3) A ‘hot region’ (sharp changes of many parameters) can be distinguished when the oxygen concentration approaches zero; only cytochrome oxidase is clearly sensitive on oxygen concentration in all its range. (4) Control over oxidative phosphorylation is shared mainly between inputs of the system ({ATP} utilization and substrate dehydrogenation) and the proton leak.},
	pages = {210--223},
	number = {2},
	journaltitle = {Biochimica et Biophysica Acta ({BBA}) - Bioenergetics},
	author = {Korzeniewski, Bernard and Froncisz, Wojciech},
	urldate = {2018-10-26},
	date = {1991-10-18},
	keywords = {Dynamic model, Oxidative phosphorylation, Respiration, Thermodynamics},
	file = {Korzeniewski и Froncisz - 1991 - An extended dynamic model of oxidative phosphoryla.pdf:/home/ivan/Zotero/storage/XYXT8DUQ/Korzeniewski и Froncisz - 1991 - An extended dynamic model of oxidative phosphoryla.pdf:application/pdf;ScienceDirect Snapshot:/home/ivan/Zotero/storage/5DXS3ZL3/S000527280991009X.html:text/html}
}

@article{damijonaitis_azocholine_2015,
	title = {{AzoCholine} Enables Optical Control of Alpha 7 Nicotinic Acetylcholine Receptors in Neural Networks},
	volume = {6},
	url = {https://doi.org/10.1021/acschemneuro.5b00030},
	doi = {10.1021/acschemneuro.5b00030},
	abstract = {Nicotinic acetylcholine receptors ({nAChRs}) are essential for cellular communication in higher organisms. Even though a vast pharmacological toolset to study cholinergic systems has been developed, control of endogenous neuronal {nAChRs} with high spatiotemporal precision has been lacking. To address this issue, we have generated photoswitchable {nAChR} agonists and re-evaluated the known photochromic ligand, {BisQ}. Using electrophysiology, we found that one of our new compounds, {AzoCholine}, is an excellent photoswitchable agonist for neuronal α7 {nAChRs}, whereas {BisQ} was confirmed to be an agonist for the muscle-type {nAChR}. {AzoCholine} could be used to modulate cholinergic activity in a brain slice and in dorsal root ganglion neurons. In addition, we demonstrate light-dependent perturbation of behavior in the nematode, Caenorhabditis elegans.},
	pages = {701--707},
	number = {5},
	journaltitle = {{ACS} Chem. Neurosci.},
	author = {Damijonaitis, Arunas and Broichhagen, Johannes and Urushima, Tatsuya and Hüll, Katharina and Nagpal, Jatin and Laprell, Laura and Schönberger, Matthias and Woodmansee, David H. and Rafiq, Amir and Sumser, Martin P. and Kummer, Wolfgang and Gottschalk, Alexander and Trauner, Dirk},
	urldate = {2018-10-18},
	date = {2015-05-20},
	file = {ACS Full Text Snapshot:/home/ivan/Zotero/storage/IHLT3S7X/acschemneuro.html:text/html;Damijonaitis и др. - 2015 - AzoCholine Enables Optical Control of Alpha 7 Nico.pdf:/home/ivan/Zotero/storage/MY6KDWZG/Damijonaitis и др. - 2015 - AzoCholine Enables Optical Control of Alpha 7 Nico.pdf:application/pdf}
}

@article{si_role_2009,
	title = {The role of competitive learning in the generation of {DG} fields from {EC} inputs},
	volume = {3},
	issn = {1871-4099},
	url = {https://doi.org/10.1007/s11571-009-9079-z},
	doi = {10.1007/s11571-009-9079-z},
	abstract = {We follow up on a suggestion by Rolls and co-workers, that the effects of competitive learning should be assessed on the shape and number of spatial fields that dentate gyrus ({DG}) granule cells may form when receiving input from medial entorhinal cortex ({mEC}) grid units. We consider a simple non-dynamical model where {DG} units are described by a threshold-linear transfer function, and receive feedforward inputs from 1,000 {mEC} model grid units of various spacing, orientation and spatial phase. Feedforward weights are updated according to a Hebbian rule as the virtual rodent follows a long simulated trajectory through a single environment. Dentate activity is constrained to be very sparse. We find that indeed competitive Hebbian learning tends to result in a few active {DG} units with a single place field each, rounded in shape and made larger by iterative weight changes. These effects are more pronounced when produced with thousands of {DG} units and inputs per {DG} unit, which the realistic system has available, than with fewer units and inputs, in which case several {DG} units persists with multiple fields. The emergence of single-field units with learning is in contrast, however, to recent data indicating that most active {DG} units do have multiple fields. We show how multiple irregularly arranged fields can be produced by the addition of non-space selective lateral entorhinal cortex ({lEC}) units, which are modelled as simply providing an additional effective input specific to each {DG} unit. The mean number of such multiple {DG} fields is enhanced, in particular, when {lEC} and {mEC} inputs have overall similar variance across {DG} units. Finally, we show that in a restricted environment the mean size of the fields is unaltered, while their mean number is scaled down with the area of the environment.},
	pages = {177--187},
	number = {2},
	journaltitle = {Cogn Neurodyn},
	author = {Si, Bailu and Treves, Alessandro},
	urldate = {2018-10-16},
	date = {2009-06-01},
	langid = {english},
	keywords = {Hippocampus, Competitive learning, Entorhinal cortex, Grid cells, Place cells},
	file = {Si и Treves - 2009 - The role of competitive learning in the generation.pdf:/home/ivan/Zotero/storage/KWYQZDHU/Si и Treves - 2009 - The role of competitive learning in the generation.pdf:application/pdf}
}

@article{sanders_grid_2015,
	title = {Grid Cells and Place Cells: An Integrated View of their Navigational and Memory Function},
	volume = {38},
	issn = {0166-2236},
	url = {http://www.sciencedirect.com/science/article/pii/S0166223615002283},
	doi = {10.1016/j.tins.2015.10.004},
	shorttitle = {Grid Cells and Place Cells},
	abstract = {Much has been learned about the hippocampal/entorhinal system, but an overview of how its parts work in an integrated way is lacking. One question regards the function of entorhinal grid cells. We propose here that their fundamental function is to provide a coordinate system for producing mind-travel in the hippocampus, a process that accesses associations with upcoming positions. We further propose that mind-travel occurs during the second half of each theta cycle. By contrast, the first half of each theta cycle is devoted to computing current position using sensory information from the lateral entorhinal cortex ({LEC}) and path integration information from the medial entorhinal cortex ({MEC}). This model explains why {MEC} lesions can abolish hippocampal phase precession but not place fields.},
	pages = {763--775},
	number = {12},
	journaltitle = {Trends in Neurosciences},
	author = {Sanders, Honi and Rennó-Costa, César and Idiart, Marco and Lisman, John},
	urldate = {2018-10-16},
	date = {2015-12-01},
	file = {Sanders и др. - 2015 - Grid Cells and Place Cells An Integrated View of .pdf:/home/ivan/Zotero/storage/5E82N46J/Sanders и др. - 2015 - Grid Cells and Place Cells An Integrated View of .pdf:application/pdf;ScienceDirect Snapshot:/home/ivan/Zotero/storage/IAFUPBYQ/S0166223615002283.html:text/html}
}

@article{pilkiw_phasic_2017,
	title = {Phasic and tonic neuron ensemble codes for stimulus-environment conjunctions in the lateral entorhinal cortex},
	volume = {6},
	issn = {2050-084X},
	url = {https://doi.org/10.7554/eLife.28611},
	doi = {10.7554/eLife.28611},
	abstract = {The lateral entorhinal cortex ({LEC}) is thought to bind sensory events with the environment where they took place. To compare the relative influence of transient events and temporally stable environmental stimuli on the firing of {LEC} cells, we recorded neuron spiking patterns in the region during blocks of a trace eyeblink conditioning paradigm performed in two environments and with different conditioning stimuli. Firing rates of some neurons were phasically selective for conditioned stimuli in a way that depended on which room the rat was in; nearly all neurons were tonically selective for environments in a way that depended on which stimuli had been presented in those environments. As rats moved from one environment to another, tonic neuron ensemble activity exhibited prospective information about the conditioned stimulus associated with the environment. Thus, the {LEC} formed phasic and tonic codes for event-environment associations, thereby accurately differentiating multiple experiences with overlapping features.},
	pages = {e28611},
	journaltitle = {{eLife}},
	author = {Pilkiw, Maryna and Insel, Nathan and Cui, Younghua and Finney, Caitlin and Morrissey, Mark D and Takehara-Nishiuchi, Kaori},
	editor = {Schoenbaum, Geoffrey},
	urldate = {2018-10-16},
	date = {2017-07-06},
	keywords = {associative memory, context, ensemble decoding, episodic memory, hippocampus, single-unit activity},
	file = {Pilkiw и др. - 2017 - Phasic and tonic neuron ensemble codes for stimulu.pdf:/home/ivan/Zotero/storage/ZTXB9U54/Pilkiw и др. - 2017 - Phasic and tonic neuron ensemble codes for stimulu.pdf:application/pdf}
}

@article{masurkar_medial_2017,
	title = {Medial and Lateral Entorhinal Cortex Differentially Excite Deep versus Superficial {CA}1 Pyramidal Neurons},
	volume = {18},
	issn = {2211-1247},
	url = {http://www.sciencedirect.com/science/article/pii/S2211124716316850},
	doi = {10.1016/j.celrep.2016.12.012},
	abstract = {Summary
Although hippocampal {CA}1 pyramidal neurons ({PNs}) were thought to comprise a uniform population, recent evidence supports two distinct sublayers along the radial axis, with deep neurons more likely to form place cells than superficial neurons. {CA}1 {PNs} also differ along the transverse axis with regard to direct inputs from entorhinal cortex ({EC}), with medial {EC} ({MEC}) providing spatial information to {PNs} toward {CA}2 (proximal {CA}1) and lateral {EC} ({LEC}) providing non-spatial information to {PNs} toward subiculum (distal {CA}1). We demonstrate that the two inputs differentially activate the radial sublayers and that this difference reverses along the transverse axis, with {MEC} preferentially targeting deep {PNs} in proximal {CA}1 and {LEC} preferentially exciting superficial {PNs} in distal {CA}1. This differential excitation reflects differences in dendritic spine numbers. Our results reveal a heterogeneity in {EC}-{CA}1 connectivity that may help explain differential roles of {CA}1 {PNs} in spatial and non-spatial learning and memory.},
	pages = {148--160},
	number = {1},
	journaltitle = {Cell Reports},
	author = {Masurkar, Arjun V. and Srinivas, Kalyan V. and Brann, David H. and Warren, Richard and Lowes, Daniel C. and Siegelbaum, Steven A.},
	urldate = {2018-10-16},
	date = {2017-01-03},
	keywords = {hippocampus, {CA}1, lateral entorhinal cortex, medial entorhinal cortex, perforant pathway, pyramidal neuron heterogeneity, radial axis, Schaffer collateral, spines, transverse axis},
	file = {Masurkar и др. - 2017 - Medial and Lateral Entorhinal Cortex Differentiall.pdf:/home/ivan/Zotero/storage/YP236ITF/Masurkar и др. - 2017 - Medial and Lateral Entorhinal Cortex Differentiall.pdf:application/pdf;ScienceDirect Snapshot:/home/ivan/Zotero/storage/ZLFIIW55/S2211124716316850.html:text/html}
}

@article{lu_impaired_2013,
	title = {Impaired hippocampal rate coding after lesions of the lateral entorhinal cortex},
	volume = {16},
	rights = {2013 Nature Publishing Group},
	issn = {1546-1726},
	url = {https://www.nature.com/articles/nn.3462},
	doi = {10.1038/nn.3462},
	abstract = {In the hippocampus, spatial and non-spatial parameters may be represented by a dual coding scheme, in which coordinates in space are expressed by the collective firing locations of place cells and the diversity of experience at these locations is encoded by orthogonal variations in firing rates. Although the spatial signal may reflect input from medial entorhinal cortex, the sources of the variations in firing rate have not been identified. We found that rate variations in rat {CA}3 place cells depended on inputs from the lateral entorhinal cortex ({LEC}). Hippocampal rate remapping, induced by changing the shape or the color configuration of the environment, was impaired by lesions in those parts of the ipsilateral {LEC} that provided the densest input to the hippocampal recording position. Rate remapping was not observed in {LEC} itself. The findings suggest that {LEC} inputs are important for efficient rate coding in the hippocampus.},
	pages = {1085--1093},
	number = {8},
	journaltitle = {Nature Neuroscience},
	author = {Lu, Li and Leutgeb, Jill K. and Tsao, Albert and Henriksen, Espen J. and Leutgeb, Stefan and Barnes, Carol A. and Witter, Menno P. and Moser, May-Britt and Moser, Edvard I.},
	urldate = {2018-10-16},
	date = {2013-08},
	langid = {english},
	file = {Lu и др. - 2013 - Impaired hippocampal rate coding after lesions of .pdf:/home/ivan/Zotero/storage/DGKF6E9S/Lu и др. - 2013 - Impaired hippocampal rate coding after lesions of .pdf:application/pdf;Snapshot:/home/ivan/Zotero/storage/FEB7C3N8/nn.html:text/html}
}

@article{deshmukh_representation_2011,
	title = {Representation of Non-Spatial and Spatial Information in the Lateral Entorhinal Cortex},
	volume = {5},
	issn = {1662-5153},
	url = {https://www.frontiersin.org/articles/10.3389/fnbeh.2011.00069/full},
	doi = {10.3389/fnbeh.2011.00069},
	abstract = {Some theories of memory propose that the hippocampus integrates the individual items and events of experience within a contextual or spatial framework. The hippocampus receives cortical input from two major pathways: the medial entorhinal cortex ({MEC}) and the lateral entorhinal cortex ({LEC}). During exploration in an open field, the firing fields of {MEC} grid cells form a periodically repeating, triangular array. In contrast, {LEC} neurons show little spatial selectivity, and it has been proposed that the {LEC} may provide nonspatial input to the hippocampus. Here, we recorded {MEC} and {LEC} neurons while rats explored an open field that contained discrete objects. {LEC} cells fired selectively at locations relative to the objects, whereas {MEC} cells were weakly influenced by the objects. These results provide the first direct demonstration of a double dissociation between {LEC} and {MEC} inputs to the hippocampus under conditions of exploration typically used to study hippocampal place cells.},
	journaltitle = {Front. Behav. Neurosci.},
	author = {Deshmukh, Sachin S. and Knierim, James J.},
	urldate = {2018-10-16},
	date = {2011},
	keywords = {Hippocampus, medial entorhinal cortex, grid cells, Memory, navgation, objects},
	file = {Deshmukh и Knierim - 2011 - Representation of Non-Spatial and Spatial Informat.pdf:/home/ivan/Zotero/storage/6U8N9FJP/Deshmukh и Knierim - 2011 - Representation of Non-Spatial and Spatial Informat.pdf:application/pdf;Full Text PDF:/home/ivan/Zotero/storage/CIUXP2K9/Deshmukh и Knierim - 2011 - Representation of Non-Spatial and Spatial Informat.pdf:application/pdf}
}

@article{ahmed_running_2012,
	title = {Running Speed Alters the Frequency of Hippocampal Gamma Oscillations},
	volume = {32},
	rights = {Copyright © 2012 the authors 0270-6474/12/327373-11\$15.00/0},
	issn = {0270-6474, 1529-2401},
	url = {http://www.jneurosci.org/content/32/21/7373},
	doi = {10.1523/JNEUROSCI.5110-11.2012},
	abstract = {Successful spatial navigation is thought to employ a combination of at least two strategies: the following of landmark cues and path integration. Path integration requires that the brain use the speed and direction of movement in a meaningful way to continuously compute the position of the animal. Indeed, the running speed of rats modulates both the firing rate of neurons and the spectral properties of low frequency, theta oscillations seen in the local field potential ({LFP}) of the hippocampus, a region important for spatial memory formation. Higher frequency, gamma-band {LFP} oscillations are usually associated with decision-making, increased attention, and improved reaction times. Here, we show that increased running speed is accompanied by large, systematic increases in the frequency of hippocampal {CA}1 network oscillations spanning the entire gamma range (30–120 Hz) and beyond. These speed-dependent changes in frequency are seen on both linear tracks and two-dimensional platforms, and are thus independent of the behavioral task. Synchrony between anatomically distant {CA}1 regions also shifts to higher gamma frequencies as running speed increases. The changes in frequency are strongly correlated with changes in the firing rates of individual interneurons, consistent with models of gamma generation. Our results suggest that as a rat runs faster, there are faster gamma frequency transitions between sequential place cell-assemblies. This may help to preserve the spatial specificity of place cells and spatial memories at vastly different running speeds.},
	pages = {7373--7383},
	number = {21},
	journaltitle = {J. Neurosci.},
	author = {Ahmed, Omar J. and Mehta, Mayank R.},
	urldate = {2018-10-16},
	date = {2012-05-23},
	langid = {english},
	pmid = {22623683},
	file = {Ahmed и Mehta - 2012 - Running Speed Alters the Frequency of Hippocampal .pdf:/home/ivan/Zotero/storage/7T9XNZGQ/Ahmed и Mehta - 2012 - Running Speed Alters the Frequency of Hippocampal .pdf:application/pdf;Snapshot:/home/ivan/Zotero/storage/QV4B23TZ/7373.html:text/html}
}

@article{stensola_shearing-induced_2015,
	title = {Shearing-induced asymmetry in entorhinal grid cells},
	volume = {518},
	issn = {0028-0836, 1476-4687},
	url = {http://www.nature.com/articles/nature14151},
	doi = {10.1038/nature14151},
	pages = {207--212},
	number = {7538},
	journaltitle = {Nature},
	author = {Stensola, Tor and Stensola, Hanne and Moser, May-Britt and Moser, Edvard I.},
	urldate = {2018-10-16},
	date = {2015-02},
	langid = {english},
	file = {Stensola и др. - 2015 - Shearing-induced asymmetry in entorhinal grid cell.pdf:/home/ivan/Zotero/storage/GJU9HTQS/Stensola и др. - 2015 - Shearing-induced asymmetry in entorhinal grid cell.pdf:application/pdf}
}

@article{stensola_shearing-induced_2015-1,
	title = {Shearing-induced asymmetry in entorhinal grid cells},
	volume = {518},
	url = {http://www.nature.com/articles/nature14151},
	doi = {10.1038/nature14151},
	pages = {207--212},
	journaltitle = {Nature},
	author = {Stensola, Tor and Stensola, Hanne and Moser, May-Britt and Moser, Edvard I.},
	urldate = {2018-10-16},
	date = {2015}
}

@article{rowland_ten_2016,
	title = {Ten Years of Grid Cells},
	volume = {39},
	issn = {0147-006X, 1545-4126},
	url = {http://www.annualreviews.org/doi/10.1146/annurev-neuro-070815-013824},
	doi = {10.1146/annurev-neuro-070815-013824},
	pages = {19--40},
	number = {1},
	journaltitle = {Annual Review of Neuroscience},
	author = {Rowland, David C. and Roudi, Yasser and Moser, May-Britt and Moser, Edvard I.},
	urldate = {2018-10-11},
	date = {2016-07-08},
	langid = {english},
	file = {Rowland и др. - 2016 - Ten Years of Grid Cells.pdf:/home/ivan/Zotero/storage/NRFVBLV4/Rowland и др. - 2016 - Ten Years of Grid Cells.pdf:application/pdf}
}

@article{heys_physiological_2016,
	title = {Physiological Properties of Neurons in Bat Entorhinal Cortex Exhibit an Inverse Gradient along the Dorsal-Ventral Axis Compared to Entorhinal Neurons in Rat},
	volume = {36},
	issn = {1529-2401},
	doi = {10.1523/JNEUROSCI.1791-15.2016},
	abstract = {Medial entorhinal cortex ({MEC}) grid cells exhibit firing fields spread across the environment on the vertices of a regular tessellating triangular grid. In rodents, the size of the firing fields and the spacing between the firing fields are topographically organized such that grid cells located more ventrally in {MEC} exhibit larger grid fields and larger grid-field spacing compared with grid cells located more dorsally. Previous experiments in brain slices from rodents have shown that several intrinsic cellular electrophysiological properties of stellate cells in layer {II} of {MEC} change systematically in neurons positioned along the dorsal-ventral axis of {MEC}, suggesting that these intrinsic cellular properties might control grid-field spacing. In the bat, grid cells in {MEC} display a functional topography in terms of grid-field spacing, similar to what has been reported in rodents. However, it is unclear whether neurons in bat {MEC} exhibit similar gradients of cellular physiological properties, which may serve as a conserved mechanism underlying grid-field spacing in mammals. To test whether entorhinal cortex ({EC}) neurons in rats and bats exhibit similar electrophysiological gradients, we performed whole-cell patch recordings along the dorsal-ventral axis of {EC} in bats. Surprisingly, our data demonstrate that the sag response properties and the resonance properties recorded in layer {II} neurons of entorhinal cortex in the Egyptian fruit bat demonstrate an inverse relationship along the dorsal-ventral axis compared with the rat.
{SIGNIFICANCE} {STATEMENT}: As animals navigate, neurons in medial entorhinal cortex ({MEC}), termed grid cells, discharge at regular spatial intervals. In bats and rats, the spacing between the firing fields of grid cells changes systematically along the dorsal-ventral axis of {MEC}. It has been proposed that these changes could be generated by systematic differences in the intrinsic cellular physiology of neurons distributed along the dorsal-ventral axis of {MEC}. The results from our study show that key intrinsic physiological properties of neurons in entorhinal cortex of the bat and rat change in the opposite direction along the dorsal-ventral axis of entorhinal cortex, suggesting that these intrinsic physiological properties cannot account in the same way across species for the change in grid-field spacing shown along the dorsal-ventral axis.},
	pages = {4591--4599},
	number = {16},
	journaltitle = {J. Neurosci.},
	author = {Heys, James G. and Shay, Christopher F. and {MacLeod}, Katrina M. and Witter, Menno P. and Moss, Cynthia F. and Hasselmo, Michael E.},
	date = {2016-04-20},
	pmid = {27098700},
	keywords = {Animals, Male, Rats, Female, Neurons, Chiroptera, entorhinal cortex, Entorhinal Cortex, grid cell, h current, Membrane Potentials, Organ Culture Techniques, Rats, Long-Evans, Species Specificity},
	file = {Heys и др. - 2016 - Physiological Properties of Neurons in Bat Entorhi.pdf:/home/ivan/Zotero/storage/GDXH9SP9/Heys и др. - 2016 - Physiological Properties of Neurons in Bat Entorhi.pdf:application/pdf}
}

@article{schlesiger_hippocampal_2018,
	title = {Hippocampal Global Remapping Can Occur without Input from the Medial Entorhinal Cortex},
	volume = {22},
	issn = {22111247},
	url = {https://linkinghub.elsevier.com/retrieve/pii/S2211124718302924},
	doi = {10.1016/j.celrep.2018.02.082},
	abstract = {The high storage capacity of the episodic memory system relies on distinct representations for events that are separated in time and space. The spatial component of these computations includes the formation of independent maps by hippocampal place cells across environments, referred to as global remapping. Such remapping is thought to emerge by the switching of input patterns from specialized spatially selective cells in medial entorhinal cortex ({mEC}), such as grid and border cells. Although it has been shown that acute manipulations of {mEC} ﬁring patterns are sufﬁcient for inducing hippocampal remapping, it remains unknown whether specialized spatial {mEC} inputs are necessary for the reorganization of hippocampal spatial representations. Here, we examined remapping in rats without {mEC} input to the hippocampus and found that highly distinct spatial maps emerged rapidly in every individual rat. Our data suggest that hippocampal spatial computations do not depend on inputs from specialized cell types in {mEC}.},
	pages = {3152--3159},
	number = {12},
	journaltitle = {Cell Reports},
	author = {Schlesiger, Magdalene I. and Boublil, Brittney L. and Hales, Jena B. and Leutgeb, Jill K. and Leutgeb, Stefan},
	urldate = {2018-10-10},
	date = {2018-03},
	langid = {english},
	file = {Schlesiger и др. - 2018 - Hippocampal Global Remapping Can Occur without Inp.pdf:/home/ivan/Zotero/storage/HDAJQURB/Schlesiger и др. - 2018 - Hippocampal Global Remapping Can Occur without Inp.pdf:application/pdf}
}

@article{grienberger_inhibitory_2017,
	title = {Inhibitory suppression of heterogeneously tuned excitation enhances spatial coding in {CA}1 place cells},
	volume = {20},
	issn = {1097-6256, 1546-1726},
	url = {http://www.nature.com/articles/nn.4486},
	doi = {10.1038/nn.4486},
	pages = {417--426},
	number = {3},
	journaltitle = {Nature Neuroscience},
	author = {Grienberger, Christine and Milstein, Aaron D and Bittner, Katie C and Romani, Sandro and Magee, Jeffrey C},
	urldate = {2018-10-08},
	date = {2017-03},
	langid = {english},
	file = {Grienberger и др. - 2017 - Inhibitory suppression of heterogeneously tuned ex.pdf:/home/ivan/Zotero/storage/EY5Q25U9/Grienberger и др. - 2017 - Inhibitory suppression of heterogeneously tuned ex.pdf:application/pdf}
}

@article{diehl_grid_2017,
	title = {Grid and Nongrid Cells in Medial Entorhinal Cortex Represent Spatial Location and Environmental Features with Complementary Coding Schemes},
	volume = {94},
	issn = {08966273},
	url = {https://linkinghub.elsevier.com/retrieve/pii/S0896627317301873},
	doi = {10.1016/j.neuron.2017.03.004},
	abstract = {The medial entorhinal cortex ({mEC}) has been identiﬁed as a hub for spatial information processing by the discovery of grid, border, and head-direction cells. Here we ﬁnd that in addition to these well-characterized classes, nearly all of the remaining twothirds of {mEC} cells can be categorized as spatially selective. We refer to these cells as nongrid spatial cells and conﬁrmed that their spatial ﬁring patterns were unrelated to running speed and highly reproducible within the same environment. However, in response to manipulations of environmental features, such as box shape or box color, nongrid spatial cells completely reorganized their spatial ﬁring patterns. At the same time, grid cells retained their spatial alignment and predominantly responded with redistributed ﬁring rates across their grid ﬁelds. Thus, {mEC} contains a joint representation of both spatial and environmental feature content, with specialized cell types showing different types of integrated coding of multimodal information.},
	pages = {83--92.e6},
	number = {1},
	journaltitle = {Neuron},
	author = {Diehl, Geoffrey W. and Hon, Olivia J. and Leutgeb, Stefan and Leutgeb, Jill K.},
	urldate = {2018-10-08},
	date = {2017-04},
	langid = {english},
	file = {Diehl и др. - 2017 - Grid and Nongrid Cells in Medial Entorhinal Cortex.pdf:/home/ivan/Zotero/storage/ZU4Z32P9/Diehl и др. - 2017 - Grid and Nongrid Cells in Medial Entorhinal Cortex.pdf:application/pdf}
}

@article{killian_grid_2018,
	title = {Grid cells map the visual world},
	volume = {21},
	issn = {1097-6256, 1546-1726},
	url = {http://www.nature.com/articles/s41593-017-0062-4},
	doi = {10.1038/s41593-017-0062-4},
	pages = {161--162},
	number = {2},
	journaltitle = {Nature Neuroscience},
	author = {Killian, Nathaniel J. and Buffalo, Elizabeth A.},
	urldate = {2018-10-08},
	date = {2018-02},
	langid = {english},
	file = {Killian и Buffalo - 2018 - Grid cells map the visual world.pdf:/home/ivan/Zotero/storage/M4PRLLLP/Killian и Buffalo - 2018 - Grid cells map the visual world.pdf:application/pdf}
}

@article{wood_honeycomb_2018,
	title = {The honeycomb maze provides a novel test to study hippocampal-dependent spatial navigation},
	volume = {554},
	issn = {0028-0836, 1476-4687},
	url = {http://www.nature.com/doifinder/10.1038/nature25433},
	doi = {10.1038/nature25433},
	pages = {102--105},
	number = {7690},
	journaltitle = {Nature},
	author = {Wood, Ruth A. and Bauza, Marius and Krupic, Julija and Burton, Stephen and Delekate, Andrea and Chan, Dennis and O’Keefe, John},
	urldate = {2018-10-05},
	date = {2018-01-24},
	langid = {english},
	file = {Wood и др. - 2018 - The honeycomb maze provides a novel test to study .pdf:/home/ivan/Zotero/storage/CK6JKGGC/Wood и др. - 2018 - The honeycomb maze provides a novel test to study .pdf:application/pdf}
}

@article{zutshi_hippocampal_2018,
	title = {Hippocampal Neural Circuits Respond to Optogenetic Pacing of Theta Frequencies by Generating Accelerated Oscillation Frequencies},
	volume = {28},
	issn = {09609822},
	url = {https://linkinghub.elsevier.com/retrieve/pii/S096098221830246X},
	doi = {10.1016/j.cub.2018.02.061},
	pages = {1179--1188.e3},
	number = {8},
	journaltitle = {Current Biology},
	author = {Zutshi, Ipshita and Brandon, Mark P. and Fu, Maylin L. and Donegan, Macayla L. and Leutgeb, Jill K. and Leutgeb, Stefan},
	urldate = {2018-10-05},
	date = {2018-04},
	langid = {english},
	file = {Zutshi и др. - 2018 - Hippocampal Neural Circuits Respond to Optogenetic.pdf:/home/ivan/Zotero/storage/P5E4Q8MT/Zutshi и др. - 2018 - Hippocampal Neural Circuits Respond to Optogenetic.pdf:application/pdf}
}

@incollection{jeffery_recording_2019,
	title = {Recording the Spatial Mapping Cells: Place, Head Direction, and Grid Cells},
	volume = {28},
	isbn = {978-0-12-812028-6},
	url = {https://linkinghub.elsevier.com/retrieve/pii/B9780128120286000057},
	shorttitle = {Recording the Spatial Mapping Cells},
	pages = {95--121},
	booktitle = {Handbook of Behavioral Neuroscience},
	publisher = {Elsevier},
	author = {Jeffery, Kate J. and Grieves, Roddy and Donnett, Jim},
	urldate = {2018-10-05},
	date = {2019},
	langid = {english},
	doi = {10.1016/B978-0-12-812028-6.00005-7},
	file = {Jeffery и др. - 2019 - Recording the Spatial Mapping Cells Place, Head D.pdf:/home/ivan/Zotero/storage/XAA5FG77/Jeffery и др. - 2019 - Recording the Spatial Mapping Cells Place, Head D.pdf:application/pdf}
}

@article{krupic_local_2018,
	title = {Local transformations of the hippocampal cognitive map},
	volume = {359},
	issn = {0036-8075, 1095-9203},
	url = {http://www.sciencemag.org/lookup/doi/10.1126/science.aao4960},
	doi = {10.1126/science.aao4960},
	pages = {1143--1146},
	number = {6380},
	journaltitle = {Science},
	author = {Krupic, Julija and Bauza, Marius and Burton, Stephen and O’Keefe, John},
	urldate = {2018-10-05},
	date = {2018-03-09},
	langid = {english},
	file = {Krupic и др. - 2018 - Local transformations of the hippocampal cognitive.pdf:/home/ivan/Zotero/storage/64WG3MB8/Krupic и др. - 2018 - Local transformations of the hippocampal cognitive.pdf:application/pdf}
}

@article{malkov_functional_2011,
	title = {Functional changes in the septal {GABAergic} system of animals with a model of temporal lobe epilepsy},
	volume = {30},
	issn = {0231-5882},
	doi = {10.4149/gpb_2011_03_310},
	abstract = {The septal {GABAergic} system plays a central role in the regulation of activity and excitability of the hippocampus (the main locus of temporal lobe epilepsy, {TLE}), but the character of changes the septum undergoes in this pathology remains unknown. To address this issue we studied the influences on {GABAergic} receptors in septal slices from the brain of epileptic guinea pigs compared to a control. In the epileptic brain, the overall increase in the mean frequency of neuronal discharges and the rise in the number of bursting neurons were revealed. The inhibitory action of exogenously applied {GABA} on neuronal activity is sharply enhanced, whereas the efficacy of action of {GABA}(A) and {GABA}(B) receptor blockers decreases, indicating the alteration of intraseptal inhibitory processes in epilepsy. In epilepsy, {GABA} sharply increases the oscillatory activity of the part of pacemakers, and the opposite effect was observed in the control. In epileptic animals, the {GABA} receptor blockers did not affect burst neurons, indicating the disturbance of the tonic {GABAergic} control of the oscillatory activity. Thus, we demonstrated for the first time that the activity of septal neurons and their reactions to {GABAergic} substances in animals with {TLE} model changed sharply compared to healthy ones.},
	pages = {310--320},
	number = {3},
	journaltitle = {Gen. Physiol. Biophys.},
	author = {Malkov, Anton E and Popova, Irina Yu},
	date = {2011-09},
	pmid = {21952441},
	keywords = {Brain, Animals, Disease Models, Animal, Epilepsy, Temporal Lobe, Hippocampus, Neurons, Electrophysiology, gamma-Aminobutyric Acid, Guinea Pigs, Kainic Acid, Models, Biological, Oscillometry, Receptors, {GABA}-A, Receptors, {GABA}-B}
}

@article{gorkin_[optimal_2011,
	title = {[Optimal signal filtering parameters for tetrode recording of neuronal activity]},
	volume = {61},
	issn = {0044-4677},
	abstract = {Extracellular recording of neuronal spiking is the main method of investigation of involvement of neurons in behavioral tasks. Development of multichannel electrodes made it possible to simultaneously record activity of the same group of neurons from different locations in the brain tissue. That method allows the researches to distinguish spiking of simultaneously recorded neurons by individual set of projection coefficients of amplitude parameters on axes corresponding to different channels of the multichannel electrode. We tested the possibility of effective separation of single unit spiking streams from multiunit activity recorded by tetrode and subjected to different filtering. We described the main limitations for effective spike identification and determined the optimal band of signal filtering for tetrode recording.},
	pages = {534--544},
	number = {5},
	journaltitle = {Zh Vyssh Nerv Deiat Im I P Pavlova},
	author = {Gorkin, A G},
	date = {2011-10},
	pmid = {22145329},
	keywords = {Animals, Rats, Neurons, Rats, Long-Evans, Action Potentials, Electrodes}
}

@article{malkov_changes_2008,
	title = {Changes in oscillatory activity of neurons in the medial septal area in animals with a model of chronic temporal epilepsy},
	volume = {38},
	issn = {0097-0549},
	doi = {10.1007/s11055-008-9079-1},
	abstract = {Comparative studies of the activity of extracellularly recorded neurons in living slices of the medial septal area of healthy guinea pigs and animals with a model of chronic temporal epilepsy demonstrated differences between them in terms of the frequency and pattern of cell discharges. The brains of animals with experimental epilepsy showed a doubling of the total level of activity as compared with controls, due to increases in the discharge frequencies of irregular and regular non-volleying neurons. There was a sharp (three-fold) increase in the number of cells with rhythmic discharge volleys, along with changes in the parameters of volley activity - both in neurons with the endogenous (pacemaker) pattern and in cells with secondary involvement in rhythmic activity. The possible mechanisms for these changes are discussed. These data widen our understanding of the processes forming pathological synchronization in epilepsy and may assist in the creation of new approaches to the treatment of this disease.},
	pages = {995--999},
	number = {9},
	journaltitle = {Neurosci. Behav. Physiol.},
	author = {Mal'kov, A E and Karavaev, E N and Popova, I Yu and Kichigina, V F},
	date = {2008-11},
	pmid = {18975101},
	keywords = {Animals, Disease Models, Animal, Neurons, Epilepsy, Guinea Pigs, Kainic Acid, Action Potentials, Excitatory Amino Acid Agonists, Periodicity, Septum of Brain, Time Factors}
}

@article{jin_gaba-activated_2011,
	title = {{GABA}-activated single-channel and tonic currents in rat brain slices},
	issn = {1940-087X},
	doi = {10.3791/2858},
	abstract = {The {GABA}(A) channels are present in all neurons and are located both at synapses and outside of synapses where they generate phasic and tonic currents, respectively. The {GABA}(A) channel is a pentameric {GABA}-gated chloride channel. The channel subunits are grouped into 8 families (α1-6, β1-3, γ1-3, δ, ε, θ, π and ρ). Two alphas, two betas and one 3(rd) subunit form the functional channel. By combining studies of sub-type specific {GABA}-activated single-channel molecules with studies including all populations of {GABA}(A) channels in the neuron it becomes possible to understand the basic mechanism of neuronal inhibition and how it is modulated by pharmacological agents. We use the patch-clamp technique to study the functional properties of the {GABA}(A) channels in alive neurons in hippocampal brain slices and record the single-channel and whole-cell currents. We further examine how the channels are affected by different {GABA} concentrations, other drugs and intra and extracellular factors. For detailed theoretical and practical description of the patch-clamp method please see The Single-Channel Recordings edited by B Sakman and E Neher.},
	number = {53},
	journaltitle = {J Vis Exp},
	author = {Jin, Zhe and Jin, Yang and Birnir, Bryndis},
	date = {2011},
	pmid = {21788935},
	keywords = {Animals, Hippocampus, Rats, Neurons, Receptors, {GABA}-A, Patch-Clamp Techniques}
}

@article{herzog_optical_2011,
	title = {Optical validation of in vitro extra-cellular neuronal recordings},
	volume = {8},
	issn = {1741-2552},
	doi = {10.1088/1741-2560/8/5/056008},
	abstract = {Simultaneous calcium imaging and extra-cellular recordings from cultured cortical rat neurons were performed to directly map the efficacy of extra-cellular recordings with microelectrodes. For the first time, we can associate extra-cellular recordings with neuronal activity of specific neurons in the vicinity of the electrode. We demonstrate that recorded cells can be identified by correlating the electrical signals and the calcium response. Our data demonstrate that in sparse cultures, microelectrodes record exclusively from cells which reside at very close proximity to the recording electrode. Moreover, we show that recording appears to be limited to only a partial subset of the cells residing in this range. We further show that even in cases of strong neuron-electrode coupling, extra-cellular signals recorded from single, well-identified neurons vary in shape over time rendering spike sorting and network activity rate analysis incongruous. As multi-electrode array technology is becoming increasingly widespread, the visualization technique we report here will help users better understand the limits of this versatile and useful method.},
	pages = {056008},
	number = {5},
	journaltitle = {J Neural Eng},
	author = {Herzog, Nitzan and Shein-Idelson, Mark and Hanein, Yael},
	date = {2011-10},
	pmid = {21841241},
	keywords = {Animals, Rats, Rats, Sprague-Dawley, Neurons, Membrane Potentials, Calcium, Calcium Signaling, Cells, Cultured, Cerebral Cortex, Data Interpretation, Statistical, Extracellular Space, Immunohistochemistry, Microelectrodes, Microscopy, Fluorescence, Neuroglia, Signal Processing, Computer-Assisted, Synapses, Wavelet Analysis}
}

@article{simon_firing_2006,
	title = {Firing properties of anatomically identified neurons in the medial septum of anesthetized and unanesthetized restrained rats},
	volume = {26},
	issn = {1529-2401},
	url = {http://www.ncbi.nlm.nih.gov/pubmed/16943562},
	doi = {10.1523/JNEUROSCI.1401-06.2006},
	abstract = {Cholinergic and {GABAergic} neurons in the medial septum-diagonal band of Broca ({MS}-{DB}) project to the hippocampus where they are involved in generating theta rhythmicity. So far, the functional properties of neurochemically identified {MS}-{DB} neurons are not fully characterized. In this study, {MS}-{DB} neurons recorded in urethane anesthetized rats and in unanesthetized restrained rats were labeled with neurobiotin and processed for immunohistochemistry against glutamic acid decarboxylase ({GAD}), parvalbumin ({PV}), and choline acetyltransferase ({ChAT}). The majority of the 90 labeled neurons (75.5\%) were {GAD}+. Among them, 34.0\% were also {PV}+, but none were {ChAT}+. Only 8.8\% of the labeled neurons were found {ChAT}+. Remaining neurons (15.5\%) were not identified. In anesthetized rats, all of the {PV}/{GAD}+ and 65\% of {GAD}+ neurons exhibited burst-firing activity at the theta frequency. {PV}/{GAD}+ neurons displayed higher discharge rate and longer burst duration compared with {GAD}+ neurons. At variance, all of the {ChAT}+ neurons were slow-firing. Cluster-firing and tonic-firing were observed in {GAD}+ and unidentified neurons. In unanesthetized rats, during wakefulness or rapid eye movement sleep with hippocampal theta, the bursting neurons were {PV}/{GAD}+ or {GAD}+, whereas all of the {ChAT}+ neurons were slow-firing. Across the sleep-wake cycle, the {GABAergic} component of the septohippocampal pathway was always more active than the cholinergic one. The fact that cholinergic {MS}-{DB} neurons do not display theta-related bursting or tonic activity but have a very low firing rate questions how acetylcholine exerts its activating role in the septohippocampal system.},
	pages = {9038--9046},
	number = {35},
	journaltitle = {J. Neurosci.},
	author = {Simon, Axelle Pascale and Poindessous-Jazat, Frédérique and Dutar, Patrick and Epelbaum, Jacques and Bassant, Marie-Hélène},
	urldate = {2011-10-03},
	date = {2006-08-30},
	pmid = {16943562},
	keywords = {Animals, Hippocampus, Male, Rats, Rats, Sprague-Dawley, Neurons, Electrophysiology, Septum of Brain, Immunohistochemistry, Anesthesia, Choline O-Acetyltransferase, Glutamate Decarboxylase, Parvalbumins, Restraint, Physical, Theta Rhythm},
	file = {Ppascale (2006).PDF:C\:\\Users\\Иван\\Documents\\статьи для литобзора\\физиология МСО\\Ppascale (2006).PDF:application/pdf}
}

@article{burbaeva_glutamate_2005,
	title = {Glutamate metabolizing enzymes in prefrontal cortex of Alzheimer's disease patients},
	volume = {30},
	issn = {0364-3190},
	doi = {10.1007/s11064-005-8654-x},
	abstract = {Amounts of glutamate metabolizing enzymes such as glutamate dehydrogenase ({GDH}), glutamine synthetase ({GS}), {GS}-like protein ({GSLP}), and phosphate-activated glutaminase ({PAG}) were compared in prefrontal cortex of control subjects and patients with Alzheimer disease ({AD}). The target proteins were quantified by {ECL}-Western immunoblotting in extracts from brain tissue prepared by two different techniques separating enzymes preferentially associated with cytoplasm ({GDH} I and {II} isoenzymes, {GS}, and partially {GSLP}) and membrane ({GDH} {III}, {PAG}, and partially {GSLP}) fractions. Amounts of all listed enzymes were found significantly increased in the patient group compared with controls. Some links between the measured values were observed in the control, but not in the {AD} patient group. The results may suggest for the pathological interruption of regulatory relations between distinct enzymes of glutamate metabolism in brain of {AD} patients.},
	pages = {1443--1451},
	number = {11},
	journaltitle = {Neurochem. Res.},
	author = {Burbaeva, Gulnur Sh and Boksha, Irina S and Tereshkina, Elena B and Savushkina, Olga K and Starodubtseva, Lubov' I and Turishcheva, Marina S},
	date = {2005-11},
	pmid = {16341942},
	keywords = {Male, Female, Humans, Middle Aged, Nerve Tissue Proteins, Aged, Alzheimer Disease, Amide Synthases, Glutamate Dehydrogenase, Glutamate-Ammonia Ligase, Glutamic Acid, Glutaminase, Isoenzymes, Prefrontal Cortex, Statistics as Topic, Tissue Extracts}
}

@article{mulder_galantamine-induced_2005,
	title = {Galantamine-induced behavioral recovery after sublethal excitotoxic lesions to the rat medial septum},
	volume = {163},
	issn = {0166-4328},
	url = {http://www.ncbi.nlm.nih.gov/pubmed/15951032},
	doi = {10.1016/j.bbr.2005.04.019},
	abstract = {Clinical trials show beneficial effects of acetylcholinesterase ({AChE}) inhibitors, including galantamine, on cognitive functions in patients with mild to moderate Alzheimer's disease. Galantamine shows a dual action profile by also acting as an allosteric modulator of nicotinic acetylcholine receptors. Nevertheless, its in vivo mechanism of action is only partly understood. Here, we first established a novel lesion model provoking significant functional impairment of the septo-hippocampal projection system without triggering massive neuronal death in the rat medial septum. Next, we studied whether galantamine, administered in doses of 1 and 3mg/kg post-lesion, promotes functional recovery of spatial navigation behaviors, and affects the output of septal cholinergic projections. Infusion of N-methyl-d-aspartate ({NMDA}; 30nmol/1microl) in the medial septum resulted in spatial learning deficits associated with significant shrinkage of cholinergic neurons and reduced {AChE} activity in the hippocampus at 7 days post-lesion. Galantamine treatment alone significantly increased the hippocampal acetylcholine concentration and attenuated the {NMDA}-induced spatial learning impairment. Galantamine post-treatment also affected {NMDA}-induced changes in {AChE} and choline-acetyltransferase activities. In conclusion, our data show that galantamine attenuates experimentally-induced cognitive impairments underscored by mild neuronal damage.},
	pages = {33--41},
	number = {1},
	journaltitle = {Behav. Brain Res.},
	author = {Mulder, Jan and Harkany, Tibor and Czollner, Katalin and Cremers, Thomas I F H and Keijser, Jan N and Nyakas, Csaba and Luiten, Paul G M},
	urldate = {2011-10-02},
	date = {2005-08-30},
	pmid = {15951032},
	keywords = {Animals, Hippocampus, Male, Rats, Choline O-Acetyltransferase, Acetylcholinesterase, Analysis of Variance, Behavior, Animal, Cholinergic Fibers, Cholinesterase Inhibitors, Dose-Response Relationship, Drug, Galantamine, Maze Learning, Models, Animal, N-Methylaspartate, Nerve Degeneration, Neural Pathways, Neurotoxins, Nicotinic Antagonists, Rats, Wistar, Receptors, Nicotinic, Septal Nuclei, Space Perception},
	file = {Mulder J (2005).pdf:/home/ivan/Zotero/storage/VKDTTKGR/Mulder J (2005).pdf:application/pdf}
}

@article{maslanski_assessment_1994,
	title = {Assessment of the muscarinic receptor subtypes involved in pilocarpine-induced seizures in mice},
	volume = {168},
	issn = {0304-3940},
	url = {http://www.ncbi.nlm.nih.gov/pubmed/8028781},
	abstract = {We have used the pilocarpine-induced seizure model in mice and i.c.v. injection of subtype-specific receptor antagonists to investigate the muscarinic receptor subtype specificity of cholinergically-activated seizures. The rank order potencies of antagonists for inhibition of pilocarpine-induced seizures are atropine = telenzepine {\textgreater} 4-diphenylacetoxy-N-(2-chloroethyl)-piperidine (4-{DAMP}) {\textgreater} pirenzepine with {ID}50's of 8.6, 12.0, 29.9, and 83.0 nmol/mouse, respectively. The M3-specific antagonists hexahydrosila-difenidol and its p-fluoro analog showed no effect on pilocarpine-induced seizures. The M2-specific antagonists gallamine and methoctramine cause seizures in mice in the absence of a pilocarpine injection. These seizures could be inhibited by coinjection of methoctramine with the M1-specific antagonist, pirenzepine. These data suggest a role of muscarinic M1 receptors in mediating pilocarpine-induced seizures and a role of the muscarinic M2 receptors in modulating neuronal activity.},
	pages = {225--228},
	number = {1},
	journaltitle = {Neurosci. Lett.},
	author = {Maslanski, J A and Powelt, R and Deirmengiant, C and Patelt, J},
	urldate = {2011-10-02},
	date = {1994-02-28},
	pmid = {8028781},
	keywords = {Animals, Male, Pilocarpine, Atropine, Cerebral Ventricles, Injections, Intraventricular, Mice, Parasympatholytics, Piperidines, Pirenzepine, Receptors, Muscarinic, Seizures},
	file = {Maslanski (1994).pdf:/home/ivan/Zotero/storage/TBWIT7QP/Maslanski (1994).pdf:application/pdf}
}

@article{avoli_network_2002,
	title = {Network and pharmacological mechanisms leading to epileptiform synchronization in the limbic system in vitro},
	volume = {68},
	issn = {0301-0082},
	url = {http://www.ncbi.nlm.nih.gov/pubmed/12450487},
	abstract = {Seizures in patients presenting with mesial temporal lobe epilepsy result from the interaction among neuronal networks in limbic structures such as the hippocampus, amygdala and entorhinal cortex. Mesial temporal lobe epilepsy, one of the most common forms of partial epilepsy in adulthood, is generally accompanied by a pattern of brain damage known as mesial temporal sclerosis. Limbic seizures can be mimicked in vitro using preparations of combined hippocampus-entorhinal cortex slices perfused with artificial cerebrospinal fluid containing convulsants or nominally zero Mg(2+), in order to produce epileptiform synchronization. Here, we summarize experimental evidence obtained in such slices from rodents. These data indicate that in control animals: (i) prolonged, {NMDA} receptor-dependent epileptiform discharges, resembling electrographic limbic seizures, originate in the entorhinal cortex from where they propagate to the hippocampus via the perforant path-dentate gyrus route; (ii) the initiation and maintenance of these ictal discharges is paradoxically contributed by {GABA} (mainly type A) receptor-mediated mechanisms; and (iii) {CA}3 outputs, which relay a continuous pattern of interictal discharge at approximately 1Hz, control rather than sustain ictal discharge generation in entorhinal cortex. Recent work indicates that such a control is weakened in the pilocarpine model of epilepsy (presumably as a result of {CA}3 cell damage). In addition, in these experiments electrographic seizure activity spreads directly to the {CA}1-subiculum regions through the temporoammonic pathway. Studies reviewed here indicate that these changes in network interactions, along with other mechanisms of synaptic plasticity (e.g. axonal sprouting, decreased activation of interneurons, upregulation of bursting neurons) can confer to the epileptic, damaged limbic system, the ability to produce recurrent limbic seizures as seen in patients with mesial temporal lobe epilepsy.},
	pages = {167--207},
	number = {3},
	journaltitle = {Prog. Neurobiol.},
	author = {Avoli, Massimo and D'Antuono, Margherita and Louvel, Jacques and Köhling, Rüdiger and Biagini, Giuseppe and Pumain, René and D'Arcangelo, Giovanna and Tancredi, Virginia},
	urldate = {2011-10-02},
	date = {2002-10},
	pmid = {12450487},
	keywords = {Animals, Epilepsy, Temporal Lobe, Hippocampus, Pilocarpine, Humans, Epilepsy, Entorhinal Cortex, Membrane Potentials, Electrophysiology, Receptors, {GABA}-A, Action Potentials, Seizures, 4-Aminopyridine, Electric Stimulation, Excitatory Amino Acid Antagonists, {GABA} Antagonists, Limbic System, Neural Inhibition, Receptors, N-Methyl-D-Aspartate},
	file = {Avodi.pdf:/home/ivan/Zotero/storage/I62HTWJZ/Avodi.pdf:application/pdf}
}

@article{fedi_gabaa_2006,
	title = {A {GABAA} receptor mutation causing generalized epilepsy reduces benzodiazepine receptor binding},
	volume = {32},
	issn = {1053-8119},
	url = {http://www.ncbi.nlm.nih.gov/pubmed/16875845},
	doi = {10.1016/j.neuroimage.2006.05.059},
	abstract = {Understanding the consequences of newly discovered single gene mutations causing human epilepsy has the potential to yield new insights into the underlying mechanisms of this disorder. A mutation of the gamma2 subunit of the {GABA}(A) receptor, which substitutes glutamine for arginine at position 43 (R43Q) has been found in a familial generalized epilepsy. We tested the hypothesis that individuals affected by the {GABRG}2(R43Q) mutation have reduced binding to the {GABA}(A) receptor complex using positron emission tomography ({PET}) and the benzodiazepine receptor ligand [(11)C]-flumazenil. Fourteen subjects with the {GABRG}2(R43Q) mutation and 20 controls were studied. Benzodiazepine receptor binding was reduced in subjects with the mutation (mean whole brain binding potential for [(11)C]-flumazenil: {GABA}(A) mutation 0.66+/-0.1; controls 0.89+/-0.1; P{\textless}0.003). The greatest change in benzodiazepine binding occurred anteriorly, with peak differences in insular and anterior cingulate cortices revealed by statistical parametric mapping. Our findings provide in vivo evidence of reduced benzodiazepine receptor binding in subjects with the mutation. As synaptic inhibition in the human brain is largely mediated by the {GABA}(A) receptor, these findings are likely to represent an important clue to the mechanisms linking this gene defect and the epilepsy phenotype.},
	pages = {995--1000},
	number = {3},
	journaltitle = {Neuroimage},
	author = {Fedi, Marco and Berkovic, Samuel F and Marini, Carla and Mulligan, Rachel and Tochon-Danguy, Henri and Reutens, David C},
	urldate = {2011-10-02},
	date = {2006-09},
	pmid = {16875845},
	keywords = {Male, Adult, Female, Humans, Middle Aged, Receptors, {GABA}-A, Aged, Brain Mapping, Epilepsy, Generalized, Flumazenil, {GABA} Modulators, Gyrus Cinguli, Image Processing, Computer-Assisted, Magnetic Resonance Imaging, Mutation, Positron-Emission Tomography},
	file = {Fedi M (2006).pdf:/home/ivan/Zotero/storage/T2X3P96C/Fedi M (2006).pdf:application/pdf}
}

@article{john_rapid_2008,
	title = {Rapid changes in glutamate levels in the posterior hypothalamus across sleep-wake states in freely behaving rats},
	volume = {295},
	issn = {0363-6119},
	url = {http://www.ncbi.nlm.nih.gov/pubmed/18815208},
	doi = {10.1152/ajpregu.90541.2008},
	abstract = {The histamine-containing posterior hypothalamic region ({PH}-{TMN}) plays a key role in sleep-wake regulation. We investigated rapid changes in glutamate release in the {PH}-{TMN} across the sleep-wake cycle with a glutamate biosensor that allows the measurement of glutamate levels at 1- to 4-s resolution. In the {PH}-{TMN}, glutamate levels increased in active waking ({AW}) and rapid eye movement ({REM}) sleep compared with quiet waking and nonrapid eye movement ({NREM}) sleep. There was a rapid (0.6 +/- 1.8 s) and progressive increase in glutamate levels at {REM} sleep onset. A reduction in glutamate levels consistently preceded the offset of {REM} sleep by 8 +/- 3 s. Short-duration sleep deprivation resulted in a progressive increase in glutamate levels in the {PH}-{TMN}, perifornical-lateral hypothalamus ({PF}-{LH}), and cortex. We found that in the {PF}-{LH}, glutamate levels took a longer time to return to basal values compared with the time it took for glutamate levels to increase to peak values during {AW} onset. This is in contrast to other regions we studied in which the return to baseline values after {AW} was quicker than their rise with waking onset. In summary, we demonstrated an increase in glutamate levels in the {PH}-{TMN} with {REM}/{AW} onset and a drop in glutamate levels before the offset of {REM}. High temporal resolution measurement of glutamate levels reveals dynamic changes in release linked to the initiation and termination of {REM} sleep.},
	pages = {R2041--2049},
	number = {6},
	journaltitle = {Am. J. Physiol. Regul. Integr. Comp. Physiol.},
	author = {John, Joshi and Ramanathan, Lalini and Siegel, Jerome M},
	urldate = {2011-10-02},
	date = {2008-12},
	pmid = {18815208},
	keywords = {Animals, Male, Rats, Rats, Sprague-Dawley, Time Factors, Glutamic Acid, Biosensing Techniques, Histamine, Hypothalamic Area, Lateral, Hypothalamus, Posterior, Microdialysis, Sleep Deprivation, Sleep, {REM}, Wakefulness},
	file = {John (2008)_concenyr Glu in vivo!!!!.pdf:/home/ivan/Zotero/storage/G8IAJM93/John (2008)_concenyr Glu in vivo!!!!.pdf:application/pdf}
}

@article{cahill_fuel_2006,
	title = {Fuel metabolism in starvation},
	volume = {26},
	issn = {0199-9885},
	url = {http://www.ncbi.nlm.nih.gov/pubmed/16848698},
	doi = {10.1146/annurev.nutr.26.061505.111258},
	abstract = {This article, which is partly biographical and partly scientific, summarizes a life in academic medicine. It relates my progress from benchside to bedside and then to academic and research administration, and concludes with the teaching of human biology to college undergraduates. My experience as an intern (anno 1953) treating a youngster in diabetic ketoacidosis underscored our ignorance of the controls in human fuel metabolism. Circulating free fatty acids were then unknown, insulin could not be measured in biologic fluids, and beta-hydroxybutyric acid, which was difficult to measure, was considered by many a metabolic poison. The central role of insulin and the metabolism of free fatty acids, glycerol, glucose, lactate, and pyruvate, combined with indirect calorimetry, needed characterization in a near-steady state, namely prolonged starvation. This is the main topic of this chapter. Due to its use by brain, D-beta-hydroxybutyric acid not only has permitted man to survive prolonged starvation, but also may have therapeutic potential owing to its greater efficiency in providing cellular energy in ischemic states such as stroke, myocardial insufficiency, neonatal stress, genetic mitochondrial problems, and physical fatigue.},
	pages = {1--22},
	journaltitle = {Annu. Rev. Nutr.},
	author = {Cahill, Jr, George F},
	urldate = {2011-10-04},
	date = {2006},
	pmid = {16848698},
	keywords = {Brain, Humans, 3-Hydroxybutyric Acid, Blood Glucose, Energy Metabolism, Fatty Acids, Nonesterified, Ketosis, Starvation},
	file = {энергетический метаболизм при голодании.pdf:/home/ivan/Zotero/storage/KHTZFT7R/энергетический метаболизм при голодании.pdf:application/pdf}
}

@article{greene_perspectives_2003,
	title = {Perspectives on the metabolic management of epilepsy through dietary reduction of glucose and elevation of ketone bodies},
	volume = {86},
	issn = {0022-3042},
	url = {http://www.ncbi.nlm.nih.gov/pubmed/12859666},
	abstract = {Brain cells are metabolically flexible because they can derive energy from both glucose and ketone bodies (acetoacetate and beta-hydroxybutyrate). Metabolic control theory applies principles of bioenergetics and genome flexibility to the management of complex phenotypic traits. Epilepsy is a complex brain disorder involving excessive, synchronous, abnormal electrical firing patterns of neurons. We propose that many epilepsies with varied etiologies may ultimately involve disruptions of brain energy homeostasis and are potentially manageable through principles of metabolic control theory. This control involves moderate shifts in the availability of brain energy metabolites (glucose and ketone bodies) that alter energy metabolism through glycolysis and the tricarboxylic acid cycle, respectively. These shifts produce adjustments in gene-linked metabolic networks that manage or control the seizure disorder despite the continued presence of the inherited or acquired factors responsible for the epilepsy. This hypothesis is supported by information on the management of seizures with diets including fasting, the ketogenic diet and caloric restriction. A better understanding of the compensatory genetic and neurochemical networks of brain energy metabolism may produce novel antiepileptic therapies that are more effective and biologically friendly than those currently available.},
	pages = {529--537},
	number = {3},
	journaltitle = {J. Neurochem.},
	author = {Greene, Amanda E and Todorova, Mariana T and Seyfried, Thomas N},
	urldate = {2011-10-04},
	date = {2003-08},
	pmid = {12859666},
	keywords = {Brain, Humans, Epilepsy, Energy Metabolism, Diet, Glucose, Ketone Bodies},
	file = {ketogenic diet.pdf:/home/ivan/Zotero/storage/F6CTFNID/ketogenic diet.pdf:application/pdf}
}

@article{liu_stress_1999,
	title = {Stress, aging, and brain oxidative damage},
	volume = {24},
	issn = {0364-3190},
	url = {http://www.ncbi.nlm.nih.gov/pubmed/10555789},
	abstract = {Stress may contribute to aging acceleration and age-related degenerative diseases. Stress and adaptation to stress require numerous homeostatic adjustments including hormones, neurotransmitters, oxidants, and other mediators. The stress-induced hormones, neurotransmitters, and oxidants all have beneficial, but also harmful effects if out of balance. Therefore, the homeostasis of stress and adaptation should be governed by the hormone balance, neurotransmitter balance, and oxidant balance, as well as the interactions among these substances. The imbalance and the over-interaction of these balances may ultimately cause increased oxidant generation and oxidative damage to biomolecules. This increased oxidative damage may add to the oxidant burden associated with normal aerobic metabolism, which in itself, generates oxidants, causes accumulation of oxidative damage in mitochondria, and contributes to normal aging. Therefore, the stress-associated increase of oxidative damage may, in part, contribute to stress-associated aging acceleration and age-related neurodegenerative diseases.},
	pages = {1479--1497},
	number = {11},
	journaltitle = {Neurochem. Res.},
	author = {Liu, J and Mori, A},
	urldate = {2011-10-04},
	date = {1999-11},
	pmid = {10555789},
	keywords = {Brain, Humans, Aging, Glucocorticoids, Hormones, Neurotransmitter Agents, Oxidants, Oxidative Stress, Stress, Physiological},
	file = {окислительный стресс в мозге.pdf:/home/ivan/Zotero/storage/IFUP8JAX/окислительный стресс в мозге.pdf:application/pdf}
}

@article{diez-guerra_neurogranin_2010,
	title = {Neurogranin, a link between calcium/calmodulin and protein kinase C signaling in synaptic plasticity},
	volume = {62},
	rights = {Copyright © 2010 Wiley Periodicals, Inc.},
	issn = {1521-6551},
	url = {http://onlinelibrary.wiley.com/doi/10.1002/iub.357/abstract},
	doi = {10.1002/iub.357},
	abstract = {Neurogranin (Ng) (also named {RC}3, p17 or {BICKS}) is a small protein originally identified in rat brain and abundantly expressed in several telencephalic areas, such as the cerebral cortex, hippocampus, amygdala, and striatum. In neurons, it is found concentrated at dendritic spines where it participates in synaptic signaling events through the regulation of calmodulin ({CaM}) availability. Ng features an {IQ} motif that mediates its interaction with {CaM} and phosphatidic acid ({PA}) and that is phosphorylated by protein kinase C ({PKC}) at serine 36 (Ser36). Ser36-phosphorylated Ng is unable to bind either {CaM} or {PA}. Ng knockout mice display an apparently normal phenotype; however, they show severe deficits in spatial and emotional learning and a decrease in {LTP} induction, mostly due to the attenuation of the signaling that depends on calcium/{CaM} kinase {II} ({CaMKII}), {PKC}, and protein kinase A ({PKA}) activation. The present review is an update on the most relevant information about Ng expression, localization, interactions, and modifications as well as on its role in synaptic plasticity. © 2010 {IUBMB} {IUBMB} Life, 62(8): 594–606, 2010.},
	pages = {597--606},
	number = {8},
	journaltitle = {{IUBMB} Life},
	author = {Díez-Guerra, F. Javier},
	urldate = {2012-07-10},
	date = {2010},
	langid = {english},
	keywords = {Memory, Calcium, calmodulin, neurogranin, protein kinase C, synaptic plasticity},
	file = {Díez-Guerra - 2010 - Neurogranin, a link between calciumcalmodulin and.pdf:/home/ivan/Zotero/storage/BDNA7DNT/Díez-Guerra - 2010 - Neurogranin, a link between calciumcalmodulin and.pdf:application/pdf;Snapshot:/home/ivan/Zotero/storage/TDN3URSD/full.html:text/html}
}

@article{hajyasein_evidence_2011,
	title = {Evidence that compromised K+ spatial buffering contributes to the epileptogenic effect of mutations in the human kir4.1 gene ({KCNJ}10)},
	volume = {59},
	issn = {1098-1136},
	url = {http://onlinelibrary.wiley.com/doi/10.1002/glia.21205/abstract},
	doi = {10.1002/glia.21205},
	abstract = {Mutations in the human Kir4.1 potassium channel gene ({KCNJ}10) are associated with epilepsy. Using a mouse model with glia-specific deletion of Kcnj10, we have explored the mechanistic underpinning of the epilepsy phenotype. The gene deletion was shown to delay K+ clearance after synaptic activation in stratum radiatum of hippocampal slices. The activity-dependent changes in extracellular space volume did not differ between Kcnj10 mutant and wild-type mice, indicating that the Kcnj10 gene product Kir4.1 mediates osmotically neutral K+ clearance. Combined, our K+ and extracellular volume recordings indicate that compromised K+ spatial buffering in brain underlies the epilepsy phenotype associated with human {KCNJ}10 mutations. © 2011 Wiley-Liss, Inc.},
	pages = {1635--1642},
	number = {11},
	journaltitle = {Glia},
	author = {Haj‐Yasein, Nadia Nabil and Jensen, Vidar and Vindedal, Gry Fluge and Gundersen, Georg Andreas and Klungland, Arne and Ottersen, Ole Petter and Hvalby, Øivind and Nagelhus, Erlend Arnulf},
	urldate = {2011-12-25},
	date = {2011-11-01},
	langid = {english},
	keywords = {Epilepsy, Seizures, Astrocytes, glia, K+ buffering}
}

@article{fritschy_molecular_2012,
	title = {Molecular and functional heterogeneity of {GABAergic} synapses},
	volume = {69},
	issn = {1420-682X},
	url = {http://www.springerlink.com.newproxy.downstate.edu/content/m71m166442686471/abstract/},
	doi = {10.1007/s00018-012-0926-4},
	abstract = {Knowledge of the functional organization of the {GABAergic} system, the main inhibitory neurotransmitter system, in the {CNS} has increased remarkably in recent years. In particular, substantial progress has been made in elucidating the molecular mechanisms underlying the formation and plasticity of {GABAergic} synapses. Evidence available ascribes a key role to the cytoplasmic protein gephyrin to form a postsynaptic scaffold anchoring {GABA} A receptors along with other transmembrane proteins and signaling molecules in the postsynaptic density. However, the mechanisms of gephyrin scaffolding remain elusive, notably because gephyrin can auto-aggregate spontaneously and lacks {PDZ} protein interaction domains found in a majority of scaffolding proteins. In addition, the structural diversity of {GABA} A receptors, which are pentameric channels encoded by a large family of subunits, has been largely overlooked in these studies. Finally, the role of the dystrophin-glycoprotein complex, present in a subset of {GABAergic} synapses in cortical structures, remains ill-defined. In this review, we discuss recent results derived mainly from the analysis of mutant mice lacking a specific {GABA} A receptor subtype or a core protein of the {GABAergic} postsynaptic density (neuroligin-2, collybistin), highlighting the molecular diversity of {GABAergic} synapses and its relevance for brain plasticity and function. In addition, we discuss the contribution of the dystrophin-glycoprotein complex to the molecular and functional heterogeneity of {GABAergic} synapses.},
	pages = {2485--2499},
	number = {15},
	journaltitle = {Cellular and Molecular Life Sciences},
	author = {Fritschy, Jean-Marc and Panzanelli, Patrizia and Tyagarajan, Shiva},
	urldate = {2012-08-24},
	date = {2012},
	keywords = {Biomedical and Life Sciences},
	file = {SpringerLink Snapshot:/home/ivan/Zotero/storage/VN5IZU9X/abstract.html:text/html}
}

@article{terauchi_distinct_2010,
	title = {Distinct {FGFs} promote differentiation of excitatory and inhibitory synapses},
	volume = {465},
	rights = {© 2010 Macmillan Publishers Limited. All rights reserved},
	issn = {0028-0836},
	url = {http://www.nature.com.newproxy.downstate.edu/nature/journal/v465/n7299/full/nature09041.html},
	doi = {10.1038/nature09041},
	abstract = {The differential formation of excitatory (glutamate-mediated) and inhibitory ({GABA}-mediated) synapses is a critical step for the proper functioning of the brain. An imbalance in these synapses may lead to various neurological disorders such as autism, schizophrenia, Tourette’s syndrome and epilepsy. Synapses are formed through communication between the appropriate synaptic partners. However, the molecular mechanisms that mediate the formation of specific synaptic types are not known. Here we show that two members of the fibroblast growth factor ({FGF}) family, {FGF}22 and {FGF}7, promote the organization of excitatory and inhibitory presynaptic terminals, respectively, as target-derived presynaptic organizers. {FGF}22 and {FGF}7 are expressed by {CA}3 pyramidal neurons in the hippocampus. The differentiation of excitatory or inhibitory nerve terminals on dendrites of {CA}3 pyramidal neurons is specifically impaired in mutants lacking {FGF}22 or {FGF}7. These presynaptic defects are rescued by postsynaptic expression of the appropriate {FGF}. {FGF}22-deficient mice are resistant to epileptic seizures, and {FGF}7-deficient mice are prone to them, as expected from the alterations in excitatory/inhibitory balance. Differential effects of {FGF}22 and {FGF}7 involve both their distinct synaptic localizations and their use of different signalling pathways. These results demonstrate that specific {FGFs} act as target-derived presynaptic organizers and help to organize specific presynaptic terminals in the mammalian brain.},
	pages = {783--787},
	number = {7299},
	journaltitle = {Nature},
	author = {Terauchi, Akiko and Johnson-Venkatesh, Erin M. and Toth, Anna B. and Javed, Danish and Sutton, Michael A. and Umemori, Hisashi},
	urldate = {2012-10-08},
	date = {2010-06-10},
	langid = {english},
	keywords = {Neuroscience},
	file = {Full Text PDF:/home/ivan/Zotero/storage/WT4RF5XM/Terauchi et al. - 2010 - Distinct FGFs promote differentiation of excitator.pdf:application/pdf}
}

@article{hirano_regulation_2012,
	title = {Regulation of Inhibitory Synaptic Plasticity in a Purkinje Neuron},
	volume = {11},
	issn = {1473-4222},
	url = {http://www.springerlink.com.newproxy.downstate.edu/content/v50n32166q687307/abstract/},
	doi = {10.1007/s12311-011-0325-7},
	abstract = {Inhibitory synapses on Purkinje cells show synaptic plasticity such as rebound potentiation ({RP}), which seems to contribute to refined information processing in the cerebellar cortex. Recent progress in the study on regulation mechanism of {RP} is reported. {RP} is induced by depolarization of a Purkinje cell and expressed as the increased postsynaptic responsiveness to {GABA}. {RP} might work as a homeostatic mechanism to maintain activity of a Purkinje cell sensing the strength of heterosynaptic excitatory inputs. However, there is a homosynaptic mechanism to regulate {RP}. {RP} is suppressed by the {GABAergic} transmission occurring during depolarization. Elaborate molecular regulation mechanism of {RP} induction, including {GABA} B receptors, Ca 2+ , cyclic adenosine 3′,5′-monophosphate ({cAMP}), kinases such as Ca 2+ - and calmodulin-dependent kinase {II} and protein kinase A, and protein phosphatases such as {PP}1 and {PP}2B, has been clarified. Application of systems biological analyses combined with electrophysiological experiments has revealed a critical role of phosphodiesterase 1 in determination of the Ca 2+ signal to induce {RP}.},
	pages = {453--454},
	number = {2},
	journaltitle = {The Cerebellum},
	author = {Hirano, Tomoo and Kawaguchi, Shin-ya},
	urldate = {2012-11-03},
	date = {2012},
	keywords = {Biomedical and Life Sciences},
	file = {Hirano и Kawaguchi - 2012 - Regulation of Inhibitory Synaptic Plasticity in a .pdf:/home/ivan/Zotero/storage/XQKHBP56/Hirano и Kawaguchi - 2012 - Regulation of Inhibitory Synaptic Plasticity in a .pdf:application/pdf;SpringerLink Snapshot:/home/ivan/Zotero/storage/MFTWQ6TT/abstract.html:text/html}
}

@article{ponulak_introduction_2011,
	title = {Introduction to spiking neural networks: Information processing, learning and applications},
	volume = {71},
	issn = {1689-0035},
	shorttitle = {Introduction to spiking neural networks},
	abstract = {The concept that neural information is encoded in the firing rate of neurons has been the dominant paradigm in neurobiology for many years. This paradigm has also been adopted by the theory of artificial neural networks. Recent physiological experiments demonstrate, however, that in many parts of the nervous system, neural code is founded on the timing of individual action potentials. This finding has given rise to the emergence of a new class of neural models, called spiking neural networks. In this paper we summarize basic properties of spiking neurons and spiking networks. Our focus is, specifically, on models of spike-based information coding, synaptic plasticity and learning. We also survey real-life applications of spiking models. The paper is meant to be an introduction to spiking neural networks for scientists from various disciplines interested in spike-based neural processing.},
	pages = {409--433},
	number = {4},
	journaltitle = {Acta Neurobiol Exp (Wars)},
	author = {Ponulak, Filip and Kasinski, Andrzej},
	date = {2011},
	pmid = {22237491},
	keywords = {Animals, Humans, Neurons, Action Potentials, Time Factors, Synapses, Algorithms, Learning, Models, Neurological, Nerve Net, Neuronal Plasticity, Synaptic Transmission},
	file = {Ponulak и Kasinski - 2011 - Introduction to spiking neural networks Informati.pdf:/home/ivan/Zotero/storage/CBA8FJZA/Ponulak и Kasinski - 2011 - Introduction to spiking neural networks Informati.pdf:application/pdf}
}

@article{henneberger_d-serine:_2012,
	title = {d-Serine: A key to synaptic plasticity?},
	volume = {44},
	issn = {1357-2725},
	url = {http://www.sciencedirect.com/science/article/pii/S135727251200009X},
	doi = {10.1016/j.biocel.2012.01.005},
	shorttitle = {d-Serine},
	abstract = {Two discoveries have put d-serine in the spotlight of neuroscience. First, d-serine was detected in brain tissue at high levels. Second, it was found to act on the N-methyl-d-aspartate receptor ({NMDAR}). This receptor is central to use-dependent synaptic plasticity, the cellular process which is widely believed to underlie learning. The ensuing quest for the mechanisms of d-serine synthesis, release and clearance, as well as for its physiological significance has provided a wealth of experimental evidence implicating d-serine in synaptic plasticity. However some key questions remain unanswered. Which cells release d-serine and upon what stimuli? Is d-serine supply dynamically regulated? What is the fate of released d-serine? Answering these questions appears to be an essential step in our understanding of how {NMDARs} trigger synaptic plasticity and learning. This review will highlight some recent advances and avenues of enquiry in dynamic d-serine signaling in the mammalian brain with emphasis on neurophysiology.},
	pages = {587--590},
	number = {4},
	journaltitle = {The International Journal of Biochemistry \& Cell Biology},
	author = {Henneberger, Christian and Bard, Lucie and Rusakov, Dmitri A.},
	urldate = {2012-11-03},
	date = {2012},
	keywords = {synaptic plasticity, Astrocytes, d-Serine, Serine racemase},
	file = {Henneberger et al. - 2012 - d-Serine A key to synaptic plasticity.pdf:/home/ivan/Zotero/storage/N86PKTFZ/Henneberger et al. - 2012 - d-Serine A key to synaptic plasticity.pdf:application/pdf;ScienceDirect Snapshot:/home/ivan/Zotero/storage/SUAN38GU/S135727251200009X.html:text/html}
}

@incollection{karpova_long-distance_2012,
	title = {Long-Distance Signaling from Synapse to Nucleus via Protein Messengers},
	volume = {970},
	isbn = {978-3-7091-0932-8},
	url = {http://www.springerlink.com.newproxy.downstate.edu/content/u30316526v054721/abstract/},
	series = {Advances in Experimental Medicine and Biology},
	abstract = {The communication between synapses and the cell nucleus has attracted considerable interest for many years. This interest is largely fueled by the idea that synapse-to-nucleus signaling might specifically induce the expression of genes that make long-term memory “stick.” However, despite many years of research, it is still essentially unclear how synaptic signals are conveyed to the nucleus, and it remains to a large degree enigmatic how activity-induced gene expression feeds back to synaptic function. In this chapter, we will focus on the activity-dependent synapto-nuclear trafficking of protein messengers and discuss the underlying mechanisms of their retrograde transport and their supposed functional role in neuronal plasticity.},
	pages = {355--376},
	booktitle = {Synaptic Plasticity},
	publisher = {Springer Vienna},
	author = {Karpova, Anna and Bär, Julia and Kreutz, Michael R.},
	editor = {Kreutz, Michael R. and Sala, Carlo},
	urldate = {2012-11-03},
	date = {2012},
	keywords = {Biomedical and Life Sciences},
	file = {Karpova et al. - 2012 - Long-Distance Signaling from Synapse to Nucleus vi.pdf:/home/ivan/Zotero/storage/8UA82B5B/Karpova et al. - 2012 - Long-Distance Signaling from Synapse to Nucleus vi.pdf:application/pdf;SpringerLink Snapshot:/home/ivan/Zotero/storage/6V2CAXCB/abstract.html:text/html}
}

@article{wang_role_2012,
	title = {The role of Ca²⁺-stimulated adenylyl cyclases in bidirectional synaptic plasticity and brain function},
	volume = {23},
	issn = {0334-1763},
	doi = {10.1515/revneuro-2011-0063},
	abstract = {The activity-dependent neuronal modification is important for many aspects of adaptive behavior and brain development. Very often, neurological disorders are associated with the alteration of neural signaling pathways that are required for activity-triggered cellular events. Mounting evidence has implicated the role of cyclic {AMP} ({cAMP})-{cAMP}-dependent protein kinase ({PKA})-{ERK}1/2-{cAMP}-responsive element-binding protein ({CREB}) cascade in numerous brain functions such as learning and memory. Ca2+-stimulated type 1 and type 8 adenylyl cyclases ({AC}1 and {AC}8) are unique enzymes that couple activity-dependent calcium influx to the activation of {cAMP} signaling. Here, we summarize some direct evidence to support that Ca2+-stimulated {cAMP} signaling regulates molecular and cellular substrates of neuronal adaptation. Specifically, the function of {AC}1 and {AC}8 in synaptic functions, such as long-term potentiation, long-term depression, and depotentiation, has been examined by using genetic deletion and overexpression approaches. Consistent with the current hypothesis, the Ca2+-stimulated {cAMP} production through {AC}1 and {AC}8 is required for the activity-dependent activation of the {ERK}1/2-{CREB} cascade. We further describe the phenotypes of {AC}1/{AC}8 mutant mice in memory formation and other adaptive brain functions. The findings may suggest Ca2+-stimulated {AC} as therapeutic target for the treatment of mental retardation, pain, addiction, anxiety, depression, and neurodegeneration.},
	pages = {67--78},
	number = {1},
	journaltitle = {Rev Neurosci},
	author = {Wang, Hongbing and Zhang, Ming},
	date = {2012},
	pmid = {22718613},
	keywords = {Brain, Animals, Humans, Calcium, Synapses, Neuronal Plasticity, Adenylate Cyclase, Cyclic {AMP}, Signal Transduction}
}

@article{laughlin_communication_2003,
	title = {Communication in Neuronal Networks},
	volume = {301},
	issn = {0036-8075, 1095-9203},
	url = {http://www.sciencemag.org/content/301/5641/1870},
	doi = {10.1126/science.1089662},
	abstract = {Brains perform with remarkable efficiency, are capable of prodigious computation, and are marvels of communication. We are beginning to understand some of the geometric, biophysical, and energy constraints that have governed the evolution of cortical networks. To operate efficiently within these constraints, nature has optimized the structure and function of cortical networks with design principles similar to those used in electronic networks. The brain also exploits the adaptability of biological systems to reconfigure in response to changing needs.},
	pages = {1870--1874},
	number = {5641},
	journaltitle = {Science},
	author = {Laughlin, Simon B. and Sejnowski, Terrence J.},
	urldate = {2012-11-03},
	date = {2003-09-26},
	langid = {english},
	file = {Laughlin и Sejnowski - 2003 - Communication in Neuronal Networks.pdf:/home/ivan/Zotero/storage/3RTEFAFH/Laughlin и Sejnowski - 2003 - Communication in Neuronal Networks.pdf:application/pdf;Snapshot:/home/ivan/Zotero/storage/MA5EM6CX/1870.html:text/html}
}

@article{abbott_synaptic_2004,
	title = {Synaptic computation},
	volume = {431},
	rights = {© 2004 Nature Publishing Group},
	issn = {0028-0836},
	url = {http://www.nature.com.newproxy.downstate.edu/nature/journal/v431/n7010/full/nature03010.html},
	doi = {10.1038/nature03010},
	abstract = {Neurons are often considered to be the computational engines of the brain, with synapses acting solely as conveyers of information. But the diverse types of synaptic plasticity and the range of timescales over which they operate suggest that synapses have a more active role in information processing. Long-term changes in the transmission properties of synapses provide a physiological substrate for learning and memory, whereas short-term changes support a variety of computations. By expressing several forms of synaptic plasticity, a single neuron can convey an array of different signals to the neural circuit in which it operates.},
	pages = {796--803},
	number = {7010},
	journaltitle = {Nature},
	author = {Abbott, L. F. and Regehr, Wade G.},
	urldate = {2012-11-03},
	date = {2004-10-13},
	langid = {english},
	keywords = {Neuroscience, Signal Transduction, astronomy, astrophysics, biochemistry, bioinformatics, biology, biotechnology, cancer, cell cycle, cell signalling, climate change, computational biology, development, developmental biology, {DNA}, drug discovery, earth science, ecology, environmental science, evolution, evolutionary biology, functional genomics, genetics, genomics, geophysics, immunology, interdisciplinary science, life, marine biology, materials science, medical research, medicine, Metabolomics, molecular biology, molecular interactions, nanotechnology, Nature, neurobiology, palaeobiology, pharmacology, physics, proteomics, quantum physics, {RNA}, science, science news, science policy, structural biology, systems biology, transcriptomics},
	file = {Abbott и Regehr - 2004 - Synaptic computation.pdf:/home/ivan/Zotero/storage/MPSXSEHE/Abbott и Regehr - 2004 - Synaptic computation.pdf:application/pdf}
}

@article{lyons_mechanisms_2011,
	title = {Mechanisms of specificity in neuronal activity-regulated gene transcription},
	volume = {94},
	issn = {0301-0082},
	url = {http://www.sciencedirect.com/science/article/pii/S0301008211000748},
	doi = {10.1016/j.pneurobio.2011.05.003},
	abstract = {The brain is a highly adaptable organ that is capable of converting sensory information into changes in neuronal function. This plasticity allows behavior to be accommodated to the environment, providing an important evolutionary advantage. Neurons convert environmental stimuli into long-lasting changes in their physiology in part through the synaptic activity-regulated transcription of new gene products. Since the neurotransmitter-dependent regulation of Fos transcription was first discovered nearly 25 years ago, a wealth of studies have enriched our understanding of the molecular pathways that mediate activity-regulated changes in gene transcription. These findings show that a broad range of signaling pathways and transcriptional regulators can be engaged by neuronal activity to sculpt complex programs of stimulus-regulated gene transcription. However, the shear scope of the transcriptional pathways engaged by neuronal activity raises the question of how specificity in the nature of the transcriptional response is achieved in order to encode physiologically relevant responses to divergent stimuli. Here we summarize the general paradigms by which neuronal activity regulates transcription while focusing on the molecular mechanisms that confer differential stimulus-, cell-type-, and developmental-specificity upon activity-regulated programs of neuronal gene transcription. In addition, we preview some of the new technologies that will advance our future understanding of the mechanisms and consequences of activity-regulated gene transcription in the brain.},
	pages = {259--295},
	number = {3},
	journaltitle = {Progress in Neurobiology},
	author = {Lyons, Michelle R. and West, Anne E.},
	urldate = {2012-11-03},
	date = {2011},
	keywords = {Calcium Signaling, Activity-regulated gene transcription, Brain-Derived Neurotrophic Factor ({BDNF}), {cAMP}-Response Element Binding protein ({CREB}), Fos, Homeostatic synaptic plasticity, L-type voltage-gated calcium channels, Neuron, {NMDA} receptors, Specificity of signaling pathways, Transcription Factors},
	file = {Lyons и West - 2011 - Mechanisms of specificity in neuronal activity-reg.pdf:/home/ivan/Zotero/storage/VT3W2X67/Lyons и West - 2011 - Mechanisms of specificity in neuronal activity-reg.pdf:application/pdf;ScienceDirect Snapshot:/home/ivan/Zotero/storage/7P6XNB8U/S0301008211000748.html:text/html}
}

@article{steinert_nitric_2010,
	title = {Nitric oxide signaling in brain function, dysfunction, and dementia},
	volume = {16},
	issn = {1089-4098},
	doi = {10.1177/1073858410366481},
	abstract = {Nitric oxide ({NO}) is an important signaling molecule that is widely used in the nervous system. With recognition of its roles in synaptic plasticity (long-term potentiation, {LTP}; long-term depression, {LTD}) and elucidation of calcium-dependent, {NMDAR}-mediated activation of neuronal nitric oxide synthase ({nNOS}), numerous molecular and pharmacological tools have been used to explore the physiology and pathological consequences for nitrergic signaling. In this review, the authors summarize the current understanding of this subtle signaling pathway, discuss the evidence for nitrergic modulation of ion channels and homeostatic modulation of intrinsic excitability, and speculate about the pathological consequences of spillover between different nitrergic compartments in contributing to aberrant signaling in neurodegenerative disorders. Accumulating evidence points to various ion channels and particularly voltage-gated potassium channels as signaling targets, whereby {NO} mediates activity-dependent control of intrinsic neuronal excitability; such changes could underlie broader mechanisms of synaptic plasticity across neuronal networks. In addition, the inability to constrain {NO} diffusion suggests that spillover from endothelium ({eNOS}) and/or immune compartments ({iNOS}) into the nervous system provides potential pathological sources of {NO} and where control failure in these other systems could have broader neurological implications. Abnormal {NO} signaling could therefore contribute to a variety of neurodegenerative pathologies such as stroke/excitotoxicity, Alzheimer's disease, multiple sclerosis, and Parkinson's disease.},
	pages = {435--452},
	number = {4},
	journaltitle = {Neuroscientist},
	author = {Steinert, Joern R and Chernova, Tatyana and Forsythe, Ian D},
	date = {2010-08},
	pmid = {20817920},
	keywords = {Brain, Animals, Neurons, Neuronal Plasticity, Synaptic Transmission, Signal Transduction, Dementia, Nitric Oxide}
}

@article{kelly_role_2011,
	title = {The role of endosomal-recycling in long-term potentiation},
	volume = {68},
	issn = {1420-682X},
	url = {http://www.springerlink.com.newproxy.downstate.edu/content/r112733546734132/abstract/},
	doi = {10.1007/s00018-010-0516-2},
	abstract = {Long-term potentiation ({LTP}) defines persistent increases in neurotransmission strength at synapses that are triggered by specific patterns of neuronal activity. {LTP}, the most widely accepted molecular model for learning, is best characterised at glutamatergic synapses on dendritic spines. In this context, {LTP} involves increases in dendritic spine size and the insertion of glutamate receptors into the post-synaptic spine membrane, which together boost post-synaptic responsiveness to neurotransmitters. In dendrites, the material required for {LTP} is sourced from an organelle termed the endosomal-recycling compartment ({ERC}), which is localised to the base of dendritic spines. When {LTP} is induced, material derived from the recycling compartment, which contains α-amino-3-hydroxy-5-methyl-4-isoxazole propionate-type glutamate receptors ({AMPARs}), is mobilised into dendritic spines feeding the increased need for receptors and membrane at the spine neck and head. In this review, we discuss the importance of endosomal-recycling and the role of key proteins which control these processes in the context of {LTP}.},
	pages = {185--194},
	number = {2},
	journaltitle = {Cellular and Molecular Life Sciences},
	author = {Kelly, Eoin and Horgan, Conor and {McCaffrey}, Mary and Young, Paul},
	urldate = {2012-11-03},
	date = {2011},
	keywords = {Biomedical and Life Sciences},
	file = {Kelly et al. - 2011 - The role of endosomal-recycling in long-term poten.pdf:/home/ivan/Zotero/storage/GSGFFR3U/Kelly et al. - 2011 - The role of endosomal-recycling in long-term poten.pdf:application/pdf;SpringerLink Snapshot:/home/ivan/Zotero/storage/QMKF6IBV/abstract.html:text/html}
}

@article{mendelsohn_epigenetic-mediated_2012,
	title = {Epigenetic-Mediated Decline in Synaptic Plasticity During Aging},
	volume = {15},
	issn = {1549-1684, 1557-8577},
	url = {http://online.liebertpub.com.sci-hub.org/doi/abs/10.1089/rej.2012.1312},
	doi = {10.1089/rej.2012.1312},
	pages = {98--101},
	number = {1},
	journaltitle = {Rejuvenation Research},
	author = {Mendelsohn, Andrew R. and Larrick, James W.},
	urldate = {2012-11-03},
	date = {2012-02},
	file = {Epigenetic-Mediated Decline in Synaptic Plasticity During Aging | Abstract:/home/ivan/Zotero/storage/WCFQDDX5/rej.2012.html:text/html;Mendelsohn и Larrick - 2012 - Epigenetic-Mediated Decline in Synaptic Plasticity.pdf:/home/ivan/Zotero/storage/QEZI7VAT/Mendelsohn и Larrick - 2012 - Epigenetic-Mediated Decline in Synaptic Plasticity.pdf:application/pdf}
}

@article{hajos_establishing_2009,
	title = {Establishing a physiological environment for visualized in vitro brain slice recordings by increasing oxygen supply and modifying {aCSF} content},
	volume = {183},
	issn = {01650270},
	url = {http://www.ncbi.nlm.nih.gov.newproxy.downstate.edu/pmc/articles/PMC2753642/},
	doi = {10.1016/j.jneumeth.2009.06.005},
	pages = {107--113},
	number = {2},
	journaltitle = {Journal of Neuroscience Methods},
	author = {Hájos, Norbert and Mody, Istvan},
	urldate = {2012-11-01},
	date = {2009-10},
	file = {Establishing a physiological environment for visualized in vitro brain slice recordings by increasing oxygen supply and modifying aCSF content:/home/ivan/Zotero/storage/SEP4832P/PMC2753642.html:text/html;Hájos и Mody - 2009 - Establishing a physiological environment for visua.pdf:/home/ivan/Zotero/storage/NBAZMXTD/Hájos и Mody - 2009 - Establishing a physiological environment for visua.pdf:application/pdf}
}

@article{towne_complexities_2004,
	title = {Complexities in horseradish peroxidase-catalyzed oxidation of dihydroxyphenoxazine derivatives: appropriate ranges for {pH} values and hydrogen peroxide concentrations in quantitative analysis},
	volume = {334},
	issn = {0003-2697},
	url = {http://www.ncbi.nlm.nih.gov/pubmed/15494136},
	doi = {10.1016/j.ab.2004.07.037},
	shorttitle = {Complexities in horseradish peroxidase-catalyzed oxidation of dihydroxyphenoxazine derivatives},
	abstract = {The highly sensitive, convenient fluorescence assay, based on the oxidation of nonfluorescent 10-acetyl-3,7-dihydroxyphenoxazine (Amplex Red) to highly fluorescent resorufin, is becoming increasingly popular for hydrogen peroxide quantitation. Yet, the intricacies of the horseradish peroxidase-catalyzed oxidation of the reductant substrate Amplex Red by hydrogen peroxide and the resulting resorufin could complicate the assay design and data interpretation. In particular, substrate inhibition and enzyme inactivation at higher hydrogen peroxide concentrations were known to affect the enzyme kinetics and end-point fluorescence. In addition, here we report the spontaneous transformation of resorufin to less or nonfluorescent product(s) in the absence of hydrogen peroxide and horseradish peroxidase. This spontaneous decay of resorufin fluorescence is most prominent in the {pH} range 6.2-7.7, likely due to general base-catalyzed de-N-acetylation and polymerization of resorufin. From a practical point of view, precautions for properly designing assays for hydrogen peroxide or characterizing hydrogen peroxide-generating systems are discussed based on the spontaneous transformation of resorufin to less fluorescent compound(s), substrate inhibition and enzyme inactivation at higher ({\textgreater}100 {microM}) hydrogen peroxide concentrations, and enzymatic oxidation of resorufin to nonfluorescent resazurin.},
	pages = {290--296},
	number = {2},
	journaltitle = {Anal. Biochem.},
	author = {Towne, Victoria and Will, Mark and Oswald, Brent and Zhao, Qinjian},
	urldate = {2011-10-03},
	date = {2004-11-15},
	pmid = {15494136},
	keywords = {Catalysis, Fluorescent Dyes, Horseradish Peroxidase, Hydrogen Peroxide, Hydrogen-Ion Concentration, Kinetics, Molecular Structure, Oxazines, Oxidation-Reduction, Phenazines, Reference Standards, Spectrometry, Fluorescence},
	file = {Towne V Anal Biochem 2004 Amplex Red H2O2 HRP Problems.pdf:/home/ivan/Zotero/storage/BM3SP6NQ/Towne V Anal Biochem 2004 Amplex Red H2O2 HRP Problems.pdf:application/pdf}
}

@article{murai_eph_2011,
	title = {Eph receptors and ephrins in neuron–astrocyte communication at synapses},
	volume = {59},
	issn = {1098-1136},
	url = {http://onlinelibrary.wiley.com/doi/10.1002/glia.21226/abstract},
	doi = {10.1002/glia.21226},
	abstract = {Neuron–glia communication is essential for regulating the properties of synaptic connections in the brain. Astrocytes, in particular, play a critical and complex role in synapse development, maintenance, and plasticity. Likewise, neurons reciprocally influence astrocyte physiology. However, the molecular signaling events that enable astrocytes and neurons to effectively communicate with each other are only partially defined. Recent findings have revealed that Eph receptor tyrosine kinases and ephrins play an important role in contact-dependent neuron–glia communication at synapses. Upon binding, these two families of cell surface-associated proteins trigger bidirectional signaling events that regulate the structural and physiological properties of both neurons and astrocytes. This review will focus on the emerging role of Eph receptors and ephrins in neuron–astrocyte interaction at synapses and discuss implications for synaptic plasticity, behavior, and disease. © 2011 Wiley-Liss, Inc.},
	pages = {1567--1578},
	number = {11},
	journaltitle = {Glia},
	author = {Murai, Keith K and Pasquale, Elena B},
	urldate = {2011-12-25},
	date = {2011-11-01},
	langid = {english},
	keywords = {Hippocampus, glia, dendritic spine, glutamate transporter, plasticity, signaling}
}

@article{lores-arnaiz_hippocampal_2005,
	title = {Hippocampal mitochondrial dysfunction with decreased {mtNOS} activity in prehepatic portal hypertensive rats},
	volume = {47},
	issn = {0197-0186},
	url = {http://www.sciencedirect.com/science/article/pii/S0197018605001233},
	doi = {10.1016/j.neuint.2005.05.006},
	abstract = {Portal hypertension is a major complication of human cirrhosis that frequently leads to central nervous system dysfunction. In our study, rats with prehepatic portal hypertension developed hippocampal mitochondrial dysfunction as indicated by decreased respiratory rates, respiratory control and mitochondrial nitric oxide synthase ({mtNOS}) activity in mitochondria isolated from the whole hippocampus. Succinate-dependent respiratory rates decreased by 29\% in controlled state 4 and by 42\% in active state 3, and respiratory control diminished by 20\%. Portal hypertensive rats showed a decreased {mtNOS} activity of 46\%. Hippocampal mitochondrial dysfunction was associated with ultrastructural damage in the mitochondria of hippocampal astrocytes and endothelial cells. Swollen mitochondria, loss of cristae and rupture of outer and inner membrane was observed in astrocytes and endothelial cells of the blood–brain barrier in parallel with the ammonia gradient. It is concluded that the moderate increase in plasma ammonia that followed portal hypertension was the potential primary cause of the observed alterations.},
	pages = {362--368},
	number = {5},
	journaltitle = {Neurochemistry International},
	author = {Lores-Arnaiz, Silvia and Perazzo, Juan Carlos and Prestifilippo, Juan Pablo and Lago, Néstor and D’Amico, Gabriela and Czerniczyniec, Analía and Bustamante, Juanita and Boveris, Alberto and Lemberg, Abraham},
	urldate = {2011-10-31},
	date = {2005},
	keywords = {Hippocampus, Mitochondrial dysfunction, {mtNOS}, Portal hypertension},
	file = {ScienceDirect Snapshot:/home/ivan/Zotero/storage/QVT4GXNR/S0197018605001233.html:text/html}
}

@article{leranth_extrinsic_2007,
	title = {Extrinsic afferent systems to the dentate gyrus},
	volume = {163},
	issn = {0079-6123},
	url = {http://www.ncbi.nlm.nih.gov/pubmed/17765712},
	doi = {10.1016/S0079-6123(07)63004-0},
	abstract = {The dentate gyrus is the first stage of the intrahippocampal, excitatory, trisynaptic loop, and a primary target of the majority of entorhinal afferents that terminate in a laminar fashion on granule cell dendrites and carry sensory information of multiple modalities about the external world. The electric activity of the trisynaptic pathway is controlled mainly by different types of local, {GABAergic} interneurons, and subcortical and commissural afferents. In this chapter we will outline the origin and postsynaptic targets in the dentate gyrus of chemically identified subcortical inputs. These systems are afferents originating from the medial septum/diagonal band of Broca {GABAergic} and cholinergic neurons, neurochemically distinct types of neurons located in the supramammillary area, serotonergic fibers from the median raphe, noradrenergic afferents from the pontine nucleus, locus ceruleus, dopamine axons originating in the ventral tegmental area, and the commissural projection system. Because of the physiological implications, these afferents are discussed in the context of the glutamatergic innervation of the dentate gyrus. One common feature of the extrinsic dentate afferent systems is that they originate from a relatively small number of neurons. However, the majority of these afferents are able to exert a powerful control over the electrical activity of the hippocampus. This strong influence is due to the fact that the majority of the extrinsic afferents terminate on a relatively small, but specific, populations of neurons that are able to control large areas of the hippocampal formation.},
	pages = {63--84},
	journaltitle = {Prog. Brain Res.},
	author = {Leranth, Csaba and Hajszan, Tibor},
	urldate = {2011-10-03},
	date = {2007},
	pmid = {17765712},
	keywords = {gamma-Aminobutyric Acid, Afferent Pathways, Dentate Gyrus, Dopamine, Norepinephrine},
	file = {Leranth & Hajszan (2007).pdf:/home/ivan/Zotero/storage/TWBMCJ34/Leranth & Hajszan (2007).pdf:application/pdf}
}

@article{patel_seizureinduced_2008,
	title = {Seizure‐induced formation of isofurans: novel products of lipid peroxidation whose formation is positively modulated by oxygen tension},
	volume = {104},
	issn = {1471-4159},
	url = {http://onlinelibrary.wiley.com/doi/10.1111/j.1471-4159.2007.04974.x/abstract},
	doi = {10.1111/j.1471-4159.2007.04974.x},
	shorttitle = {Seizure‐induced formation of isofurans},
	abstract = {We have previously shown that seizures induce the formation of F2-isoprostanes (F2-{IsoPs}), one of the most reliable indices of oxidative stress in vivo. Isofurans ({IsoFs}) are novel products of lipid peroxidation whose formation is favored by high oxygen tensions. In contrast, high oxygen tensions suppress the formation of F2-{IsoPs}. The present study determined seizure-induced formation of {IsoFs} and its relationship with cellular oxygen levels ({pO}2). Status epilepticus ({SE}) resulted in F2-{IsoP} and {IsoF} formation, with overlapping but distinct time courses in hippocampal subregions. {IsoF}, but not F2-{IsoP} formation coincided with mitochondrial oxidative stress. {SE} resulted in a transient decrease in hippocampal {pO}2 measured by in vivo electron paramagnetic resonance oximetry suggesting an early phase of seizure-induced hypoxia. Seizure-induced F2-{IsoP} formation coincided with the peak hypoxia phase, whereas {IsoF} formation coincided with the ‘reoxygenation’ phase. These results demonstrate seizure-induced increase in {IsoF} formation and its correlation with changes in hippocampal {pO}2 and mitochondrial dysfunction.},
	pages = {264--270},
	number = {1},
	journaltitle = {Journal of Neurochemistry},
	author = {Patel, Manisha and Liang, Li‐Ping and Hou, Huagang and Williams, Benjamin B and Kmiec, Maciej and Swartz, Harold M and Fessel, Joshua P and Roberts {II}, L. Jackson},
	urldate = {2012-01-05},
	date = {2008-01-01},
	langid = {english},
	keywords = {Mitochondria, Kainic Acid, Seizures, arachidonic acid, oxidation, tissue oxygen},
	file = {Wiley Full Text PDF:/home/ivan/Zotero/storage/6TQIHNNM/Patel et al. - 2008 - Seizure‐induced formation of isofurans novel prod.pdf:application/pdf}
}

@article{marcillac_nitric_2011,
	title = {Nitric oxide induces the expression of the monocarboxylate transporter {MCT}4 in cultured astrocytes by a {cGMP}‐independent transcriptional activation},
	volume = {59},
	issn = {1098-1136},
	url = {http://onlinelibrary.wiley.com/doi/10.1002/glia.21240/abstract},
	doi = {10.1002/glia.21240},
	abstract = {The monocarboxylate transporter {MCT}4 is a proton-linked carrier particularly important for lactate release from highly glycolytic cells. In the central nervous system, {MCT}4 is exclusively expressed by astrocytes. Surprisingly, {MCT}4 expression in primary cultures of mouse cortical astrocytes is conspicuously low, suggesting that an external, nonastrocytic signal is necessary to obtain the observed pattern of expression in vivo. Here, we demonstrate that nitric oxide ({NO}), delivered by various {NO} donors, time- and dose-dependently induces {MCT}4 expression in cultured cortical astrocytes both at the {mRNA} and protein levels. In contrast, {NO} does not enhance the expression of {MCT}1, the other astrocytic monocarboxylate transporter. The transcriptional effect of {NO} is not mediated by a {cGMP}-dependent mechanism as shown by the absence of effect of a {cGMP} analog or of a selective guanylate cyclase inhibitor. {NO} causes an increase in astrocytic lactate transport capacity which requires the enhancement of {MCT}4 expression as both are prevented by the use of a specific {siRNA} against {MCT}4. In addition, cumulated lactate release by astrocytes over a period of 24 h was also enhanced by {NO} treatment. Our data suggest that {NO} represents a putative intercellular signal to control {MCT}4 expression in astrocytes and in doing so, to facilitate lactate transfer to other surrounding cell types in the central nervous system. © 2011 Wiley-Liss, Inc.},
	pages = {1987--1995},
	number = {12},
	journaltitle = {Glia},
	author = {Marcillac, Fabrice and Brix, Britta and Repond, Cendrine and Jöhren, Olaf and Pellerin, Luc},
	urldate = {2011-12-25},
	date = {2011-12-01},
	langid = {english},
	keywords = {Energy Metabolism, glia, lactate, {MCT}1, {NO}},
	file = {NO и транспортеры кислот.pdf:/home/ivan/Zotero/storage/42ET9TBT/NO и транспортеры кислот.pdf:application/pdf}
}

@article{liddell_sustained_2009,
	title = {Sustained hydrogen peroxide stress decreases lactate production by cultured astrocytes},
	volume = {87},
	issn = {1097-4547},
	url = {http://onlinelibrary.wiley.com/doi/10.1002/jnr.22093/abstract},
	doi = {10.1002/jnr.22093},
	abstract = {Oxidative stress and disrupted energy metabolism are common to many pathological conditions of the brain. Because astrocytes play an important role in the glucose metabolism of the brain, we have investigated whether sustained oxidative stress affects astroglial glucose metabolism with cultured primary rat astrocytes as a model system. Cultured astrocytes were exposed to a sustained concentration of approximately 50 μM H2O2 in the presence of [U-13C]glucose, and cellular and extracellular contents of lactate and glucose were analysed by enzymatic assays and {NMR} spectroscopy. Exposure of the cells to sustained H2O2 stress for up to 120 min significantly lowered the rate of lactate accumulation in the media to 61\% ± 14\% of that in cultures incubated without peroxide. In addition, the ratio of lactate release to glucose consumption was lowered in peroxide-treated astrocytes to 77\% ± 13\% of that in control cells, and the specific activity of glyceraldehyde-3-phosphate dehydrogenase had declined to about 10\% of control cells within 90 min. In addition, the 13C enrichment of intracellular and extracellular [13C]lactate was about 30\% and 95\%, respectively, and was not affected by the presence of peroxide, demonstrating that two metabolic pools of lactate are present in cultured astrocytes. The decreased rate of lactate production by astrocytes that have been exposed to peroxide stress is a new example of an alteration by oxidative stress of an important metabolic pathway in astrocytes. Such alterations could contribute to the pathological conditions that have been connected with oxidative stress and disrupted energy metabolism in the brain. © 2009 Wiley-Liss, Inc.},
	pages = {2696--2708},
	number = {12},
	journaltitle = {Journal of Neuroscience Research},
	author = {Liddell, Jeff R and Zwingmann, Claudia and Schmidt, Maike M and Thiessen, Anette and Leibfritz, Dieter and Robinson, Stephen R and Dringen, Ralf},
	urldate = {2011-10-24},
	date = {2009-09-01},
	langid = {english},
	keywords = {Glucose, Oxidative Stress, {GAPDH}, Glycolysis, metabolic trafficking, pentose phosphate pathway}
}

@article{li_local_2012,
	title = {Local disruption of glial adenosine homeostasis in mice associates with focal electrographic seizures: A first step in epileptogenesis?},
	volume = {60},
	issn = {1098-1136},
	url = {http://onlinelibrary.wiley.com/doi/10.1002/glia.21250/abstract},
	doi = {10.1002/glia.21250},
	shorttitle = {Local disruption of glial adenosine homeostasis in mice associates with focal electrographic seizures},
	abstract = {Astrogliosis and associated dysfunction of adenosine homeostasis are pathological hallmarks of the epileptic brain and thought to contribute to seizure generation in epilepsy. The authors hypothesized that astrogliosis—an early component of the epileptogenic cascade—might be linked to focal seizure onset. To isolate the contribution of astrogliosis to ictogenesis from other pathological events involved in epilepsy, the authors used a minimalistic model of epileptogenesis in mice, based on a focal onset status epilepticus triggered by intra-amygdaloid injection of kainic acid. The authors demonstrate acute neuronal cell loss restricted to the injected amygdala and ipsilateral {CA}3, followed 3 weeks later by focal astrogliosis and overexpression of the adenosine-metabolizing enzyme adenosine kinase ({ADK}). Using synchronous electroencephalographic recordings from multiple depth electrodes, the authors identify the {KA}-injected amygdala and ipsilateral {CA}3 as two independent foci for the initiation of non-synchronized electrographic subclinical seizures. Importantly, seizures remained focal and restricted to areas of {ADK} overexpression. However, after systemic application of a non-convulsive dose of an adenosine A1-receptor antagonist, seizures in amygdala and {CA}3 immediately synchronized and spread throughout the cortex, leading to convulsive seizures. This focal seizure phenotype remained stable over at least several weeks. We conclude that astrogliosis via disruption of adenosine homeostasis per se and in the absence of any other overt pathology, is associated with the emergence of spontaneous recurrent subclinical seizures, which remain stable over space and time. A secondary event, here mimicked by brain-wide disruption of adenosine signaling, is likely required to turn pre-existing subclinical seizures into a clinical seizure phenotype. © 2011 Wiley Periodicals, Inc.},
	pages = {83--95},
	number = {1},
	journaltitle = {Glia},
	author = {Li, Tianfu and Lytle, Nikki and Lan, Jing‐Quan and Sandau, Ursula S and Boison, Detlev},
	urldate = {2011-12-25},
	date = {2012-01-01},
	langid = {english},
	keywords = {Epilepsy, adenosine kinase, Amygdala, astrogliosis, {CA}3},
	file = {гомеостаз аденозина.pdf:/home/ivan/Zotero/storage/XRJGT3WM/гомеостаз аденозина.pdf:application/pdf}
}

@book{zhang_atlas_1999,
	title = {An Atlas of Histology},
	isbn = {978-0-387-94954-3},
	abstract = {Bridging the gap between textbook diagrams and the complex reality of histological preparations, this magnificent atlas of human microanatomy is designed to help students understand the complex structures encountered when viewing microscopic sections of tissues. Instead of simply depicting an individual section, each drawing is a compilation of the key structures and features seen in many preparations from similar tissues or organs. Invaluable to students in a range of life science and medical disciplines including human and veterinary medicine, dentistry, mammalian biology, pharmacy, and nursing.},
	pagetotal = {452},
	publisher = {Springer},
	author = {Zhang, Shu-Xin},
	date = {1999-05-27},
	langid = {english},
	keywords = {Histology, Histology/ Atlases, Medical / Anatomy, Medical / Atlases, Medical / Histology, Medical / Physiology, Medical / Veterinary Medicine / General, Science / Life Sciences / Anatomy \& Physiology, Science / Life Sciences / General, Science / Life Sciences / Molecular Biology}
}

@article{brekke_direct_2012,
	title = {Direct measurement of backflux between oxaloacetate and fumarate following pyruvate carboxylation},
	volume = {60},
	issn = {1098-1136},
	url = {http://onlinelibrary.wiley.com/doi/10.1002/glia.21265/abstract},
	doi = {10.1002/glia.21265},
	abstract = {Pyruvate carboxylation ({PC}) is thought to be the major anaplerotic reaction for the tricarboxylic acid cycle and is necessary for de novo synthesis of amino acid neurotransmitters. In the brain, the main enzyme involved is pyruvate carboxylase, which is predominantly located in astrocytes. Carboxylation leads to the formation of oxaloacetate, which condenses with acetyl coenzyme A to form citrate. However, oxaloacetate may also be converted to malate and fumarate before being regenerated. This pathway is termed the oxaloacetate-fumarate-flux or backflux. Carbon isotope-based methods for quantification of activity of {PC} lead to underestimation when backflux is not taken into account and critical errors have been made in the interpretation of results from metabolic studies. This study was conducted to establish the degree of backflux after {PC} in cerebellar and neocortical astrocytes. Astrocyte cultures from cerebellum or neocortex were incubated with either [3-13C] or [2-13C]glucose, and extracts were analyzed using mass spectrometry or nuclear magnetic resonance spectroscopy. Substantial {PC} compared with pyruvate dehydrogenase activity was observed, and extensive backflux was demonstrated in both types of astrocytes. The extent of backflux varied between the metabolites, reaffirming that metabolism is highly compartmentalized. By applying our calculations to published data, we demonstrate the existence of backflux in vivo in cat, rat, mouse, and human brain. Thus, backflux should be taken into account when calculating the magnitude of {PC} to allow for a more precise evaluation of cerebral metabolism. © 2011 Wiley Periodicals, Inc.},
	pages = {147--158},
	number = {1},
	journaltitle = {Glia},
	author = {Brekke, Eva and Walls, Anne B and Nørfeldt, Lasse and Schousboe, Arne and Waagepetersen, Helle S and Sonnewald, Ursula},
	urldate = {2011-12-25},
	date = {2012-01-01},
	langid = {english},
	keywords = {Glucose, anaplerosis, Mass Spectrometry, {MR} spectroscopy, pyruvate carboxylase},
	file = {обратный поток метаболитов в цикле кребса в астроцитах.pdf:/home/ivan/Zotero/storage/KZZ2CI4Q/обратный поток метаболитов в цикле кребса в астроцитах.pdf:application/pdf}
}

@article{lee_mechanisms_2011,
	title = {Mechanisms of {GABA} release from human astrocytes},
	volume = {59},
	issn = {1098-1136},
	url = {http://onlinelibrary.wiley.com/doi/10.1002/glia.21202/abstract},
	doi = {10.1002/glia.21202},
	abstract = {We have previously demonstrated that human astrocytes are {GABAergic} cells. Throughout the adult human brain, they express the {GABA} synthesizing enzyme {GAD} 67, the {GABA} metabolizing enzyme {GABA}-T, and the {GABAA} and {GABAB} receptors. {GABA} modulates the actions of microglia, indicating an important role for astrocytes beyond that of influencing neurotransmitter function. Here we report on the mechanisms by which astrocytes release {GABA}. Astrocytes were found to express the {mRNA} and protein for multiple {GABA} transporters, and multiple receptors for glutamate, {GABA}, and glycine. In culture, untreated human astrocytes maintained an intracellular {GABA} level of 2.32 {mM}. They exported {GABA} into the culture medium so that an intracellular-extracellular gradient of 3.64 fold was reached. Inhibitors of the {GABA} transporters {GAT}1, {GAT}2, and {GAT}3, significantly reduced this export in a Ca2+-independent fashion. Intracellular {GABA} levels were enhanced by treatment with the {GABA}-T inhibitors gabaculine or vigabatrin. Treatment with glutamate increased {GABA} release in a concentration-dependent fashion. This was partially inhibited by blockers of N-methyl-D-aspartate and kainate receptors. Conversely, glycine and D-serine, co-agonists of {NMDA} receptors, enhanced the {GABA} release. {GABA} release was accompanied by an increase in intracellular Ca2+ concentration ([Ca2+]i) and was reduced by adding the Ca2+ chelator, {BAPTA}-{AM} to the medium. These data indicate that astrocytes continuously synthesize {GABA} and that there are multiple mechanisms which can mediate its release. Each of these may play a role in the physiological functioning of astrocytes. © 2011 Wiley-Liss, Inc.},
	pages = {1600--1611},
	number = {11},
	journaltitle = {Glia},
	author = {Lee, Moonhee and {McGeer}, Edith G and {McGeer}, Patrick L},
	urldate = {2011-12-25},
	date = {2011-11-01},
	langid = {english},
	keywords = {calcium chelation, D‐serine, {GABA} receptors, {GABA} transporters, Glutamate, glutamate receptors, Glycine}
}

@article{farhang_sex_2009,
	title = {Sex differences in the cannabinoid regulation of energy homeostasis},
	volume = {34, Supplement 1},
	issn = {0306-4530},
	url = {http://www.sciencedirect.com/science/article/pii/S0306453009001231},
	doi = {10.1016/j.psyneuen.2009.04.007},
	abstract = {Summary
This review highlights the progress made thus far in characterizing the behavioral and cellular mechanisms through which cannabinoids regulate energy homeostasis. We performed microstructural analysis of feeding behavior in gonadectomized guinea pigs and gonadally intact, transgenic {CB}1 receptor knockout mice to determine how cannabinoids affect circadian rhythms in food intake and meal pattern. We also implanted data loggers into the abdominal cavity to correlate the appetite-modulating properties of cannabinoids with changes in core body temperature. We then coupled the effects on feeding behavior and temperature regulation with synaptic changes in the hypothalamic feeding circuitry via whole-cell patch clamp electrophysiological recording from neurons in the arcuate nucleus ({ARC}), in order to gain a more global perspective on the cannabinoid modulation of energy homeostasis. We observed marked sex differences in cannabinoid effects on food intake and core body temperature – with male guinea pigs exhibiting a comparatively greater sensitivity to the hyperphagia and hypophagia, as well as the hypothermia and hyperthermia, produced by {CB}1 receptor agonists and antagonists, respectively. In addition, male but not female {CB}1 receptor knockout mice show a diminished nocturnal food intake and average daily body weight relative to their wildtype littermate controls. The disparity in the {CB}1 receptor-mediated hyperphagia is paralleled by sex differences in the cellular effects of cannabinoids at anorexigenic, guinea pig proopiomelanocortin ({POMC}) synapses. Postsynaptically, cannabinoids potentiate an A-type K+ current ({IA}) in {POMC} neurons from female guinea pigs, whereas in males the activation of an inwardly rectifying K+ current is observed. Presynaptically, while cannabinoids inhibit glutamatergic input onto {POMC} neurons in males and females to similar degrees, males are more refractory to the cannabinoid-induced inhibition of convergent {GABAergic} input than females. These data reveal pervasive sex differences in the cannabinoid regulation of energy homeostasis that are consistent with changes in the excitability of {POMC} neurons.},
	pages = {S237--S246},
	journaltitle = {Psychoneuroendocrinology},
	author = {Farhang, Borzoo and Diaz, Shanna and Tang, Stephanie L. and Wagner, Edward J.},
	urldate = {2011-11-26},
	date = {2009},
	keywords = {{GABA}, Glutamate, Cachexia, {CB}1 receptor, K+ channels, Obesity},
	file = {Farhang et al. - 2009 - Sex differences in the cannabinoid regulation of e.pdf:/home/ivan/Zotero/storage/BJQTR92F/Farhang et al. - 2009 - Sex differences in the cannabinoid regulation of e.pdf:application/pdf;ScienceDirect Snapshot:/home/ivan/Zotero/storage/VN99QWGI/S0306453009001231.html:text/html}
}

@article{mazzio_pyruvic_2003,
	title = {Pyruvic acid cytoprotection against 1-methyl-4-phenylpyridinium, 6-hydroxydopamine and hydrogen peroxide toxicities in vitro},
	volume = {337},
	issn = {0304-3940},
	url = {http://www.sciencedirect.com/science/article/pii/S0304394002013277},
	doi = {10.1016/S0304-3940(02)01327-7},
	abstract = {The neuropathology of Parkinson's disease ({PD}) involves a reduction of endogenous antioxidant enzyme systems, heightened oxidative stress and mitochondrial aberrations in the region of the substantia nigra. Similarly, neurotoxins commonly used to investigate {PD} pathology include 6-hydroxydopamine (6-{OHDA}), a powerful hydrogen peroxide (H202) pro-oxidant and 1-methyl-4-phenylpyridinium ion ({MPP}+), a mitochondrial complex I inhibitor that exerts detrimental effects on cellular energy production. Pyruvic acid is a neuronal metabolic energy fuel that can also rapidly undergo decarboxylation to diffuse H202 into H20. In this study, we investigated the effect of pyruvic acid against 6-{OHDA}, {MPP}+ and H202 toxicity in murine brain neuroblastoma cells. The results obtained indicated that the toxicity of 6-{OHDA} was inversely related to the autoxidative formation of H202. Pyruvic acid exhibited powerful non-enzymatic stoichiometric H202 trapping properties, and protected against both 6-{OHDA} and H202 toxicity. While both sodium pyruvate and pyruvate were highly protective against oxidative stress, pyruvate in its free acid form only was protective against {MPP}+, indicating a requirement for effective transport in order to fuel glycolysis. The protective properties of glucose were compared to pyruvic acid, and the data indicated that glucose did not exhibit antioxidant properties and was effective in blocking {MPP}+, but not 6-{OHDA} or H202 toxicity. On the other hand, pyruvic acid was protective against all three toxins, and unlike glucose, completely blocked {MPP}+ toxicity in a combination insult model with up to 500 μM of H202. Moreover, the data obtained indicate that pyruvic acid exerts powerful neuroprotective properties by providing simultaneous resistance to oxidative stress and mitochondrial insult. These protective effects are the result of a unique dual property of pyruvic acid with concurrent ability to serve as an effective neuronal energy substrate for glycolysis and to act as an exceptionally powerful antioxidant.},
	pages = {77--80},
	number = {2},
	journaltitle = {Neuroscience Letters},
	author = {Mazzio, Elizabeth and Soliman, Karam F.A.},
	urldate = {2011-10-25},
	date = {2003},
	keywords = {Hydrogen Peroxide, 1-Methyl-4-phenylpyridinium ion, 6-Hydroxydopamine, Free radical, Neuroblastoma, Parkinson, Pyruvate, Pyruvic acid},
	file = {ScienceDirect Full Text PDF:/home/ivan/Zotero/storage/XHCT676T/science.html:text/html;ScienceDirect Snapshot:/home/ivan/Zotero/storage/2QSSAT8X/S0304394002013277.html:text/html}
}

@article{gonzalez_brain_2005,
	title = {Brain metabolism of exogenous pyruvate},
	volume = {95},
	issn = {1471-4159},
	url = {http://onlinelibrary.wiley.com/doi/10.1111/j.1471-4159.2005.03365.x/abstract},
	doi = {10.1111/j.1471-4159.2005.03365.x},
	abstract = {Pyruvate given in large doses may be neuroprotective in stroke, but it is not known to what degree the brain metabolizes pyruvate. Intravenous injection of [3-13C]pyruvate led to dose-dependent labelling of cerebral metabolites so that at 5 min after injection of 18 mmoles [3-13C]pyruvate/kg (2 g sodium pyruvate/kg), approximately 20\% of brain glutamate and {GABA} were labelled, as could be detected by 13C nuclear magnetic resonance spectrometry ex vivo. Pyruvate, 9 mmoles/kg, was equivalent to glucose, 9 mmoles/kg, as a substrate for cerebral tricarboxylic acid ({TCA}) cycle activity. Inhibition of the glial {TCA} cycle with fluoroacetate did not affect formation of [4-13C]glutamate or [2-13C]{GABA} from [3-13C]pyruvate, but reduced formation of [4-13C]glutamine by 50\%, indicating predominantly neuronal metabolism of exogenous pyruvate. Extensive formation of [3-13C]lactate from [2-13C]pyruvate demonstrated reversible carboxylation of pyruvate to malate and equilibration with fumarate, presumably in neurones, but anaplerotic formation of {TCA} cycle intermediates from exogenous pyruvate could not be detected. Too rapid injection of large amounts of pyruvate led to seizure activity, respiratory arrest and death. We conclude that exogenous pyruvate is an excellent energy substrate for neurones in vivo, but that care must be taken to avoid the seizure-inducing effect of pyruvate given in large doses.},
	pages = {284--293},
	number = {1},
	journaltitle = {Journal of Neurochemistry},
	author = {Gonzalez, Susana Villa and Nguyen, Nga H. T and Rise, Frode and Hassel, Bjørnar},
	urldate = {2011-10-20},
	date = {2005-10-01},
	langid = {english},
	keywords = {Glucose, brain energy metabolism, fasting, gluconeogenesis, liver, pyruvate recycling},
	file = {Gonzalez et al. - 2005 - Brain metabolism of exogenous pyruvate.pdf:/home/ivan/Zotero/storage/RBIW3QGS/Gonzalez et al. - 2005 - Brain metabolism of exogenous pyruvate.pdf:application/pdf}
}

@article{macdonald_g_2007,
	title = {G protein-coupled receptors control {NMDARs} and metaplasticity in the hippocampus},
	volume = {1768},
	issn = {0005-2736},
	url = {http://www.sciencedirect.com/science/article/pii/S000527360600486X},
	doi = {10.1016/j.bbamem.2006.12.006},
	abstract = {Long-term potentiation ({LTP}) and long-term depression ({LTD}) are the major forms of functional synaptic plasticity observed at {CA}1 synapses of the hippocampus. The balance between {LTP} and {LTD} or “metaplasticity” is controlled by G-protein coupled receptors ({GPCRs}) whose signal pathways target the N-methyl-D-asparate ({NMDA}) subtype of excitatory glutamate receptor. We discuss the protein kinase signal cascades stimulated by Gαq and Gαs coupled {GPCRs} and describe how control of {NMDAR} activity shifts the threshold for the induction of {LTP}.},
	pages = {941--951},
	number = {4},
	journaltitle = {Biochimica et Biophysica Acta ({BBA}) - Biomembranes},
	author = {{MacDonald}, John F. and Jackson, Michael F. and Beazely, Michael A.},
	urldate = {2011-10-12},
	date = {2007},
	keywords = {G-protein coupled receptor, Longterm potentiation, {NMDA} receptor, {PKA}, {PKC}, Src kinases, Synaptic efficacy},
	file = {MacDonald et al. - 2007 - G protein-coupled receptors control NMDARs and met.pdf:/home/ivan/Zotero/storage/NRZUP25A/MacDonald et al. - 2007 - G protein-coupled receptors control NMDARs and met.pdf:application/pdf;ScienceDirect Snapshot:/home/ivan/Zotero/storage/K5RQEVDZ/S000527360600486X.html:text/html}
}

@article{robinson_neuronal_2000,
	title = {Neuronal expression of glutamine synthetase in Alzheimer’s disease indicates a profound impairment of metabolic interactions with astrocytes},
	volume = {36},
	issn = {0197-0186},
	url = {http://www.sciencedirect.com/science/article/pii/S0197018699001503},
	doi = {10.1016/S0197-0186(99)00150-3},
	abstract = {A considerable body of evidence indicates that the activity of glutamine synthetase is decreased in the cerebral cortices of brains affected by Alzheimer’s disease. It is difficult to discern the reason for this decrease because it is not known whether the cellular distribution of glutamine synthetase is altered in Alzheimer’s disease. Therefore the present study has used immunocytochemistry to compare the cellular distributions of glutamine synthetase in the inferior temporal cortices of six Alzheimer’s diseased brains and six age-matched, non-demented brains. Double-label immunocytochemistry has been used to examine whether the distribution of cellular glutamine synthetase is influenced by the distribution of senile plaques. It was found that glutamine synthetase expression in astrocytes is diminished in Alzheimer’s disease, particularly in the vicinity of senile plaques. The most striking finding of the present study was that glutamine synthetase was expressed in a subpopulation of pyramidal neurons in all six Alzheimer’s diseased brains, whereas glutamine synthetase was not observed in any neurons from control brains. The changed expression of glutamine synthetase may be triggered by toxic agents in senile plaques, a reduced noradrenergic supply to the cerebral cortex, and increased brain ammonia levels. That such dramatic changes occur in the distribution of this critical, and normally stable enzyme, suggests that the glutamate–glutamine cycle is profoundly impaired in Alzheimer’s disease. This is significant because impairments of the glutamate–glutamine cycle are known to cause alterations of mood and behaviour, disturbance of sleeping patterns, amnesia, confusion and reduced awareness. Since these behavioural changes are also seen in Alzheimer’s disease, it is speculated that they might be attributable to the reduced expression of glutamine synthetase or to impairments of the glutamate–glutamine cycle.},
	pages = {471--482},
	number = {4},
	journaltitle = {Neurochemistry International},
	author = {Robinson, Stephen R},
	urldate = {2012-10-29},
	date = {2000},
	keywords = {Cerebral Cortex, Glutamate, Beta-amyloid, {GFAP}, Human, Oligodendrocyte},
	file = {ScienceDirect Full Text PDF:/home/ivan/Zotero/storage/CM3T899Q/Robinson - 2000 - Neuronal expression of glutamine synthetase in Alz.pdf:application/pdf;ScienceDirect Snapshot:/home/ivan/Zotero/storage/MQ9SPXN9/S0197018699001503.html:text/html}
}

@article{gu_mitochondrial_2012,
	title = {Mitochondrial dysfunction and cellular metabolic deficiency in Alzheimer's disease},
	volume = {28},
	issn = {1995-8218},
	doi = {10.1007/s12264-012-1270-2},
	abstract = {Alzheimer's disease ({AD}) is an age-related neurodegenerative disorder. The pathology of {AD} includes amyloid-β (Aβ) deposits in neuritic plaques and neurofibrillary tangles composed of hyperphosphorylated tau, as well as neuronal loss in specific brain regions. Increasing epidemiological and functional neuroimaging evidence indicates that global and regional disruptions in brain metabolism are involved in the pathogenesis of this disease. Aβ precursor protein is cleaved to produce both extracellular and intracellular Aβ, accumulation of which might interfere with the homeostasis of cellular metabolism. Mitochondria are highly dynamic organelles that not only supply the main energy to the cell but also regulate apoptosis. Mitochondrial dysfunction might contribute to Aβ neurotoxicity. In this review, we summarize the pathways of Aβ generation and its potential neurotoxic effects on cellular metabolism and mitochondrial dysfunction.},
	pages = {631--640},
	number = {5},
	journaltitle = {Neurosci Bull},
	author = {Gu, Xue-Mei and Huang, Han-Chang and Jiang, Zhao-Feng},
	date = {2012-10},
	pmid = {22968595}
}

@article{kosenko_antioxidant_2012,
	title = {Antioxidant Status and Energy State of Erythrocytes in Alzheimer Dementia: probing for markers},
	issn = {1996-3181},
	shorttitle = {Antioxidant Status and Energy State of Erythrocytes in Alzheimer Dementia},
	abstract = {Subject age and brain oxidative stress play pivotal roles in Alzheimer disease ({AD}) pathology. Erythrocytes (red blood cells: {RBC}) are considered as passive "reporter cells" for the oxidative status of the whole organism, not active participants in mechanisms of {AD} pathogenesis and are not well studied in {AD}. The aim of this work is to assess whether the antioxidant status and energy state of {RBC} from elderly people change in {AD}. We measured levels of key products and enzymes of oxidative metabolism in {RBC} from {AD} (n = 12) and non-Alzheimer dementia ({NA}, n = 13) patients, as well as in cells from age-matched controls ({AC}, n = 14) and younger adult controls ({YC}, n = 14). Parameters of the adenylate system served to evaluate the energy state of {RBC}. In both aging and dementia, oxidative stress in {RBC} increased and exhibited elevated concentrations of H2O2 and organic hydroperoxides, decreased the {GSH}/{GSSG} ratio and glutathione-S-transferase activity. Reductions in the {ATP} levels, adenine nucleotide pool size ({AN}) and adenylate energy charge accompanied these oxidative disturbances. The patterns of changes in these indices between groups strongly correlated with each other, Spearman rank correlation coefficients being rs = 1.0 or -1.0 (p{\textless}0.01). Alterations of the {RBC} parameters of oxidative stress and adenylate metabolism were nonspecific and interpreted as age-related abnormalities. Decreased glutathione peroxidase activity in {RBC} may be considered as a new peripheral marker for {AD}.},
	journaltitle = {{CNS} Neurol Disord Drug Targets},
	author = {Kosenko, E A and Aliev, G and Tikhonova, L A and Li, Y and Poghosyan, A C and Kaminsky, Y G},
	date = {2012-09-17},
	pmid = {22998137}
}

@article{castellani_model_2005,
	title = {A model of bidirectional synaptic plasticity: From signaling network to channel conductance},
	volume = {12},
	issn = {1072-0502},
	url = {http://www.ncbi.nlm.nih.gov.newproxy.downstate.edu/pmc/articles/PMC1183261/},
	doi = {10.1101/lm.80705},
	shorttitle = {A model of bidirectional synaptic plasticity},
	pages = {423--432},
	number = {4},
	journaltitle = {Learning \& Memory},
	author = {Castellani, G. C.},
	urldate = {2012-10-28},
	date = {2005-07-18},
	file = {A model of bidirectional synaptic plasticity\: From signaling network to channel conductance:/home/ivan/Zotero/storage/SWEJR83F/PMC1183261.html:text/html;Castellani - 2005 - A model of bidirectional synaptic plasticity From.pdf:/home/ivan/Zotero/storage/TTSH4B8U/Castellani - 2005 - A model of bidirectional synaptic plasticity From.pdf:application/pdf}
}

@article{gladding_tyrosine_2009,
	title = {Tyrosine dephosphorylation regulates {AMPAR} internalisation in {mGluR}-{LTD}},
	volume = {40},
	issn = {1044-7431},
	url = {http://www.sciencedirect.com/science/article/pii/S1044743108002923},
	doi = {10.1016/j.mcn.2008.10.014},
	abstract = {Long-term depression ({LTD}) can be induced at hippocampal {CA}1 synapses by activation of either {NMDA} receptors ({NMDARs}) or group I metabotropic glutamate receptors ({mGluRs}), using their selective agonists {NMDA} and ({RS})-3,5-dihydroxyphenylglycine ({DHPG}), respectively. Recent studies revealed that {DHPG}-{LTD} is dependent on activation of postsynaptic protein tyrosine phosphatases ({PTPs}), which transiently dephosphorylate tyrosine residues in {AMPA} receptors ({AMPARs}). Here we show that while both endogenous {GluR}2 and {GluR}3 {AMPAR} subunits are tyrosine phosphorylated at basal activity, only {GluR}2 is dephosphorylated in {DHPG}-{LTD}. The tyrosine dephosphorylation of {GluR}2 does not occur in {NMDA}-{LTD}. Conversely, while {NMDA}-{LTD} is associated with the dephosphorylation of {GluR}1-serine-845, {DHPG}-{LTD} does not alter the phosphorylation of this site. The increased {AMPAR} endocytosis in {DHPG}-{LTD} is {PTP}-dependent and involves tyrosine dephosphorylation of cell surface {AMPARs}. Together, these results indicate that the subunit selective tyrosine dephosphorylation of surface {GluR}2 regulates {AMPAR} internalisation in {DHPG}-{LTD} but not in {NMDA}-{LTD} in the hippocampus.},
	pages = {267--279},
	number = {2},
	journaltitle = {Molecular and Cellular Neuroscience},
	author = {Gladding, Clare M. and Collett, Valerie J. and Jia, Zhengping and Bashir, Zafar I. and Collingridge, Graham L. and Molnár, Elek},
	urldate = {2012-10-28},
	date = {2009},
	keywords = {Hippocampus, {NMDA} receptor, {AMPA} receptor, long-term depression, Metabotropic glutamate receptor, Protein tyrosine phosphatase, Serine phosphorylation, Tyrosine phosphorylation},
	file = {Gladding et al. - 2009 - Tyrosine dephosphorylation regulates AMPAR interna.pdf:/home/ivan/Zotero/storage/TX2CVVFZ/Gladding et al. - 2009 - Tyrosine dephosphorylation regulates AMPAR interna.pdf:application/pdf;ScienceDirect Snapshot:/home/ivan/Zotero/storage/ZATD7PTT/S1044743108002923.html:text/html}
}

@article{fernandez-monreal_balance_2012,
	title = {The Balance between Receptor Recycling and Trafficking toward Lysosomes Determines Synaptic Strength during Long-Term Depression},
	volume = {32},
	issn = {0270-6474, 1529-2401},
	url = {http://www.jneurosci.org/content/32/38/13200},
	doi = {10.1523/JNEUROSCI.0061-12.2012},
	abstract = {The strength of excitatory synaptic transmission depends partly on the number of {AMPA} receptors ({AMPARs}) at the postsynaptic surface and, thus, can be modulated by membrane trafficking events. These processes are critical for some forms of synaptic plasticity, such as long-term potentiation and long-term depression ({LTD}). In the case of {LTD}, {AMPARs} are internalized and dephosphorylated in response to {NMDA} receptor activation. However, the fate of the internalized receptors upon {LTD} induction and its relevance for synaptic function is still a matter of debate. Here we examined the functional contribution of receptor recycling versus degradation for {LTD} in rat hippocampal slices, and their correlation with receptor dephosphorylation. We observed that {GluA}1 undergoes sequential dephosphorylation and degradation in lysosomes after {LTD} induction. However, this degradation does not have functional consequences for the regulation of synaptic strength, and therefore, for the expression of {LTD}. In contrast, the partition of internalized {AMPARs} between Rab7-dependent trafficking (toward lysosomes) or Rab11-dependent endosomes (recycling back toward synapses) is the key factor determining the extent of synaptic depression upon {LTD} induction. This sorting decision is related to the phosphorylation status of {GluA}1 Ser845, the dephosphorylated receptors being those preferentially targeted for lysosomal degradation. Altogether, these new data contribute to clarify the fate of {AMPARs} during {LTD} and emphasize the importance of membrane sorting decisions to determine the outcome of synaptic plasticity.},
	pages = {13200--13205},
	number = {38},
	journaltitle = {J. Neurosci.},
	author = {Fernández-Monreal, Mónica and Brown, Tyler C. and Royo, María and Esteban, José A.},
	urldate = {2012-10-28},
	date = {2012-09-19},
	langid = {english},
	file = {Fernández-Monreal et al. - 2012 - The Balance between Receptor Recycling and Traffic.pdf:/home/ivan/Zotero/storage/9JA2FI95/Fernández-Monreal et al. - 2012 - The Balance between Receptor Recycling and Traffic.pdf:application/pdf;Snapshot:/home/ivan/Zotero/storage/8DMZ6HPV/13200.html:text/html}
}

@article{lisman_model_2001,
	title = {A Model of Synaptic Memory: A {CaMKII}/{PP}1 Switch that Potentiates Transmission by Organizing an {AMPA} Receptor Anchoring Assembly},
	volume = {31},
	issn = {0896-6273},
	url = {http://www.sciencedirect.com/science/article/pii/S0896627301003646},
	doi = {10.1016/S0896-6273(01)00364-6},
	shorttitle = {A Model of Synaptic Memory},
	abstract = {Ca2+/calmodulin-dependent protein kinase {II} ({CaMKII}) is localized in the postsynaptic density ({PSD}) and is necessary for {LTP} induction. Much has been learned about the autophosphorylation of {CaMKII} and its dephosphorylation by {PSD} protein phosphatase-1 ({PP}1). Here, we show how the {CaMKII}/{PP}1 system could function as an energy-efficient, bistable switch that could be activated during {LTP} induction and remain active despite protein turnover. We also suggest how recently discovered binding interactions could provide a structural readout mechanism: the autophosphorylated state of {CaMKII} binds tightly to the {NMDAR} and forms, through {CaMKII}-actinin-actin-(4.1/{SAP}97) linkages, additional sites for anchoring {AMPARs} at synapses. The proposed model has substantial experimental support and elucidates principles by which a local protein complex could produce stable information storage and readout.},
	pages = {191--201},
	number = {2},
	journaltitle = {Neuron},
	author = {Lisman, John E and Zhabotinsky, Anatol M},
	urldate = {2012-10-28},
	date = {2001},
	file = {Lisman и Zhabotinsky - 2001 - A Model of Synaptic Memory A CaMKIIPP1 Switch th.pdf:/home/ivan/Zotero/storage/NZIRVCAF/Lisman и Zhabotinsky - 2001 - A Model of Synaptic Memory A CaMKIIPP1 Switch th.pdf:application/pdf;ScienceDirect Snapshot:/home/ivan/Zotero/storage/G8JK77CS/S0896627301003646.html:text/html}
}

@article{fernandez-ruiz_schaffer-specific_2012,
	title = {Schaffer-Specific Local Field Potentials Reflect Discrete Excitatory Events at Gamma Frequency That May Fire Postsynaptic Hippocampal {CA}1 Units},
	volume = {32},
	issn = {0270-6474, 1529-2401},
	url = {http://www.jneurosci.org/content/32/15/5165},
	doi = {10.1523/JNEUROSCI.4499-11.2012},
	abstract = {Information processing and exchange between brain nuclei are made through spike series sent by individual neurons in highly irregular temporal patterns. Synchronization in cell assemblies, proposed as a network language for internal neural representations, still has little experimental support. We use a novel technique to extract pathway-specific local field potentials ({LFPs}) in the hippocampus to explore the ongoing temporal structure of a single presynaptic input, the {CA}3 Schaffer pathway, and its contribution to the spontaneous output of {CA}1 units in anesthetized rat. We found that Schaffer-specific {LFPs} are composed of a regular succession of pulse-like excitatory packages initiated by spontaneous clustered firing of {CA}3 pyramidal cells to which individual units contribute variably. A fraction of these packages readily induce firing of {CA}1 pyramidal cells and interneurons, the so-called Schaffer-driven spikes, revealing the presynaptic origin in the output code of single {CA}1 units. The output of 70\% of {CA}1 pyramidal neurons contains up to 10\% of such spikes. Our results suggest a hierarchical internal operation of the {CA}3 region based on sequential oscillatory activation of pyramidal cell assemblies whose activity partly gets in the output code at the next station. We conclude that {CA}1 output may directly reflect the activity of specific ensembles of {CA}3 neurons. Thus, the fine temporal structure of pathway-specific {LFPs}, as an accurate readout of the activity of a presynaptic population, is useful in searching for hidden presynaptic code in irregular spikes series of individual neurons and assemblies.},
	pages = {5165--5176},
	number = {15},
	journaltitle = {J. Neurosci.},
	author = {Fernández-Ruiz, Antonio and Makarov, Valeri A. and Benito, Nuria and Herreras, Oscar},
	urldate = {2012-10-26},
	date = {2012-11-04},
	langid = {english},
	annotation = {использовали {EEGLab}},
	file = {Full Text PDF:/home/ivan/Zotero/storage/DPWE7XEM/Fernández-Ruiz et al. - 2012 - Schaffer-Specific Local Field Potentials Reflect D.pdf:application/pdf;Snapshot:/home/ivan/Zotero/storage/AT5U6JRI/5165.html:text/html}
}

@article{hsieh_new_nodate,
	title = {New pathways and data on {REM} sleep behaviour disorder in a rat model},
	issn = {1389-9457},
	url = {http://www.sciencedirect.com/science/article/pii/S1389945712003188},
	doi = {10.1016/j.sleep.2012.08.008},
	abstract = {Objective 
An abnormality in auditory evoked responses localised to the inferior colliculus ({IC}) has been reported in rapid eye movement ({REM}) sleep behaviour disorder ({RBD}) patients. The external cortex of the inferior colliculus ({ICX}) has been demonstrated not only to be involved in auditory processing, but also to participate in the modulation of motor activity. 
Methods 
Rats were surgically implanted with electrodes for electroencephalography ({EEG}) and electromyography ({EMG}) recording and guide cannulae aimed at the {ICX} for drug infusions. Drug infusions were conducted after the animals recovered from surgery. Polysomnographic recordings with video were analysed to detect normal and abnormal sleep states. 
Results 
Baclofen, a gamma-aminobutyric acid B ({GABAB}) receptor agonist, infused into the {ICX} increased phasic motor activity in slow wave sleep ({SWS}) and {REM} sleep and tonic muscle activity in {REM} sleep; it also elicited {RBD}-like activity during the infusion and post-infusion period. In contrast, saclofen, a {GABAB} receptor antagonist, did not produce significant changes in motor activities in sleep. Baclofen infusions in {ICX} also significantly increased {REM} sleep during the post-infusion period, while saclofen infusions did not change the amount of any sleep–waking states. 
Conclusions 
This study suggests that {GABAB} receptor mechanisms in the {ICX} may be implicated in the pathology of {RBD}.},
	number = {0},
	journaltitle = {Sleep Medicine},
	author = {Hsieh, Kung-Chiao and Nguyen, Darian and Siegel, Jerome M. and Lai, Yuan-Yang},
	urldate = {2012-10-26},
	keywords = {Baclofen, Inferior colliculus, {PLM}, {RBD}, Saclofen},
	annotation = {использовали коммерческий софт {CED}},
	file = {ScienceDirect Full Text PDF:/home/ivan/Zotero/storage/RTMNVEWM/Hsieh et al. - New pathways and data on REM sleep behaviour disor.pdf:application/pdf;ScienceDirect Snapshot:/home/ivan/Zotero/storage/7H7DJPGW/S1389945712003188.html:text/html}
}

@article{mishra_where_2011,
	title = {Where {fMRI} and Electrophysiology Agree to Disagree: Corticothalamic and Striatal Activity Patterns in the {WAG}/Rij Rat},
	volume = {31},
	issn = {0270-6474, 1529-2401},
	url = {http://www.jneurosci.org/cgi/doi/10.1523/JNEUROSCI.0101-11.2011},
	doi = {10.1523/JNEUROSCI.0101-11.2011},
	shorttitle = {Where {fMRI} and Electrophysiology Agree to Disagree},
	pages = {15053--15064},
	number = {42},
	journaltitle = {Journal of Neuroscience},
	author = {Mishra, A. M. and Ellens, D. J. and Schridde, U. and Motelow, J. E. and Purcaro, M. J. and {DeSalvo}, M. N. and Enev, M. and Sanganahalli, B. G. and Hyder, F. and Blumenfeld, H.},
	urldate = {2012-10-26},
	date = {2011-10-19},
	annotation = {использовали коммерческий софт {CED}}
}

@inreference{noauthor_comparison_2012,
	title = {Comparison of neurofeedback software},
	rights = {Creative Commons Attribution-{ShareAlike} License},
	url = {http://en.wikipedia.org/w/index.php?title=Comparison_of_neurofeedback_software&oldid=512186010},
	abstract = {Neurofeedback ({NFB}), also called neurotherapy, neurobiofeedback or {EEG} biofeedback ({EEGBF}) is a therapy technique that presents the user with real-time information about activity within their brain, as measured by electrical or blood-flow sensors on the scalp. Brain activity is monitored and processed to provide feedback to the user in one of several ways, for example a video game rocket ship might accelerate when desired brainwaves are produced (positive feedback), or a film or music might pause when undesired brainwaves are produced (negative feedback).},
	booktitle = {Wikipedia, the free encyclopedia},
	urldate = {2012-10-26},
	date = {2012-09-13},
	langid = {english},
	note = {Page Version {ID}: 512186010},
	file = {Snapshot:/home/ivan/Zotero/storage/TQGNAEDT/index.html:text/html}
}

@article{cervera-ferri_glutamatergic_2012,
	title = {Glutamatergic projection from the nucleus incertus to the septohippocampal system},
	volume = {517},
	issn = {0304-3940},
	url = {http://www.sciencedirect.com/science/article/pii/S0304394012005228},
	doi = {10.1016/j.neulet.2012.04.014},
	abstract = {Recent findings support a relevant role of the nucleus incertus in the control of the hippocampal activity through the modulation of theta rhythm. Previous studies from our group have shown that this nucleus is a critical relay between reticularis pontis oralis and the medial septum/diagonal band, regarded as the main activator and the pacemaker of the hippocampal oscillations, respectively. Besides, the nucleus incertus is highly linked to activated states related to the arousal response. The neurotransmission of the nucleus incertus, however, remains uncertain. Only {GABA} and the neuromodulator relaxin 3 are usually considered to be involved in its contribution to the septohippocampal system. In this work, we have analyzed the existence of an excitatory projection from the nucleus incertus to the medial septum. We have found a group of glutamatergic neurons in the nucleus incertus projecting to the medial septum. Moreover, we were able to describe a segregated distribution of calbindin and calretinin neurons. While calretinin expression was restricted to the nucleus incertus pars compacta, calbindin positive neurons where observed both in the pars dissipata and the pars compacta of the nucleus. The present work provides innovative data supporting an excitatory component in the pontoseptal pathway.},
	pages = {71--76},
	number = {2},
	journaltitle = {Neuroscience Letters},
	author = {Cervera-Ferri, Ana and Rahmani, Yasamin and Martínez-Bellver, Sergio and Teruel-Martí, Vicent and Martínez-Ricós, Joana},
	urldate = {2012-10-26},
	date = {2012},
	keywords = {Theta Rhythm, Glutamate, Brainstem, Nucleus incertus, Septohippocampal},
	file = {Cervera-Ferri et al. - 2012 - Glutamatergic projection from the nucleus incertus.pdf:/home/ivan/Zotero/storage/FC5UXPEW/Cervera-Ferri et al. - 2012 - Glutamatergic projection from the nucleus incertus.pdf:application/pdf;ScienceDirect Snapshot:/home/ivan/Zotero/storage/98XUGF8Q/S0304394012005228.html:text/html}
}

@article{lisman_mechanisms_2012,
	title = {Mechanisms of {CaMKII} action in long-term potentiation},
	volume = {13},
	rights = {© 2012 Nature Publishing Group},
	issn = {1471-003X},
	url = {http://www.nature.com.newproxy.downstate.edu/nrn/journal/v13/n3/full/nrn3192.html},
	doi = {10.1038/nrn3192},
	abstract = {Long-term potentiation ({LTP}) of synaptic strength occurs during learning and can last for long periods, making it a probable mechanism for memory storage. {LTP} induction results in calcium entry, which activates calcium/calmodulin-dependent protein kinase {II} ({CaMKII}). {CaMKII} subsequently translocates to the synapse, where it binds to {NMDA}-type glutamate receptors and produces potentiation by phosphorylating principal and auxiliary subunits of {AMPA}-type glutamate receptors. These processes are all localized to stimulated spines and account for the synapse-specificity of {LTP}. In the later stages of {LTP}, {CaMKII} has a structural role in enlarging and strengthening the synapse.},
	pages = {169--182},
	number = {3},
	journaltitle = {Nature Reviews Neuroscience},
	author = {Lisman, John and Yasuda, Ryohei and Raghavachari, Sridhar},
	urldate = {2012-10-24},
	date = {2012-01-03},
	langid = {english},
	file = {Lisman et al. - 2012 - Mechanisms of CaMKII action in long-term potentiat.pdf:/home/ivan/Zotero/storage/P7F7TZXB/Lisman et al. - 2012 - Mechanisms of CaMKII action in long-term potentiat.pdf:application/pdf}
}

@article{jenkins_pkc_2012,
	title = {{PKC} phosphorylates {GluA}1-Ser831 to enhance {AMPA} receptor conductance},
	volume = {6},
	issn = {1933-6969},
	abstract = {{AMPA} receptors mediate fast excitatory synaptic transmission in the brain, and are dynamically regulated by phosphorylation of multiple residues within the C-terminal domain. {CaMKII} phosphorylates Ser831 within the {AMPA} receptor {GluA}1 subunit to increase single channel conductance, and biochemical studies show that {PKC} can also phosphorylate this residue. In light of the discovery of additional {PKC} phosphorylation sites within the {GluA}1 C-terminus, it remains unclear whether {PKC} phosphorylation of Ser831 increases {GluA}1 conductance in intact receptors. Here, we report that the purified, catalytic subunit of {PKC} significantly increases the conductance of wild-type {GluA}1 {AMPA} receptors expressed in the presence of stargazin in {HEK}293T cells. Furthermore, the mutation {GluA}1-S831A blocks the functional effect of {PKC}. These findings suggest that {GluA}1 {AMPA} receptor conductance can be increased by activated {CaMKII} or {PKC}, and that phosphorylation at this site provides a mechanism for channel modulation via a variety of protein signaling cascades.},
	number = {1},
	journaltitle = {Channels (Austin, Tex.)},
	author = {Jenkins, Meagan A and Traynelis, Stephen F},
	date = {2012-01-01},
	pmid = {22373567}
}

@article{nakano_kinetic_2010,
	title = {A Kinetic Model of Dopamine- and Calcium-Dependent Striatal Synaptic Plasticity},
	volume = {6},
	issn = {1553-734X},
	url = {http://www.ncbi.nlm.nih.gov/pmc/articles/PMC2820521/},
	doi = {10.1371/journal.pcbi.1000670},
	abstract = {Corticostriatal synapse plasticity of medium spiny neurons is regulated by glutamate input from the cortex and dopamine input from the substantia nigra. While cortical stimulation alone results in long-term depression ({LTD}), the combination with dopamine switches {LTD} to long-term potentiation ({LTP}), which is known as dopamine-dependent plasticity. {LTP} is also induced by cortical stimulation in magnesium-free solution, which leads to massive calcium influx through {NMDA}-type receptors and is regarded as calcium-dependent plasticity. Signaling cascades in the corticostriatal spines are currently under investigation. However, because of the existence of multiple excitatory and inhibitory pathways with loops, the mechanisms regulating the two types of plasticity remain poorly understood. A signaling pathway model of spines that express D1-type dopamine receptors was constructed to analyze the dynamic mechanisms of dopamine- and calcium-dependent plasticity. The model incorporated all major signaling molecules, including dopamine- and cyclic {AMP}-regulated phosphoprotein with a molecular weight of 32 {kDa} ({DARPP}32), as well as {AMPA} receptor trafficking in the post-synaptic membrane. Simulations with dopamine and calcium inputs reproduced dopamine- and calcium-dependent plasticity. Further in silico experiments revealed that the positive feedback loop consisted of protein kinase A ({PKA}), protein phosphatase 2A ({PP}2A), and the phosphorylation site at threonine 75 of {DARPP}-32 (Thr75) served as the major switch for inducing {LTD} and {LTP}. Calcium input modulated this loop through the {PP}2B (phosphatase 2B)-{CK}1 (casein kinase 1)-Cdk5 (cyclin-dependent kinase 5)-Thr75 pathway and {PP}2A, whereas calcium and dopamine input activated the loop via {PKA} activation by cyclic {AMP} ({cAMP}). The positive feedback loop displayed robust bi-stable responses following changes in the reaction parameters. Increased basal dopamine levels disrupted this dopamine-dependent plasticity. The present model elucidated the mechanisms involved in bidirectional regulation of corticostriatal synapses and will allow for further exploration into causes and therapies for dysfunctions such as drug addiction., Recent brain imaging and neurophysiological studies suggest that the striatum, the start of the basal ganglia circuit, plays a major role in value-based decision making and behavioral disorders such as drug addiction. The plasticity of synaptic input from the cerebral cortex to output neurons of the striatum, which are medium spiny neurons, depends on interactions between glutamate input from the cortex and dopaminergic input from the midbrain. It also links sensory and cognitive states in the cortex with reward-oriented action outputs. The mechanisms involved in molecular cascades that transmit glutamate and dopamine inputs to changes in postsynaptic glutamate receptors are very complex and it is difficult to intuitively understand the mechanism. Therefore, a biochemical network model was constructed, and computer simulations were performed. The model reproduced dopamine-dependent and calcium-dependent forms of long-term depression ({LTD}) and potentiation ({LTP}) of corticostriatal synapses. Further in silico experiments revealed that a positive feedback loop formed by proteins, the protein specifically expressed in the striatum, served as the major switch for inducing {LTD} and {LTP}. This model could allow us to understand dynamic constraints in reward-dependent learning, as well as causes and therapies of dopamine-related disorders such as drug addiction.},
	number = {2},
	journaltitle = {{PLoS} Comput Biol},
	author = {Nakano, Takashi and Doi, Tomokazu and Yoshimoto, Junichiro and Doya, Kenji},
	urldate = {2012-10-24},
	date = {2010-02},
	pmid = {20169176},
	pmcid = {PMC2820521},
	file = {Nakano et al. - 2010 - A Kinetic Model of Dopamine- and Calcium-Dependent.pdf:/home/ivan/Zotero/storage/PJPE945D/Nakano et al. - 2010 - A Kinetic Model of Dopamine- and Calcium-Dependent.pdf:application/pdf}
}

@article{santos_regulation_2009,
	title = {Regulation of {AMPA} receptors and synaptic plasticity},
	volume = {158},
	issn = {0306-4522},
	url = {http://www.sciencedirect.com/science/article/pii/S030645220800225X},
	doi = {10.1016/j.neuroscience.2008.02.037},
	shorttitle = {Protein trafficking, targeting, and interaction at the glutamate synapse},
	abstract = {Neuronal activity controls the strength of excitatory synapses by mechanisms that include changes in the postsynaptic responses mediated by {AMPA} receptors. These receptors account for most fast responses at excitatory synapses of the {CNS}, and their activity is regulated by various signaling pathways which control the electrophysiological properties of {AMPA} receptors and their interaction with numerous intracellular regulatory proteins. {AMPA} receptor phosphorylation/dephosphorylation and interaction with other proteins control their recycling and localization to defined postsynaptic sites, thereby regulating the strength of the synapse. This review focuses on recent advances in the understanding of the molecular mechanisms of regulation of {AMPA} receptors, and the implications in synaptic plasticity.},
	pages = {105--125},
	number = {1},
	journaltitle = {Neuroscience},
	author = {Santos, S.D. and Carvalho, A.L. and Caldeira, M.V. and Duarte, C.B.},
	urldate = {2012-10-24},
	date = {2009},
	keywords = {Glutamate, long-term depression, Long-Term Potentiation, receptor phosphorylation, receptor trafficking},
	file = {Santos et al. - 2009 - Regulation of AMPA receptors and synaptic plastici.pdf:/home/ivan/Zotero/storage/68H879HZ/Santos et al. - 2009 - Regulation of AMPA receptors and synaptic plastici.pdf:application/pdf;ScienceDirect Snapshot:/home/ivan/Zotero/storage/5UI2AS2T/S030645220800225X.html:text/html}
}

@article{jang_gabaa_2012,
	title = {{GABAA} receptor-mediated feedforward and feedback inhibition differentially modulate hippocampal spike timing-dependent plasticity},
	volume = {427},
	issn = {0006-291X},
	url = {http://www.sciencedirect.com/science/article/pii/S0006291X12016002},
	doi = {10.1016/j.bbrc.2012.08.081},
	abstract = {Synaptic plasticity is believed to play an important role in hippocampal learning and memory. The precise and relative timing of pre- and postsynaptic activity has been shown to determine the sign and amplitude of hippocampal synaptic plasticity through spike timing-dependent plasticity ({STDP}). While most studies on {STDP} have mainly focused on excitatory synapses, neural networks are composed not only of excitatory synapses, but also of inhibitory synapses. Interneurons are known to make inhibitory synaptic connections with hippocampal {CA}1 pyramidal neurons through feedforward and feedback inhibitory networks. However, the roles of different inhibitory network structures on {STDP} remain unknown. Using a simplified hippocampal network model with a deterministic Ca2+ dynamics-dependent {STDP} model, we show that feedforward and feedback inhibitory networks differentially modulate {STDP}. Moreover, inhibitory synaptic weight and synaptic location influenced the {STDP} profile. Taken together, our results provide a computational role of inhibitory network in {STDP} and in memory processing of hippocampal circuits.},
	pages = {466--472},
	number = {3},
	journaltitle = {Biochemical and Biophysical Research Communications},
	author = {Jang, Hyun Jae and Kwag, Jeehyun},
	urldate = {2012-10-24},
	date = {2012},
	keywords = {Hippocampus, Feedback inhibition, Feedforward inhibition, Interneuron, {NEURON} simulation model, Spike timing-dependent plasticity},
	file = {Jang и Kwag - 2012 - GABAA receptor-mediated feedforward and feedback i.pdf:/home/ivan/Zotero/storage/3FBJVP6W/Jang и Kwag - 2012 - GABAA receptor-mediated feedforward and feedback i.pdf:application/pdf;ScienceDirect Snapshot:/home/ivan/Zotero/storage/GXTI92XH/S0006291X12016002.html:text/html}
}

@article{__2008,
	title = {Сортировка нейронных спайков на основе параметрического вейвлет-анализа с адаптивной фильтрацией},
	issn = {1684-2634},
	abstract = {Предлагается новый метод сортировки нейронных спайков - параметрический вейвлет-анапиз с адаптивной фильтрацией, который обеспечивает ошибку разделения потенциалов действия, близкую к теоретическому минимуму. Продемонстрирована зависимость качества сортировки нейронных спайков на основе вейвлет-преобразования от статистики экспериментального шума. Возможности предлагаемого подхода иллюстрируются как на тестовых, так и на реальных электрофизиологических сигналах.},
	pages = {26--31},
	number = {3},
	journaltitle = {Цифровая обработка сигналов},
	author = {Макаров, В. А. and Павлов, А. Н. and Тупицын, А. Н.},
	date = {2008},
	note = {Цитируемость в РИНЦ: 2      УДК: 519.6:577.359}
}

@article{bari_atomoxetine_2012,
	title = {Atomoxetine modulates spontaneous and sensory-evoked discharge of locus coeruleus noradrenergic neurons},
	url = {http://www.sciencedirect.com/science/article/pii/S0028390812003565},
	journaltitle = {Neuropharmacology},
	author = {Bari, A. and Aston-Jones, G.},
	urldate = {2012-10-14},
	date = {2012},
	file = {Snapshot:/home/ivan/Zotero/storage/9RA65JWH/S0028390812003565.html:text/html}
}

@article{pelletier_low-probability_2004,
	title = {Low-probability transmission of neocortical and entorhinal impulses through the perirhinal cortex},
	volume = {91},
	url = {http://jn.physiology.org/content/91/5/2079.short},
	pages = {2079--2089},
	number = {5},
	journaltitle = {Journal of neurophysiology},
	author = {Pelletier, J. G. and Apergis, J. and Paré, D.},
	urldate = {2012-10-14},
	date = {2004},
	file = {Snapshot:/home/ivan/Zotero/storage/FJCX24TT/2079.html:text/html}
}

@article{miller_dysregulated_2011,
	title = {Dysregulated Neuronal Activity Patterns Implicate Corticostriatal Circuit Dysfunction in Multiple Rodent Models of Huntington's Disease},
	volume = {5},
	issn = {1662-5137},
	doi = {10.3389/fnsys.2011.00026},
	abstract = {Huntington's disease ({HD}) is an autosomal dominant neurodegenerative disorder that targets the corticostriatal system and results in progressive deterioration of cognitive, emotional, and motor skills. Although cortical and striatal neurons are widely studied in animal models of {HD}, there is little information on neuronal function during expression of the {HD} behavioral phenotype. To address this knowledge gap, we used chronically implanted micro-wire bundles to record extracellular spikes and local field potentials ({LFPs}) in truncated (R6/1 and R6/2) and full-length (knock-in, {KI}) mouse models as well as in transgenic {HD} rats ({tgHD} rats) behaving in an open-field arena. Spike activity was recorded in the striatum of all models and in prefrontal cortex ({PFC}) of R6/2 and {KI} mice, and in primary motor cortex (M1) of R6/2 mice. We also recorded {LFP} activity in R6/2 striatum. All {HD} models exhibited altered neuronal activity relative to wild-type ({WT}) controls. Although there was no consistent effect on firing rate across models and brain areas, burst firing was reduced in striatum, {PFC}, and M1 of R6/2 mice, and in striatum of {KI} mice. Consistent with a decline in bursting, the inter-spike-interval coefficient of variation was reduced in all regions of all models, except {PFC} of {KI} mice and striatum of {tgHD} rats. Among simultaneously recorded neuron pairs, correlated firing was reduced in all brain regions of all models, while coincident bursting, which measures the temporal overlap between bursting pairs, was reduced in striatum of all models as well as in M1 of R6/2s. Preliminary analysis of striatal {LFPs} revealed aberrant behavior-related oscillations in the delta to theta range and in gamma activity. Collectively, our results indicate that disrupted corticostriatal processing occurs across multiple {HD} models despite differences in the severity of the behavioral phenotype. Efforts aimed at normalizing corticostriatal activity may hold the key to developing new {HD} therapeutics.},
	pages = {26},
	journaltitle = {Front Syst Neurosci},
	author = {Miller, Benjamin R and Walker, Adam G and Barton, Scott J and Rebec, George V},
	date = {2011},
	pmid = {21629717}
}

@article{puri_reduced_2012,
	title = {Reduced {GABA}(A) receptor α6 expression in the trigeminal ganglion alters inflammatory {TMJ} hypersensitivity},
	volume = {213},
	issn = {1873-7544},
	doi = {10.1016/j.neuroscience.2012.03.059},
	abstract = {Trigeminal ganglia neurons express the {GABA}(A) receptor subunit alpha 6 (Gabrα6) but the role of this particular subunit in orofacial hypersensitivity is unknown. In this report the function of Gabrα6 was tested by reducing its expression in the trigeminal ganglia and measuring the effect of this reduction on inflammatory temporomandibular joint ({TMJ}) hypersensitivity. Gabrα6 expression was reduced by infusing the trigeminal ganglia of male Sprague Dawley rats with small interfering {RNA} ({siRNA}) having homology to either the Gabrα6 gene (Gabrα6 {siRNA}) or no known gene (control {siRNA}). Sixty hours after {siRNA} infusion the rats received a bilateral {TMJ} injection of complete Freund's adjuvant to induce an inflammatory response. Hypersensitivity was then quantitated by measuring meal duration, which lengthens when hypersensitivity increases. Neuronal activity in the trigeminal ganglia was also measured by quantitating the amount of phosphorylated {ERK}. Rats in a different group that did not have {TMJ} inflammation had an electrode placed in the spinal cord at the level of C1 sixty hours after {siRNA} infusion to record extracellular electrical activity of neurons that responded to {TMJ} stimulation. Our results show that Gabrα6 was expressed in both neurons and satellite glia of the trigeminal ganglia and that Gabrα6 positive neurons within the trigeminal ganglia have afferents in the {TMJ}. Gabrα6 {siRNA} infusion reduced Gabrα6 gene expression by 30\% and significantly lengthened meal duration in rats with {TMJ} inflammation. Gabrα6 {siRNA} infusion also significantly increased p-{ERK} expression in the trigeminal ganglia of rats with {TMJ} inflammation and increased electrical activity in the spinal cord of rats without {TMJ} inflammation. These results suggest that maintaining Gabrα6 expression was necessary to inhibit primary sensory afferents in the trigeminal pathway and reduce inflammatory orofacial nociception.},
	pages = {179--190},
	journaltitle = {Neuroscience},
	author = {Puri, J and Vinothini, P and Reuben, J and Bellinger, L L and Ailing, L and Peng, Y B and Kramer, P R},
	date = {2012-06-28},
	pmid = {22521829}
}

@article{fiscella_recording_2012,
	title = {Recording from defined populations of retinal ganglion cells using a high-density {CMOS}-integrated microelectrode array with real-time switchable electrode selection},
	volume = {211},
	issn = {1872-678X},
	doi = {10.1016/j.jneumeth.2012.08.017},
	abstract = {In order to understand how retinal circuits encode visual scenes, the neural activity of defined populations of retinal ganglion cells ({RGCs}) has to be investigated. Here we report on a method for stimulating, detecting, and subsequently targeting defined populations of {RGCs}. The possibility to select a distinct population of {RGCs} for extracellular recording enables the design of experiments that can increase our understanding of how these neurons extract precise spatio-temporal features from the visual scene, and how the brain interprets retinal signals. We used light stimulation to elicit a response from physiologically distinct types of {RGCs} and then utilized the dynamic-configurability capabilities of a microelectronics-based high-density microelectrode array ({MEA}) to record their synchronous action potentials. The layout characteristics of the {MEA} made it possible to stimulate and record from multiple, highly overlapping {RGCs} simultaneously without light-induced artifacts. The high-density of electrodes and the high signal-to-noise ratio of the {MEA} circuitry allowed for recording of the activity of each {RGC} on 14±7 electrodes. The spatial features of the electrical activity of each {RGC} greatly facilitated spike sorting. We were thus able to localize, identify and record from defined {RGCs} within a region of mouse retina. In addition, we stimulated and recorded from genetically modified {RGCs} to demonstrate the applicability of optogenetic methods, which introduces an additional feature to target a defined cell type. The developed methodologies can likewise be applied to other neuronal preparations including brain slices or cultured neurons.},
	pages = {103--113},
	number = {1},
	journaltitle = {J. Neurosci. Methods},
	author = {Fiscella, Michele and Farrow, Karl and Jones, Ian L and Jäckel, David and Müller, Jan and Frey, Urs and Bakkum, Douglas J and Hantz, Péter and Roska, Botond and Hierlemann, Andreas},
	date = {2012-08-23},
	pmid = {22939921}
}

@article{izhikevich_simple_2003,
	title = {Simple model of spiking neurons},
	volume = {14},
	url = {http://ieeexplore.ieee.org/xpls/abs_all.jsp?arnumber=1257420},
	pages = {1569--1572},
	number = {6},
	journaltitle = {Neural Networks, {IEEE} Transactions on},
	author = {Izhikevich, E. M.},
	urldate = {2012-10-14},
	date = {2003},
	file = {Izhikevich - 2003 - Simple model of spiking neurons.pdf:/home/ivan/Zotero/storage/9Q8NBQM2/Izhikevich - 2003 - Simple model of spiking neurons.pdf:application/pdf;Snapshot:/home/ivan/Zotero/storage/W6T3DTDF/login.html:text/html}
}

@book{dempster_laboratory_2001,
	title = {The Laboratory Computer: A Practical Guide for Physiologists and Neuroscientists},
	isbn = {978-0-12-209551-1},
	shorttitle = {The Laboratory Computer},
	abstract = {The Laboratory Computer: A Practical Guide for Physiologists and Neuroscientists introduces the reader to both the basic principles and the actual practice of recording physiological signals using the computer. It describes the basic operation of the computer, the types of transducers used to measure physical quantities such as temperature and pressure, how these signals are amplified and converted into digital form, and the mathematical analysis techniques that can then be applied. It is aimed at the physiologist or neuroscientist using modern computer data acquisition systems in the laboratory, providing both an understanding of how such systems work and a guide to their purchase and implementation.Written by an expert in the field, the book presents: · The key facts and concepts that are vital for the effective use of computer data acquisition systems; · A unique overview of the commonly available laboratory hardware and software, including both commercial and free software; · A practical guide to designing one's own or choosing commercial data acquisition hardware and software.},
	pagetotal = {370},
	publisher = {Academic Press},
	author = {Dempster, John},
	date = {2001-07-10},
	langid = {english},
	keywords = {Electrophysiology, Medical / Physiology, Science / Life Sciences / Anatomy \& Physiology, Computers / Reference, Computers, Special purpose, Image analysis, Medical / Allied Health Services / Medical Technology, Medical / Neurology, Medical / Neuroscience, Medical / Pathophysiology, Medical / Pharmacology, Neurophysiology, Neurophysiology - Data processing, Neurophysiology/ Data processing, Neuroscientists, Physiologists, Physiology, Physiology - Data processing, Physiology/ Data processing, Science / General, Science / Life Sciences / Neuroscience, Signal processing}
}

@article{carasatorre_network_2012,
	title = {Network, Cellular, and Molecular Mechanisms Underlying Long-Term Memory Formation},
	issn = {1866-3370},
	doi = {10.1007/7854_2012_229},
	abstract = {The neural network stores information through activity-dependent synaptic plasticity that occurs in populations of neurons. Persistent forms of synaptic plasticity may account for long-term memory storage, and the most salient forms are the changes in the structure of synapses. The theory proposes that encoding should use a sparse code and evidence suggests that this can be achieved through offline reactivation or by sparse initial recruitment of the network units. This idea implies that in some cases the neurons that underwent structural synaptic plasticity might be a subpopulation of those originally recruited; However, it is not yet clear whether all the neurons recruited during acquisition are the ones that underwent persistent forms of synaptic plasticity and responsible for memory retrieval. To determine which neural units underlie long-term memory storage, we need to characterize which are the persistent forms of synaptic plasticity occurring in these neural ensembles and the best hints so far are the molecular signals underlying structural modifications of the synapses. Structural synaptic plasticity can be achieved by the activity of various signal transduction pathways, including the {NMDA}-{CaMKII} and {ACh}-{MAPK}. These pathways converge with the Rho family of {GTPases} and the consequent {ERK} 1/2 activation, which regulates multiple cellular functions such as protein translation, protein trafficking, and gene transcription. The most detailed explanation may come from models that allow us to determine the contribution of each piece of this fascinating puzzle that is the neuron and the neural network.},
	journaltitle = {Curr Top Behav Neurosci},
	author = {Carasatorre, Mariana and Ramírez-Amaya, Víctor},
	date = {2012-09-13},
	pmid = {22976275},
	file = {Carasatorre и Ramírez-Amaya - 2012 - Network, Cellular, and Molecular Mechanisms Underl.pdf:/home/ivan/Zotero/storage/FI9SK5R3/Carasatorre и Ramírez-Amaya - 2012 - Network, Cellular, and Molecular Mechanisms Underl.pdf:application/pdf}
}

@article{herbst_spike_2008,
	title = {Spike sorting with hidden Markov models},
	volume = {174},
	issn = {0165-0270},
	url = {http://www.sciencedirect.com/science/article/pii/S0165027008003403},
	doi = {10.1016/j.jneumeth.2008.06.011},
	abstract = {The ability to detect and sort overlapping spike waveforms in extracellular recordings is key to studies of neural coding at high spatial and temporal resolution. Most spike-sorting algorithms are based on initial spike detection (e.g. by a voltage threshold) and subsequent waveform classification. Much effort has been devoted to the clustering step, despite the fact that conservative spike detection is notoriously difficult in low signal-to-noise conditions and often entails many spike misses. Hidden Markov models ({HMMs}) can serve as generative models for continuous extracellular data records. These models naturally combine the spike detection and classification steps into a single computational procedure. They unify the advantages of independent component analysis ({ICA}) and overlap-search algorithms because they blindly perform source separation even in cases where several neurons are recorded on a single electrode. We apply {HMMs} to artificially generated data and to extracellular signals recorded with glass electrodes. We show that in comparison with state-of-art spike-sorting algorithms, {HMM}-based spike sorting exhibits a comparable number of false positive spike classifications but many fewer spike misses.},
	pages = {126--134},
	number = {1},
	journaltitle = {Journal of Neuroscience Methods},
	author = {Herbst, Joshua A. and Gammeter, Stephan and Ferrero, David and Hahnloser, Richard H.R.},
	urldate = {2012-10-11},
	date = {2008},
	keywords = {Code, Impedance, Population, Sleep, Songbird, Spike train, Tetrode},
	file = {Herbst et al. - 2008 - Spike sorting with hidden Markov models.pdf:/home/ivan/Zotero/storage/Z4TTNXWM/Herbst et al. - 2008 - Spike sorting with hidden Markov models.pdf:application/pdf;ScienceDirect Snapshot:/home/ivan/Zotero/storage/U5THTJAN/S0165027008003403.html:text/html}
}

@article{destexhe_kinetic_1998,
	title = {Kinetic models of synaptic transmission},
	volume = {2},
	url = {http://www.nada.kth.se/kurser/kth/2D1436/2005/lasmaterial/f9/KochCh1Destexhe.pdf},
	pages = {1--26},
	journaltitle = {Methods in neuronal modeling},
	author = {Destexhe, A. and Mainen, Z. F. and Sejnowski, T. J.},
	urldate = {2012-08-29},
	date = {1998},
	file = {Destexhe et al. - 1998 - Kinetic models of synaptic transmission.pdf:/home/ivan/Zotero/storage/H9KNFNZS/Destexhe et al. - 1998 - Kinetic models of synaptic transmission.pdf:application/pdf}
}

@article{feldman_spike-timing_2012,
	title = {The Spike-Timing Dependence of Plasticity},
	volume = {75},
	issn = {0896-6273},
	url = {http://www.sciencedirect.com/science/article/pii/S0896627312007039},
	doi = {10.1016/j.neuron.2012.08.001},
	abstract = {In spike-timing-dependent plasticity ({STDP}), the order and precise temporal interval between presynaptic and postsynaptic spikes determine the sign and magnitude of long-term potentiation ({LTP}) or depression ({LTD}). {STDP} is widely utilized in models of circuit-level plasticity, development, and learning. However, spike timing is just one of several factors (including firing rate, synaptic cooperativity, and depolarization) that govern plasticity induction, and its relative importance varies across synapses and activity regimes. This review summarizes this broader view of plasticity, including the forms and cellular mechanisms for the spike-timing dependence of plasticity, and, the evidence that spike timing is an important determinant of plasticity in vivo.},
	pages = {556--571},
	number = {4},
	journaltitle = {Neuron},
	author = {Feldman, Daniel E.},
	urldate = {2012-08-29},
	date = {2012},
	file = {Feldman - 2012 - The Spike-Timing Dependence of Plasticity.pdf:/home/ivan/Zotero/storage/8MQ932XP/Feldman - 2012 - The Spike-Timing Dependence of Plasticity.pdf:application/pdf;ScienceDirect Snapshot:/home/ivan/Zotero/storage/Z9J3NHKB/S0896627312007039.html:text/html}
}

@article{graupner_mechanisms_2010,
	title = {Mechanisms of induction and maintenance of spike-timing dependent plasticity in biophysical synapse models},
	volume = {4},
	issn = {1662-5188},
	url = {http://www.ncbi.nlm.nih.gov/pubmed/20948584},
	doi = {10.3389/fncom.2010.00136},
	abstract = {We review biophysical models of synaptic plasticity, with a focus on spike-timing dependent plasticity ({STDP}). The common property of the discussed models is that synaptic changes depend on the dynamics of the intracellular calcium concentration, which itself depends on pre- and postsynaptic activity. We start by discussing simple models in which plasticity changes are based directly on calcium amplitude and dynamics. We then consider models in which dynamic intracellular signaling cascades form the link between the calcium dynamics and the plasticity changes. Both mechanisms of induction of {STDP} (through the ability of pre/postsynaptic spikes to evoke changes in the state of the synapse) and of maintenance of the evoked changes (through bistability) are discussed.},
	journaltitle = {Front Comput Neurosci},
	author = {Graupner, Michael and Brunel, Nicolas},
	urldate = {2012-08-29},
	date = {2010},
	pmid = {20948584},
	file = {Graupner и Brunel - 2010 - Mechanisms of induction and maintenance of spike-t.pdf:/home/ivan/Zotero/storage/PZ2T5XH7/Graupner Ð¸ Brunel - 2010 - Mechanisms of induction and maintenance of spike-t.pdf:application/pdf}
}

@article{konsoula_epigenetic_nodate,
	title = {Epigenetic histone acetylation and deacetylation mechanisms in experimental models of neurodegenerative disorders},
	issn = {1056-8719},
	url = {http://www.sciencedirect.com/science/article/pii/S1056871912000883},
	doi = {10.1016/j.vascn.2012.08.001},
	abstract = {Epigenetic modifications, such as histone acetylation and deacetylation, are responsible for maintaining chromatin stability. As such, they have been implicated in a wide range of neurodegenerative disorders. Histone acetylation involves the presentation of an acetyl group to lysine residues at the N terminus of histone proteins. Conversely, histone deacetylation involves the detachment of acetyl groups. Transcriptionally active chromatin is linked to acetylated histones, and in mouse neurons, is implicated in proper learning and memory. Proper functioning of histone deacetylases ({HDACs}) plays a pivotal role in histone acetylation homeostasis. A wide range of brain disorders are associated with improper balances within histone acetylation mechanisms, resulting in transcriptional dysfunction and translational disparities. Treatment modalities with various {HDAC} inhibitors have emerged as potential new strategies for therapeutic intervention in neurodegenerative disease. {HDAC} inhibitors enhance synaptic plasticity, learning and memory in neurodegenerative disorders, such as Alzheimer's disease ({AD}), Huntington's disease ({HD}) and Parkinson's disease ({PD}). In this review, we discuss a variety of in vitro cellular models and in vivo mouse models of neurodegenerative diseases and the potential application of {HDAC} inhibitors to prevent and treat these disorders.},
	number = {0},
	journaltitle = {Journal of Pharmacological and Toxicological Methods},
	author = {Konsoula, Zacharoula and Barile, Frank A.},
	urldate = {2012-08-29},
	keywords = {Acetylation, Deacetylases, Epigenetic, {HDAC} inhibitors, Histone modification, Neurodegenerative disease},
	file = {Konsoula и Barile - Epigenetic histone acetylation and deacetylation m.pdf:/home/ivan/Zotero/storage/KWGBP3K7/Konsoula и Barile - Epigenetic histone acetylation and deacetylation m.pdf:application/pdf;ScienceDirect Snapshot:/home/ivan/Zotero/storage/DMIRUT7F/S1056871912000883.html:text/html}
}

@article{kullmann_interneuron_2011,
	title = {Interneuron networks in the hippocampus},
	volume = {21},
	issn = {0959-4388},
	url = {http://www.sciencedirect.com/science/article/pii/S0959438811000742},
	doi = {10.1016/j.conb.2011.05.006},
	abstract = {The hippocampus has contributed enormously to our understanding of the operation of elemental brain circuits, not least through the classification of forebrain interneurons. Understanding the operation of interneuron networks however requires not only a wiring diagram that describes the innervation and postsynaptic targets of different {GABAergic} cells, but also an appreciation of the temporal dimension. Interneurons differ extensively in their intrinsic firing rates, their recruitment in different brain rhythms, and in their synaptic kinetics. Furthermore, in common with principal neurons, both the synapses innervating interneurons and the synapses made by these cells are highly modifiable, reflecting both their recent or remote use (short-term and long-term plasticity) and the action of extracellular messengers. This review examines recent progress in understanding how different hippocampal interneuron networks contribute to feedback and feed-forward inhibition at different timescales.},
	pages = {709--716},
	number = {5},
	journaltitle = {Current Opinion in Neurobiology},
	author = {Kullmann, Dimitri M},
	urldate = {2012-08-24},
	date = {2011},
	file = {Kullmann - 2011 - Interneuron networks in the hippocampus.pdf:/home/ivan/Zotero/storage/Z44N548V/Kullmann - 2011 - Interneuron networks in the hippocampus.pdf:application/pdf;ScienceDirect Snapshot:/home/ivan/Zotero/storage/6G5JUWSQ/S0959438811000742.html:text/html}
}

@article{maffei_many_2011,
	title = {The Many Forms and Functions of Long Term Plasticity at {GABAergic} Synapses},
	volume = {2011},
	issn = {2090-5904, 1687-5443},
	url = {http://www.ncbi.nlm.nih.gov.newproxy.downstate.edu/pmc/articles/PMC3140781/},
	doi = {10.1155/2011/254724},
	pages = {1--9},
	journaltitle = {Neural Plasticity},
	author = {Maffei, Arianna},
	urldate = {2012-08-24},
	date = {2011},
	file = {Maffei - 2011 - The Many Forms and Functions of Long Term Plastici.pdf:/home/ivan/Zotero/storage/WGTI4GT8/Maffei - 2011 - The Many Forms and Functions of Long Term Plastici.pdf:application/pdf;The Many Forms and Functions of Long Term Plasticity at GABAergic Synapses:/home/ivan/Zotero/storage/DT5N2WKQ/PMC3140781.html:text/html}
}

@article{chattopadhyaya_molecular_2011,
	title = {Molecular Mechanisms Underlying Activity-Dependent {GABAergic} Synapse Development and Plasticity and Its Implications for Neurodevelopmental Disorders},
	volume = {2011},
	issn = {2090-5904, 1687-5443},
	url = {http://www.ncbi.nlm.nih.gov.newproxy.downstate.edu/pmc/articles/PMC3150211/},
	doi = {10.1155/2011/734231},
	pages = {1--8},
	journaltitle = {Neural Plasticity},
	author = {Chattopadhyaya, Bidisha},
	urldate = {2012-08-24},
	date = {2011},
	file = {Chattopadhyaya - 2011 - Molecular Mechanisms Underlying Activity-Dependent.pdf:/home/ivan/Zotero/storage/SQKWR5RF/Chattopadhyaya - 2011 - Molecular Mechanisms Underlying Activity-Dependent.pdf:application/pdf;Molecular Mechanisms Underlying Activity-Dependent GABAergic Synapse Development and Plasticity and Its Implications for Neurodevelopmental Disorders:/home/ivan/Zotero/storage/5KQ4VA4E/PMC3150211.html:text/html}
}

@article{wenner_mechanisms_2011,
	title = {Mechanisms of {GABAergic} Homeostatic Plasticity},
	volume = {2011},
	issn = {2090-5904, 1687-5443},
	url = {http://www.ncbi.nlm.nih.gov.newproxy.downstate.edu/pmc/articles/PMC3159121/},
	doi = {10.1155/2011/489470},
	pages = {1--6},
	journaltitle = {Neural Plasticity},
	author = {Wenner, Peter},
	urldate = {2012-08-24},
	date = {2011},
	file = {Mechanisms of GABAergic Homeostatic Plasticity:/home/ivan/Zotero/storage/2FD47ZPJ/PMC3159121.html:text/html;Wenner - 2011 - Mechanisms of GABAergic Homeostatic Plasticity.pdf:/home/ivan/Zotero/storage/MP7Q52KM/Wenner - 2011 - Mechanisms of GABAergic Homeostatic Plasticity.pdf:application/pdf}
}

@article{roth_gaba_2012,
	title = {{GABA} Metabolism and Transport: Effects on Synaptic Efficacy},
	volume = {2012},
	issn = {2090-5904, 1687-5443},
	url = {http://www.ncbi.nlm.nih.gov.newproxy.downstate.edu/pmc/articles/PMC3316990/},
	doi = {10.1155/2012/805830},
	shorttitle = {{GABA} Metabolism and Transport},
	pages = {1--12},
	journaltitle = {Neural Plasticity},
	author = {Roth, Fabian C. and Draguhn, Andreas},
	urldate = {2012-08-24},
	date = {2012},
	file = {GABA Metabolism and Transport\: Effects on Synaptic Efficacy:/home/ivan/Zotero/storage/6FQIZRC9/PMC3316990.html:text/html;Roth и Draguhn - 2012 - GABA Metabolism and Transport Effects on Synaptic.pdf:/home/ivan/Zotero/storage/ZBNMR5XZ/Roth и Draguhn - 2012 - GABA Metabolism and Transport Effects on Synaptic.pdf:application/pdf}
}

@article{lefebvre_protocadherins_2012,
	title = {Protocadherins mediate dendritic self-avoidance in the mammalian nervous system},
	issn = {1476-4687},
	url = {http://www.ncbi.nlm.nih.gov/pubmed/22842903},
	doi = {10.1038/nature11305},
	abstract = {Dendritic arborizations of many neurons are patterned by a process called self-avoidance, in which branches arising from a single neuron repel each other. By minimizing gaps and overlaps within the arborization, self-avoidance facilitates complete coverage of a neuron's territory by its neurites. Remarkably, some neurons that display self-avoidance interact freely with other neurons of the same subtype, implying that they discriminate self from non-self. Here we demonstrate roles for the clustered protocadherins (Pcdhs) in dendritic self-avoidance and self/non-self discrimination. The Pcdh locus encodes 58 related cadherin-like transmembrane proteins, at least some of which exhibit isoform-specific homophilic adhesion in heterologous cells and are expressed stochastically and combinatorially in single neurons. Deletion of all 22 Pcdh genes in the mouse γ-subcluster (Pcdhg genes) disrupts self-avoidance of dendrites in retinal starburst amacrine cells ({SACs}) and cerebellar Purkinje cells. Further genetic analysis of {SACs} showed that Pcdhg proteins act cell-autonomously during development, and that replacement of the 22 Pcdhg proteins with a single isoform restores self-avoidance. Moreover, expression of the same single isoform in all {SACs} decreases interactions among dendrites of neighbouring {SACs} (heteroneuronal interactions). These results suggest that homophilic Pcdhg interactions between sibling neurites (isoneuronal interactions) generate a repulsive signal that leads to self-avoidance. In this model, heteroneuronal interactions are normally permitted because dendrites seldom encounter a matched set of Pcdhg proteins unless they emanate from the same soma. In many respects, our results mirror those reported for Dscam1 (Down syndrome cell adhesion molecule) in Drosophila: this complex gene encodes thousands of recognition molecules that exhibit stochastic expression and isoform-specific interactions, and mediate both self-avoidance and self/non-self discrimination. Thus, although insect Dscam and vertebrate Pcdh proteins share no sequence homology, they seem to underlie similar strategies for endowing neurons with distinct molecular identities and patterning their arborizations.},
	journaltitle = {Nature},
	author = {Lefebvre, Julie L and Kostadinov, Dimitar and Chen, Weisheng V and Maniatis, Tom and Sanes, Joshua R},
	urldate = {2012-08-24},
	date = {2012-07-29},
	pmid = {22842903},
	file = {Lefebvre et al. - 2012 - Protocadherins mediate dendritic self-avoidance in.pdf:/home/ivan/Zotero/storage/6TCBTJ86/Lefebvre et al. - 2012 - Protocadherins mediate dendritic self-avoidance in.pdf:application/pdf}
}

@article{ruegg_molecules_2001,
	title = {Molecules involved in the formation of synaptic connections in muscle and brain},
	volume = {20},
	issn = {0945-053X},
	url = {http://www.sciencedirect.com/science/article/pii/S0945053X00001359},
	doi = {10.1016/S0945-053X(00)00135-9},
	abstract = {Synapses are highly specialized structures designed to guarantee precise and efficient communication between neurons and their target cells. Molecules of the extracellular matrix have an instructive role in the formation of the neuromuscular junction, the best-characterized synapse. In this review, the molecular mechanisms underlying these instructive signals will be discussed with particular emphasis on the receptors involved. Additionally, recent evidence for the involvement of specific adhesion complexes in the formation and modulation of synapses in the central nervous system will be reviewed. Synapses are specialized junctions between neurons and their target cells where information is transferred from the pre- to the postsynaptic cell. At most vertebrate synapses, this transfer is accomplished by the release of a specific neurotransmitter from the presynaptic nerve terminal. The release of neurotransmitter is initiated by the action potential and the subsequent influx of Ca2+ into the presynaptic nerve terminal. This results in the rapid fusion of vesicles with the nerve membrane and the release of the neurotransmitter into the synaptic cleft. The neurotransmitter then diffuses across the cleft and binds to specific postsynaptic receptors, resulting in a change in the membrane potential of the postsynaptic cell. This can result in the generation of an action potential. The high precision of synaptic transmission requires that pre- and postsynaptic structures are both highly organized and in juxtaposition to each other. In addition, alterations in synaptic transmission are the basis of learning and memory and are likely to be accompanied by the remodeling of synaptic structures (Toni et al., 1999). Thus, the study of how synapses are formed during development is also of relevance for the understanding of the cellular and molecular processes involved in learning and memory. This review focuses on the molecular mechanisms involved in the formation and the function of synapses.},
	pages = {3--12},
	number = {1},
	journaltitle = {Matrix Biology},
	author = {Ruegg, Markus A.},
	urldate = {2012-08-19},
	date = {2001},
	file = {ScienceDirect Full Text PDF:/home/ivan/Zotero/storage/S5TQXHV7/Ruegg - 2001 - Molecules involved in the formation of synaptic co.pdf:application/pdf;ScienceDirect Snapshot:/home/ivan/Zotero/storage/CFTPWWTX/S0945053X00001359.html:text/html}
}

@article{wang_circadian_2012,
	title = {Circadian Rhythm of Redox State Regulates Excitability in Suprachiasmatic Nucleus Neurons},
	issn = {1095-9203},
	url = {http://www.ncbi.nlm.nih.gov/pubmed/22859819},
	doi = {10.1126/science.1222826},
	abstract = {Daily rhythms of mammalian physiology, metabolism, and behavior parallel the day-night cycle. They are orchestrated by a central circadian clock in the brain, the suprachiasmatic nucleus ({SCN}). Transcription of clock genes is sensitive to metabolic changes in reduction and oxidation (redox); however, circadian cycles in protein oxidation have been reported in anucleate cells, where no transcription occurs. We tested whether the {SCN} also expresses redox cycles and how such metabolic oscillations might affect neuronal physiology. We detected self-sustained circadian rhythms of {SCN} redox state that required the molecular clockwork. The redox oscillation could determine the excitability of {SCN} neurons through nontranscriptional modulation of multiple K(+) channels. Thus, dynamic regulation of {SCN} excitability appears to be closely tied to metabolism that engages the clockwork machinery.},
	journaltitle = {Science},
	author = {Wang, Tongfei A and Yu, Yanxun V and Govindaiah, Gubbi and Ye, Xiaoying and Artinian, Liana and Coleman, Todd P and Sweedler, Jonathan V and Cox, Charles L and Gillette, Martha U},
	urldate = {2012-08-08},
	date = {2012-08-02},
	pmid = {22859819},
	file = {Wang et al. - 2012 - Circadian Rhythm of Redox State Regulates Excitabi.pdf:/home/ivan/Zotero/storage/3M6GD7N9/Wang et al. - 2012 - Circadian Rhythm of Redox State Regulates Excitabi.pdf:application/pdf;Wang.SM.pdf:/home/ivan/Zotero/storage/AWHEN9EF/Wang.SM.pdf:application/pdf}
}

@article{ross_understanding_2012,
	title = {Understanding calcium waves and sparks in central neurons},
	volume = {13},
	rights = {© 2012 Nature Publishing Group},
	issn = {1471-003X},
	url = {http://www.nature.com.newproxy.downstate.edu/nrn/journal/v13/n3/full/nrn3168.html},
	doi = {10.1038/nrn3168},
	abstract = {All cells use changes in intracellular calcium concentration ([Ca2+]i) to regulate cell signalling events. In neurons, with their elaborate dendritic and axonal arborizations, there are clear examples of both localized and widespread Ca2+ signals. [Ca2+]i changes that are generated by Ca2+ entry through voltage- and ligand-gated channels are the best characterized. In addition, the release of Ca2+ from intracellular stores can result in increased [Ca2+]i; the signals that trigger this release have been less well-studied, in part because they are not usually associated with specific changes in membrane potential. However, recent experiments have revealed dramatic widespread Ca2+ waves and localized spark-like events, particularly in dendrites. Here we review emerging data on the nature of these signals and their functions.},
	pages = {157--168},
	number = {3},
	journaltitle = {Nature Reviews Neuroscience},
	author = {Ross, William N.},
	urldate = {2012-07-31},
	date = {2012-01-03},
	langid = {english},
	file = {Ross - 2012 - Understanding calcium waves and sparks in central .pdf:/home/ivan/Zotero/storage/U7KMNSCF/Ross - 2012 - Understanding calcium waves and sparks in central .pdf:application/pdf}
}

@article{grienberger_imaging_2012,
	title = {Imaging Calcium in Neurons},
	volume = {73},
	issn = {0896-6273},
	url = {http://www.sciencedirect.com/science/article/pii/S0896627312001729},
	doi = {10.1016/j.neuron.2012.02.011},
	abstract = {Calcium ions generate versatile intracellular signals that control key functions in all types of neurons. Imaging calcium in neurons is particularly important because calcium signals exert their highly specific functions in well-defined cellular subcompartments. In this Primer, we briefly review the general mechanisms of neuronal calcium signaling. We then introduce the calcium imaging devices, including confocal and two-photon microscopy as well as miniaturized devices that are used in freely moving animals. We provide an overview of the classical chemical fluorescent calcium indicators and of the protein-based genetically encoded calcium indicators. Using application examples, we introduce new developments in the field, such as calcium imaging in awake, behaving animals and the use of calcium imaging for mapping single spine sensory inputs in cortical neurons in vivo. We conclude by providing an outlook on the prospects of calcium imaging for the analysis of neuronal signaling and plasticity in various animal models.},
	pages = {862--885},
	number = {5},
	journaltitle = {Neuron},
	author = {Grienberger, Christine and Konnerth, Arthur},
	urldate = {2012-07-31},
	date = {2012},
	file = {Grienberger и Konnerth - 2012 - Imaging Calcium in Neurons.pdf:/home/ivan/Zotero/storage/UIAWKUVK/Grienberger и Konnerth - 2012 - Imaging Calcium in Neurons.pdf:application/pdf;ScienceDirect Snapshot:/home/ivan/Zotero/storage/CXQB6TER/login.html:text/html}
}

@article{buzsaki_origin_2012,
	title = {The origin of extracellular fields and currents — {EEG}, {ECoG}, {LFP} and spikes},
	volume = {13},
	rights = {© 2012 Nature Publishing Group},
	issn = {1471-003X},
	url = {http://www.nature.com.newproxy.downstate.edu/nrn/journal/v13/n6/full/nrn3241.html},
	doi = {10.1038/nrn3241},
	abstract = {Neuronal activity in the brain gives rise to transmembrane currents that can be measured in the extracellular medium. Although the major contributor of the extracellular signal is the synaptic transmembrane current, other sources — including Na+ and Ca2+ spikes, ionic fluxes through voltage- and ligand-gated channels, and intrinsic membrane oscillations — can substantially shape the extracellular field. High-density recordings of field activity in animals and subdural grid recordings in humans, combined with recently developed data processing tools and computational modelling, can provide insight into the cooperative behaviour of neurons, their average synaptic input and their spiking output, and can increase our understanding of how these processes contribute to the extracellular signal.},
	pages = {407--420},
	number = {6},
	journaltitle = {Nature Reviews Neuroscience},
	author = {Buzsáki, György and Anastassiou, Costas A. and Koch, Christof},
	urldate = {2012-07-31},
	date = {2012-01-06},
	langid = {english},
	file = {Buzsáki et al. - 2012 - The origin of extracellular fields and currents — .pdf:/home/ivan/Zotero/storage/4EDK5CXA/Buzsáki et al. - 2012 - The origin of extracellular fields and currents — .pdf:application/pdf}
}

@article{rusakov_depletion_2012,
	title = {Depletion of Extracellular Ca2+ Prompts Astroglia to Moderate Synaptic Network Activity},
	volume = {5},
	issn = {1945-0877, 1937-9145},
	url = {http://stke.sciencemag.org/cgi/doi/10.1126/scisignal.2002799},
	doi = {10.1126/scisignal.2002799},
	pages = {pe4--pe4},
	number = {208},
	journaltitle = {Science Signaling},
	author = {Rusakov, D. A.},
	urldate = {2012-07-31},
	date = {2012-01-24},
	file = {Rusakov - 2012 - Depletion of Extracellular Ca2+ Prompts Astroglia .pdf:/home/ivan/Zotero/storage/MTCCA34T/Rusakov - 2012 - Depletion of Extracellular Ca2+ Prompts Astroglia .pdf:application/pdf}
}

@article{delorenzo_cellular_2005,
	title = {Cellular mechanisms underlying acquired epilepsy: The calcium hypothesis of the induction and maintainance of epilepsy},
	volume = {105},
	issn = {01637258},
	url = {http://www.ncbi.nlm.nih.gov.newproxy.downstate.edu/pmc/articles/PMC2819430/?tool=pubmed},
	doi = {10.1016/j.pharmthera.2004.10.004},
	shorttitle = {Cellular mechanisms underlying acquired epilepsy},
	pages = {229--266},
	number = {3},
	journaltitle = {Pharmacology \& Therapeutics},
	author = {{DeLorenzo}, Robert J. and Sun, David A. and Deshpande, Laxmikant S.},
	urldate = {2012-07-31},
	date = {2005-03},
	file = {Cellular mechanisms underlying acquired epilepsy\: The calcium hypothesis of the induction and maintainance of epilepsy:/home/ivan/Zotero/storage/ETH48HN8/PMC2819430.html:text/html;DeLorenzo et al. - 2005 - Cellular mechanisms underlying acquired epilepsy .pdf:/home/ivan/Zotero/storage/8KVZAMMC/DeLorenzo et al. - 2005 - Cellular mechanisms underlying acquired epilepsy .pdf:application/pdf}
}

@article{sperlagh_role_2011,
	title = {The Role of Extracellular Adenosine in Chemical Neurotransmission in the Hippocampus and Basal Ganglia: Pharmacological and Clinical Aspects},
	volume = {11},
	issn = {15680266},
	url = {http://www.ncbi.nlm.nih.gov.newproxy.downstate.edu/pmc/articles/PMC3179034/?tool=pubmed},
	doi = {10.2174/156802611795347564},
	shorttitle = {The Role of Extracellular Adenosine in Chemical Neurotransmission in the Hippocampus and Basal Ganglia},
	pages = {1034--1046},
	number = {8},
	journaltitle = {Current Topics in Medicinal Chemistry},
	author = {Sperlagh, Beata and Sylvester Vizi, E.},
	urldate = {2012-07-09},
	date = {2011-04-01},
	file = {Sperlagh и Sylvester Vizi - 2011 - The Role of Extracellular Adenosine in Chemical Ne.pdf:/home/ivan/Zotero/storage/NUF6ZR7F/Sperlagh и Sylvester Vizi - 2011 - The Role of Extracellular Adenosine in Chemical Ne.pdf:application/pdf;The Role of Extracellular Adenosine in Chemical Neurotransmission in the Hippocampus and Basal Ganglia\: Pharmacological and Clinical Aspects:/home/ivan/Zotero/storage/BWUGUEVN/PMC3179034.html:text/html}
}

@article{urdinguio_epigenetic_2009,
	title = {Epigenetic mechanisms in neurological diseases: genes, syndromes, and therapies},
	volume = {8},
	issn = {1474-4422},
	url = {http://www.sciencedirect.com/science/article/pii/S1474442209702625},
	doi = {10.1016/S1474-4422(09)70262-5},
	shorttitle = {Epigenetic mechanisms in neurological diseases},
	abstract = {Summary
Epigenetic mechanisms such as {DNA} methylation and modifications to histone proteins regulate high-order {DNA} structure and gene expression. Aberrant epigenetic mechanisms are involved in the development of many diseases, including cancer. The neurological disorder most intensely studied with regard to epigenetic changes is Rett syndrome; patients with Rett syndrome have neurodevelopmental defects associated with mutations in {MeCP}2, which encodes the methyl {CpG} binding protein 2, that binds to methylated {DNA}. Other mental retardation disorders are also linked to the disruption of genes involved in epigenetic mechanisms; such disorders include alpha thalassaemia/mental retardation X-linked syndrome, Rubinstein-Taybi syndrome, and Coffin-Lowry syndrome. Moreover, aberrant {DNA} methylation and histone modification profiles of discrete {DNA} sequences, and those at a genome-wide level, have just begun to be described for neurodegenerative disorders such as Alzheimer's disease, Parkinson's disease, and Huntington's disease, and in other neurological disorders such as multiple sclerosis, epilepsy, and amyotrophic lateral sclerosis. In this Review, we describe epigenetic changes present in neurological diseases and discuss the therapeutic potential of epigenetic drugs, such as histone deacetylase inhibitors.},
	pages = {1056--1072},
	number = {11},
	journaltitle = {The Lancet Neurology},
	author = {Urdinguio, Rocio G and Sanchez-Mut, Jose V and Esteller, Manel},
	urldate = {2012-06-30},
	date = {2009},
	file = {ScienceDirect Snapshot:/home/ivan/Zotero/storage/TDDA9XVE/S1474442209702625.html:text/html;Urdinguio et al. - 2009 - Epigenetic mechanisms in neurological diseases ge.pdf:/home/ivan/Zotero/storage/76TGE4PX/Urdinguio et al. - 2009 - Epigenetic mechanisms in neurological diseases ge.pdf:application/pdf}
}

@article{qureshi_epigenetic_2010,
	title = {Epigenetic mechanisms underlying human epileptic disorders and the process of epileptogenesis},
	volume = {39},
	issn = {09699961},
	url = {http://www.ncbi.nlm.nih.gov.newproxy.downstate.edu/pmc/articles/PMC2874104/?tool=pubmed},
	doi = {10.1016/j.nbd.2010.02.005},
	pages = {53--60},
	number = {1},
	journaltitle = {Neurobiology of Disease},
	author = {Qureshi, Irfan A. and Mehler, Mark F.},
	urldate = {2012-06-30},
	date = {2010-07},
	file = {Epigenetic mechanisms underlying human epileptic disorders and the process of epileptogenesis:/home/ivan/Zotero/storage/FRKARK3H/PMC2874104.html:text/html;Qureshi и Mehler - 2010 - Epigenetic mechanisms underlying human epileptic d.pdf:/home/ivan/Zotero/storage/WFWFZEE9/Qureshi и Mehler - 2010 - Epigenetic mechanisms underlying human epileptic d.pdf:application/pdf}
}

@article{luthi_h-current:_1998,
	title = {H-Current: Properties of a Neuronal and Network Pacemaker},
	volume = {21},
	issn = {0896-6273},
	url = {http://www.sciencedirect.com/science/article/pii/S0896627300805097},
	doi = {10.1016/S0896-6273(00)80509-7},
	shorttitle = {H-Current},
	pages = {9--12},
	number = {1},
	journaltitle = {Neuron},
	author = {Lüthi, Anita and {McCormick}, David A},
	urldate = {2012-06-06},
	date = {1998},
	file = {ScienceDirect Full Text PDF:/home/ivan/Zotero/storage/68WW5TK7/Lüthi и McCormick - 1998 - H-Current Properties of a Neuronal and Network Pa.pdf:application/pdf;ScienceDirect Snapshot:/home/ivan/Zotero/storage/BGTVX2BE/S0896627300805097.html:text/html}
}

@article{zimmerman_acetylcholineinduced_2008,
	title = {Acetylcholine‐induced seizure‐like activity and modified cholinergic gene expression in chronically epileptic rats},
	volume = {27},
	rights = {© The Authors(2008)},
	issn = {1460-9568},
	url = {http://onlinelibrary.wiley.com.newproxy.downstate.edu/doi/10.1111/j.1460-9568.2008.06070.x/abstract},
	doi = {10.1111/j.1460-9568.2008.06070.x},
	abstract = {The entorhinal cortex ({EC}) plays an important role in temporal lobe epilepsy. Under normal conditions, the enriched cholinergic innervation of the {EC} modulates local synchronized oscillatory activity; however, its role in epilepsy is unknown. Enhanced neuronal activation has been shown to induce transcriptional changes of key cholinergic genes and thus alter cholinergic responses. To examine cholinergic modulations in epileptic tissue we studied molecular and electrophysiological cholinergic responses in the {EC} of chronically epileptic rats following exposure to pilocarpine or kainic acid. We confirmed that while the total activity of the acetylcholine ({ACh})-hydrolysing enzyme, acetylcholinesterase ({AChE}) was not altered, epileptic rats showed alternative splicing of {AChE} pre-{mRNA} transcripts, accompanied by a shift from membrane-bound {AChE} tetramers to soluble monomers. This was associated with increased sensitivity to {ACh} application: thus, in control rats, {ACh} (10–100 µm) induced slow ({\textless} 1Hz), periodic events confined to the {EC}; however, in epileptic rats, {ACh} evoked seconds-long seizure-like events with initial appearance in the {EC}, and frequent propagation to neighbouring cortical regions. {ACh}-induced seizure-like events could be completely blocked by the non-specific muscarinic antagonist, atropine, and were partially blocked by the muscarinic-1 receptor antagonist, pirenzepine; but were not affected by the non-specific nicotinic antagonist, mecamylamine. Epileptic rats presented reduced transcript levels of muscarinic receptors with no evidence of {mRNA} editing or altered {mRNA} levels for nicotinic {ACh} receptors. Our findings suggest that altered cholinergic modulation may initiate seizure events in the epileptic temporal cortex.},
	pages = {965--975},
	number = {4},
	journaltitle = {European Journal of Neuroscience},
	author = {Zimmerman, Gabriel and Njunting, Marleisje and Ivens, Sebastian and Tolner, Elsa and Behrens, Christoph J. and Gross, Miriam and Soreq, Hermona and Heinemann, Uwe and Friedman, Alon},
	urldate = {2012-05-21},
	date = {2008-02-01},
	langid = {english},
	keywords = {Acetylcholinesterase, Acetylcholine, epilepsy research},
	file = {Snapshot:/home/ivan/Zotero/storage/2Z4EN2SQ/login.html:text/html}
}

@article{__2011,
	title = {Изменение нейронной активности в медиальной септальной области мозга при височной эпилепсии},
	volume = {28},
	issn = {0233-4755},
	pages = {230--234},
	number = {3},
	journaltitle = {Биологические мембраны: Журнал мембранной и клеточной биологии},
	author = {Мальков, А. Е. and Попова, И. Ю.},
	date = {2011},
	note = {Цитируемость в РИНЦ: 0      {DOI}: 10.1134/S0233475511030091     {PII}: S0233475511030091},
	file = {Мальков и Попова - 2011 - Изменение нейронной активности в медиальной септал.pdf:/home/ivan/Zotero/storage/TR236ACC/Мальков и Попова - 2011 - Изменение нейронной активности в медиальной септал.pdf:application/pdf}
}

@article{___2011,
	title = {ИЗМЕНЕНИЕ НЕЙРОННОЙ АКТИВНОСТИ В МЕДИАЛЬНОЙ  СЕПТАЛЬНОЙ ОБЛАСТИ МОЗГА ПРИ ВИСОЧНОЙ ЭПИЛЕПСИИ},
	volume = {28},
	journaltitle = {БИОЛОГИЧЕСКИЕ МЕМБРАНЫ},
	author = {{Антон Мальков} and Попова, Ирина},
	date = {2011},
	file = {Антон Мальков и Попова - 2011 - ИЗМЕНЕНИЕ НЕЙРОННОЙ АКТИВНОСТИ В МЕДИАЛЬНОЙ  СЕПТА.pdf:/home/ivan/Zotero/storage/ZTDHEWPG/Антон Мальков и Попова - 2011 - ИЗМЕНЕНИЕ НЕЙРОННОЙ АКТИВНОСТИ В МЕДИАЛЬНОЙ  СЕПТА.pdf:application/pdf}
}

@article{korshunov_high_1997,
	title = {High protonic potential actuates a mechanism of production of reactive oxygen species in mitochondria},
	volume = {416},
	issn = {0014-5793},
	url = {http://www.sciencedirect.com/science/article/pii/S0014579397011599},
	doi = {10.1016/S0014-5793(97)01159-9},
	abstract = {Formation of H2O2 has been studied in rat heart mitochondria, pretreated with H2O2 and aminotriazole to lower their antioxidant capacity. It is shown that the rate of H2O2 formation by mitochondria oxidizing 6 {mM} succinate is inhibited by a protonophorous uncoupler, {ADP} and phosphate, malonate, rotenone and myxothiazol, and is stimulated by antimycin A. The effect of {ADP} is abolished by carboxyatractylate and oligomycin. Addition of uncoupler after rotenone induces further inhibition of H2O2 production. Inhibition of H2O2 formation by uncoupler, malonate and {ADP}+Pi is shown to be proportional to the ΔΨ decrease by these compounds. A threshold ΔΨ value is found, above which a very strong increase in H2O2 production takes place. This threshold slightly exceeds the state 3 ΔΨ level. The data obtained are in line with the concept [Skulachev, V.P., Q. Rev. Biophys. 29 (1996), 169–202] that a high proton motive force in state 4 is potentially dangerous for the cell due to an increase in the probability of superoxide formation.},
	pages = {15--18},
	number = {1},
	journaltitle = {{FEBS} Letters},
	author = {Korshunov, Sergey S. and Skulachev, Vladimir P. and Starkov, Anatoly A.},
	urldate = {2012-01-05},
	date = {1997},
	keywords = {Mitochondria, Protonic potential, Reactive Oxygen Species, Uncoupling},
	file = {Korshunov et al. - 1997 - High protonic potential actuates a mechanism of pr.pdf:/home/ivan/Zotero/storage/XPSBT29P/Korshunov et al. - 1997 - High protonic potential actuates a mechanism of pr.pdf:application/pdf;ScienceDirect Snapshot:/home/ivan/Zotero/storage/45JF5VTT/S0014579397011599.html:text/html}
}

@article{orellana_glucose_2012,
	title = {Glucose increases intracellular free Ca2+ in tanycytes via {ATP} released through connexin 43 hemichannels},
	volume = {60},
	issn = {1098-1136},
	url = {http://onlinelibrary.wiley.com/doi/10.1002/glia.21246/abstract},
	doi = {10.1002/glia.21246},
	abstract = {The ventromedial hypothalamus is involved in regulating feeding and satiety behavior, and its neurons interact with specialized ependymal-glial cells, termed tanycytes. The latter express glucose-sensing proteins, including glucose transporter 2, glucokinase, and {ATP}-sensitive K+ ({KATP}) channels, suggesting their involvement in hypothalamic glucosensing. Here, the transduction mechanism involved in the glucose-induced rise of intracellular free Ca2+ concentration ([Ca2+]i) in cultured β-tanycytes was examined. Fura-2AM time-lapse fluorescence images revealed that glucose increases the intracellular Ca2+ signal in a concentration-dependent manner. Glucose transportation, primarily via glucose transporters, and metabolism via anaerobic glycolysis increased connexin 43 (Cx43) hemichannel activity, evaluated by ethidium uptake and whole cell patch clamp recordings, through a {KATP} channel-dependent pathway. Consequently, {ATP} export to the extracellular milieu was enhanced, resulting in activation of purinergic P2Y1 receptors followed by inositol trisphosphate receptor activation and Ca2+ release from intracellular stores. The present study identifies the mechanism by which glucose increases [Ca2+]i in tanycytes. It also establishes that Cx43 hemichannels can be rapidly activated under physiological conditions by the sequential activation of glucosensing proteins in normal tanycytes. © 2011 Wiley Periodicals, Inc.},
	pages = {53--68},
	number = {1},
	journaltitle = {Glia},
	author = {Orellana, Juan A and Sáez, Pablo J and Cortés‐campos, Christian and Elizondo, Roberto J and Shoji, Kenji F and Contreras‐Duarte, Susana and Figueroa, Vania and Velarde, Victoria and Jiang, Jean X and Nualart, Francisco and Sáez, Juan C and García, María A},
	urldate = {2011-12-25},
	date = {2012-01-01},
	langid = {english},
	keywords = {connexons, glucokinase, glucosensing, Hypothalamus},
	file = {глюкоза, танициты.pdf:/home/ivan/Zotero/storage/EMQZ5SQ5/глюкоза, танициты.pdf:application/pdf}
}

@article{van_strien_tissue_2011,
	title = {Tissue transglutaminase activity is involved in the differentiation of oligodendrocyte precursor cells into myelin‐forming oligodendrocytes during {CNS} remyelination},
	volume = {59},
	issn = {1098-1136},
	url = {http://onlinelibrary.wiley.com/doi/10.1002/glia.21204/abstract},
	doi = {10.1002/glia.21204},
	abstract = {During normal brain development, axons are myelinated by mature oligodendrocytes ({OLGs}). Under pathological, demyelinating conditions within the central nervous system ({CNS}), axonal remyelination is only partially successful because oligodendrocyte precursor cells ({OPCs}) largely remain in an undifferentiated state resulting in a failure to generate myelinating {OLGs}. Tissue Transglutaminase ({TG}2) is a multifunctional enzyme, which amongst other functions, is involved in cell differentiation. Therefore, we hypothesized that {TG}2 contributes to differentiation of {OPCs} into {OLGs} and thereby stimulates remyelination. In vivo studies, using the cuprizone model for de- and remyelination in {TG}2−/− and wild-type mice, showed that during remyelination expression of proteolipid protein {mRNA}, as a marker for remyelination, in the corpus callosum lags behind in {TG}2−/− mice resulting in less myelin formation and, moreover, impaired recovery of motor behavior. Subsequent in vitro studies showed that rat {OPCs} express {TG}2 protein and activity which reduces when the cells have matured into {OLGs}. Furthermore, when {TG}2 activity is pharmacologically inhibited, the differentiation of {OPCs} into myelin-forming {OLGs} is dramatically reduced. We conclude that {TG}2 plays a prominent role in remyelination of the {CNS}, probably through stimulating {OPC} differentiation into myelin-forming {OLGs}. Therefore, manipulating {TG}2 activity may represent an interesting new target for remyelination in demyelinating diseases. © 2011 Wiley-Liss, Inc.},
	pages = {1622--1634},
	number = {11},
	journaltitle = {Glia},
	author = {Van Strien, Miriam E and Baron, Wia and Bakker, Erik N. T.P and Bauer, Jan and Bol, John G. J.M and Brevé, John J. P and Binnekade, Rob and Van Der Laarse, Willem J and Drukarch, Benjamin and Van Dam, Anne‐Marie},
	urldate = {2011-12-25},
	date = {2011-11-01},
	langid = {english},
	keywords = {Mitochondria, cuprizone, microglia, proteolipid protein, rotarod, {TG}2 knock‐out mice}
}

@online{noauthor_projections_nodate,
	title = {Projections from the Basal Ganglia to Other Brain Regions - Neuroscience - {NCBI} Bookshelf},
	url = {http://www.ncbi.nlm.nih.gov/books/NBK10860/},
	urldate = {2011-12-15},
	file = {Snapshot:/home/ivan/Zotero/storage/F4E3VWRW/NBK10860.html:text/html}
}

@article{ming_adult_2011,
	title = {Adult Neurogenesis in the Mammalian Brain: Significant Answers and Significant Questions},
	volume = {70},
	issn = {0896-6273},
	url = {http://www.cell.com/neuron/retrieve/pii/S0896627311003485},
	doi = {10.1016/j.neuron.2011.05.001},
	shorttitle = {Adult Neurogenesis in the Mammalian Brain},
	pages = {687--702},
	number = {4},
	journaltitle = {Neuron},
	author = {Ming, Guo-li and Song, Hongjun},
	urldate = {2011-12-14},
	date = {2011-05-26},
	file = {Cell Journal Snapshot:/home/ivan/Zotero/storage/EEI3UZPG/S0896-6273(11)00348-5.html:text/html}
}

@article{osei-hyiaman_role_0,
	title = {The role of the endocannabinoid system in the control of energy homeostasis},
	volume = {30},
	issn = {0307-0565},
	url = {http://dx.doi.org/10.1038/sj.ijo.0803276},
	pages = {S33--S38},
	issue = {S1},
	journaltitle = {Int J Obes},
	author = {Osei-Hyiaman, D and Harvey-White, J and Batkai, S and Kunos, G},
	urldate = {2011-11-26},
	date = {0000},
	file = {Nature Snapshot:/home/ivan/Zotero/storage/69KEJNSE/0803276a.html:text/html;Osei-Hyiaman et al. - The role of the endocannabinoid system in the cont.pdf:/home/ivan/Zotero/storage/TMEI68E5/Osei-Hyiaman et al. - The role of the endocannabinoid system in the cont.pdf:application/pdf}
}

@article{pagotto_how_0,
	title = {How many sites of action for endocannabinoids to control energy metabolism?},
	volume = {30},
	issn = {0307-0565},
	url = {http://dx.doi.org/10.1038/sj.ijo.0803277},
	pages = {S39--S43},
	issue = {S1},
	journaltitle = {Int J Obes},
	author = {Pagotto, U and Cervino, C and Vicennati, V and Marsicano, G and Lutz, B and Pasquali, R},
	urldate = {2011-11-26},
	date = {0000},
	file = {Nature Snapshot:/home/ivan/Zotero/storage/N3JH9TM7/0803277a.html:text/html;Pagotto et al. - How many sites of action for endocannabinoids to c.pdf:/home/ivan/Zotero/storage/NBAMZ7RI/Pagotto et al. - How many sites of action for endocannabinoids to c.pdf:application/pdf}
}

@article{matias_endocannabinoids_nodate,
	title = {Endocannabinoids and the control of energy balance},
	volume = {18},
	issn = {1043-2760},
	url = {http://www.sciencedirect.com/science/article/pii/S1043276006002438},
	doi = {10.1016/j.tem.2006.11.006},
	abstract = {Two receptors have been cloned to date for the psychotropic compound Δ9-tetrahydrocannabinol, and termed cannabinoid {CB}1 and {CB}2 receptors. Their endogenous ligands, the endocannabinoids, have also been identified. {CB}1 receptors and endocannabinoids are present in brain structures controlling energy intake and in peripheral cells (hepatocytes, adipocytes, pancreatic islet cells) regulating energy homeostasis. {CB}2 receptors are more abundant in lymphocytes and macrophages, and participate in immune and inflammatory reactions. Metabolic hormones and peptides regulate the levels of the endocannabinoids and, hence, the activity of cannabinoid receptors in several tissues in a seemingly coordinated way. The endocannabinoids, particularly after stress and brief food deprivation, act in turn as local modulators of the expression and action of neurotransmitters, hormones and adipokines involved in metabolic control. Endocannabinoid overactivity seems to accompany metabolic and eating disorders and to contribute to the development of abdominal obesity, dyslipidemia and hyperglycemia. Accordingly, clinical trials have shown that {CB}1 receptor antagonists are efficacious at reducing not only food intake, but also abdominal adiposity and its metabolic sequelae.},
	pages = {27--37},
	number = {1},
	journaltitle = {Trends in Endocrinology \& Metabolism},
	author = {Matias, Isabel and Di Marzo, Vincenzo},
	file = {Matias и Di Marzo - Endocannabinoids and the control of energy balance.pdf:/home/ivan/Zotero/storage/T9X39Q6Z/Matias и Di Marzo - Endocannabinoids and the control of energy balance.pdf:application/pdf;ScienceDirect Snapshot:/home/ivan/Zotero/storage/K25HE6WK/S1043276006002438.html:text/html}
}

@article{bellocchio_endocannabinoid_2008,
	title = {The Endocannabinoid System and Energy Metabolism},
	volume = {20},
	issn = {1365-2826},
	url = {http://onlinelibrary.wiley.com/doi/10.1111/j.1365-2826.2008.01728.x/abstract},
	doi = {10.1111/j.1365-2826.2008.01728.x},
	abstract = {Many different regulatory actions have been attributed to endocannabinoids, and their involvement in several pathophysiological conditions is under intense scrutiny. Cannabinoid receptors [cannabinoid receptor type 1 ({CB}1) and {CB}2] participate in the physiological modulation of many central and peripheral functions. The ability of the endocannabinoid system to control appetite, food intake and energy balance has recently received considerable attention, particularly in the light of the different modes of action underlying these functions. The endocannabinoid system modulates rewarding properties of food by acting at specific mesolimbic areas in the brain. In the hypothalamus, {CB}1 receptors and endocannabinoids are integrated components of the networks controlling appetite and food intake. Interestingly, the endocannabinoid system was recently shown to control several metabolic functions by acting on peripheral tissues such as adipocytes, hepatocytes, the gastrointestinal tract, the skeletal muscles and the endocrine pancreas. The relevance of the system is further strengthened by the notion that visceral obesity seems to be a condition in which an overactivation of the endocannabinoid system occurs, and therefore drugs interfering with this overactivation by blocking {CB}1 receptors are considered as potentially valuable candidates for the treatment of obesity and related cardiometabolic risk factors.},
	pages = {850--857},
	number = {6},
	journaltitle = {Journal of Neuroendocrinology},
	author = {Bellocchio, L. and Cervino, C. and Pasquali, R. and Pagotto, U.},
	urldate = {2011-11-26},
	date = {2008-06-01},
	langid = {english},
	keywords = {Obesity, Hypothalamus, adipose tissue, cannabinoid receptor type 1},
	file = {Bellocchio et al. - 2008 - The Endocannabinoid System and Energy Metabolism.pdf:/home/ivan/Zotero/storage/U9KMHFST/Bellocchio et al. - 2008 - The Endocannabinoid System and Energy Metabolism.pdf:application/pdf}
}

@article{richard_brain_2009,
	title = {The brain endocannabinoid system in the regulation of energy balance},
	volume = {23},
	issn = {1521-690X},
	url = {http://www.sciencedirect.com/science/article/pii/S1521690X08001401},
	doi = {10.1016/j.beem.2008.10.007},
	abstract = {The role played by the endocannabinoid system in the regulation of energy balance is currently generating a great amount of interest among several groups of investigators. This interest in large part comes from the urgent need to develop anti-obesity and anti-cachexia drugs around target systems (such as the endocannabinoid system), which appears to be genuinely involved in energy balance regulation. When activated, the endocannabinoid system favors energy deposition through increasing energy intake and reducing energy expenditure. This system is activated in obesity and following food deprivation, which further supports its authentic function in energy balance regulation. The cannabinoid receptor type 1 ({CB}1), one of the two identified cannabinoid receptors, is expressed in energy-balance brain structures that are also able to readily produce or inactivate N-arachidonoyl ethanolamine (anandamide) and 2-arachidonoylglycerol (2AG), the most abundantly formed and released endocannabinoids. The brain action of endocannabinoid system on energy balance seems crucial and needs to be delineated in the context of the homeostatic and hedonic controls of food intake and energy expenditure. These controls require the coordinated interaction of the hypothalamus, brainstem and limbic system and it appears imperative to unravel those interplays. It is also critical to investigate the metabolic endocannabinoid system while considering the panoply of functions that the endocannabinoid system fulfills in the brain and other tissues. This article aims at reviewing the potential mechanisms whereby the brain endocannabinoid system influences the regulation energy balance.},
	pages = {17--32},
	number = {1},
	journaltitle = {Best Practice \& Research Clinical Endocrinology \& Metabolism},
	author = {Richard, Denis and Guesdon, Benjamin and Timofeeva, Elena},
	urldate = {2011-11-26},
	date = {2009},
	keywords = {Limbic System, Obesity, Hypothalamus, brain stem, cannabinoid receptor 1, cannabinoid system, energy expenditure, Food intake, melanin-concentrating hormone, melanocortin},
	file = {Richard et al. - 2009 - The brain endocannabinoid system in the regulation.pdf:/home/ivan/Zotero/storage/9X6JW2ZJ/Richard et al. - 2009 - The brain endocannabinoid system in the regulation.pdf:application/pdf;ScienceDirect Snapshot:/home/ivan/Zotero/storage/KIEC3TET/S1521690X08001401.html:text/html}
}

@article{hansen_n-acylethanolamines_2009,
	title = {N-acylethanolamines, anandamide and food intake},
	volume = {78},
	issn = {0006-2952},
	url = {http://www.sciencedirect.com/science/article/pii/S0006295209003335},
	doi = {10.1016/j.bcp.2009.04.024},
	abstract = {Anandamide and the other N-acylethanolamines, e.g. oleoylethanolamide ({OEA}), palmitoylethanolamide ({PEA}), and linoleoylethanolamide ({LEA}), may be formed by several enzymatic pathways from their precursors, which are the N-acylated ethanolamine phospholipids. The exact enzymatic pathways involved in their biosynthesis in specific tissues are not clarified. It has been suggested that endogenous anandamide could stimulate food intake by activation of cannabinoid receptors in the brain and/or in the intestinal tissue. On the other hand, endogenous {OEA} and {PEA} have been suggested to inhibit food intake by acting on receptors in the intestine. At present, there is no clear role for endogenous anandamide in controlling food intake via cannabinoid receptors, neither centrally nor in the gastrointestinal tract.

However, {OEA}, {PEA} and perhaps also {LEA} may be involved in regulation of food intake by selective prolongation of feeding latency and post-meal interval. These N-acylethanolamines seem to be formed locally in the intestine, where they can activate {PPARα} located in close proximity to their site of synthesis. The rapid onset of {OEA} response and its reliance on an intact vagus nerve suggests that activation of {PPARα} does not result in formation of a transcription-dependent signal but must rely on an unidentified non-genomic signal that translates to activation of vagal afferents. Whether {GPR}119, {TRPV}1 and/or intestinal ceramide levels also contribute to the anorectic and weight-reducing effect of exogenous {OEA} is less clear.

Prolonged intake of dietary fat (45\&\#xa0;energy\%) may promote over-consumption of food by decreasing the endogenous levels of {OEA}, {PEA} and {LEA} in the intestine.},
	pages = {553--560},
	number = {6},
	journaltitle = {Biochemical Pharmacology},
	author = {Hansen, Harald S. and Diep, Thi Ai},
	urldate = {2011-11-26},
	date = {2009},
	keywords = {Food intake, Dietary fat, Oleoylethanolamide, Palmitoylethanolamide, Satiety},
	file = {Hansen и Diep - 2009 - N-acylethanolamines, anandamide and food intake.pdf:/home/ivan/Zotero/storage/TD52WP36/Hansen и Diep - 2009 - N-acylethanolamines, anandamide and food intake.pdf:application/pdf;ScienceDirect Snapshot:/home/ivan/Zotero/storage/IXQB2DSI/S0006295209003335.html:text/html}
}

@article{bermudez-silva_endocannabinoid_2010,
	title = {The endocannabinoid system, eating behavior and energy homeostasis: The end or a new beginning?},
	volume = {95},
	issn = {0091-3057},
	url = {http://www.sciencedirect.com/science/article/pii/S0091305710000924},
	doi = {10.1016/j.pbb.2010.03.012},
	shorttitle = {The endocannabinoid system, eating behavior and energy homeostasis},
	abstract = {The endocannabinoid system ({ECS}) consists of two receptors ({CB}1 and {CB}2), several endogenous ligands (primarily anandamide and 2-{AG}), and over a dozen ligand-metabolizing enzymes. The {ECS} regulates many aspects of embryological development and homeostasis, including neuroprotection and neural plasticity, immunity and inflammation, apoptosis and carcinogenesis, pain and emotional memory, and the focus of this review: hunger, feeding, and metabolism. This mini-review summarizes the main findings that supported the clinical use of {CB}1 antagonists/inverse agonists, the clinical concerns that have emerged, and the possible future of cannabinoid-based therapy of obesity and related diseases. The {ECS} controls energy balance and lipid metabolism centrally (in the hypothalamus and mesolimbic pathways) and peripherally (in adipocytes, liver, skeletal muscle and pancreatic islet cells), acting through numerous anorexigenic and orexigenic pathways. Obese people seem to display an increased endocannabinoid tone, driving {CB}1 receptor in a feed-forward dysfunction. Several {CB}1 antagonists/inverse agonists have been developed for the treatment of obesity. Although these drugs were found to be efficacious at reducing food intake as well as abdominal adiposity and cardiometabolic risk factors, they resulted in adverse psychiatric effects that limited their use and finally led to the end of the clinical use of systemic {CB}1 ligands with significant inverse agonist activity for complicated obesity. However, the existence of alternatives such as {CB}1 partial agonists, neutral antagonists, antagonists restricted to the periphery, allosteric modulators and other potential targets within the {ECS} indicate that a cannabinoid-based therapy for the management of obesity and its associated cardiometabolic sequelae should remain open for consideration.},
	pages = {375--382},
	number = {4},
	journaltitle = {Pharmacology Biochemistry and Behavior},
	author = {Bermudez-Silva, F.J. and Viveros, M.P. and {McPartland}, J.M. and Rodriguez de Fonseca, F.},
	urldate = {2011-11-26},
	date = {2010},
	keywords = {Obesity, Cannabinoids, {CB}1, {CB}2, Energy homeostasis, Inverse agonism, Metabolic syndrome, Rimonabant},
	file = {Bermudez-Silva et al. - 2010 - The endocannabinoid system, eating behavior and en.pdf:/home/ivan/Zotero/storage/U4DIITID/Bermudez-Silva et al. - 2010 - The endocannabinoid system, eating behavior and en.pdf:application/pdf;ScienceDirect Snapshot:/home/ivan/Zotero/storage/P6SIVGTD/S0091305710000924.html:text/html}
}

@article{di_marzo_endocannabinoid_0,
	title = {The endocannabinoid system as a link between homoeostatic and hedonic pathways involved in energy balance regulation},
	volume = {33},
	issn = {0307-0565},
	url = {http://dx.doi.org/10.1038/ijo.2009.67},
	pages = {S18--S24},
	issue = {S2},
	journaltitle = {Int J Obes},
	author = {Di Marzo, V and Ligresti, A and Cristino, L},
	urldate = {2011-11-26},
	date = {0000},
	file = {Nature Snapshot:/home/ivan/Zotero/storage/3WKMW8K9/Di Marzo et al. - The endocannabinoid system as a link between homoe.html:}
}

@article{nogueiras_endocannabinoid_2009,
	title = {The endocannabinoid system: Role in glucose and energy metabolism},
	volume = {60},
	issn = {1043-6618},
	url = {http://www.sciencedirect.com/science/article/pii/S1043661809001133},
	doi = {10.1016/j.phrs.2009.04.004},
	shorttitle = {The endocannabinoid system},
	abstract = {The endocannabinoid system ({ECS}) has emerged as one of the most relevant regulators of energy balance. The {ECS} acts through two cannabinoid receptors: types 1 and 2 ({CB}1 and {CB}2). {CB}1 receptors are widely expressed in the brain, but are also expressed in adipose tissue, skeletal muscle, the liver, the gut, and the pancreas. Blockade of {CB}1 receptors causes a reduction in food intake and a sustained weight loss. This system contributes also to the control of lipid and glucose metabolism, and it is well established that blockade of {CB}1 receptors enhances insulin sensitivity in both humans and rodents. In obese states, endocannabinoid levels are increased and might exert unfavorable effects on insulin-sensitive tissues. This review summarizes the effects of the endocannabinoid system on glucose metabolism in humans and rodents.},
	pages = {93--98},
	number = {2},
	journaltitle = {Pharmacological Research},
	author = {Nogueiras, Ruben and Diaz-Arteaga, Adenis and Lockie, Sarah H. and Velásquez, Douglas A. and Tschop, Johannes and López, Miguel and Cadwell, Charles C. and Diéguez, Carlos and Tschöp, Matthias H.},
	urldate = {2011-11-26},
	date = {2009},
	keywords = {Obesity, Endocannabinoids, Glucose metabolism},
	file = {Nogueiras et al. - 2009 - The endocannabinoid system Role in glucose and en.pdf:/home/ivan/Zotero/storage/D6JW3D8K/Nogueiras et al. - 2009 - The endocannabinoid system Role in glucose and en.pdf:application/pdf;ScienceDirect Snapshot:/home/ivan/Zotero/storage/V6NBGSDQ/S1043661809001133.html:text/html}
}

@article{alberini_transcription_2009,
	title = {Transcription Factors in Long-Term Memory and Synaptic Plasticity},
	volume = {89},
	url = {http://physrev.physiology.org/content/89/1/121.abstract},
	doi = {10.1152/physrev.00017.2008},
	abstract = {Transcription is a molecular requisite for long-term synaptic plasticity and long-term memory formation. Thus, in the last several years, one main interest of molecular neuroscience has been the identification of families of transcription factors that are involved in both of these processes. Transcription is a highly regulated process that involves the combined interaction and function of chromatin and many other proteins, some of which are essential for the basal process of transcription, while others control the selective activation or repression of specific genes. These regulated interactions ultimately allow a sophisticated response to multiple environmental conditions, as well as control of spatial and temporal differences in gene expression. Evidence based on correlative changes in expression, genetic mutations, and targeted molecular inhibition of gene expression have shed light on the function of transcription in both synaptic plasticity and memory formation. This review provides a brief overview of experimental work showing that several families of transcription factors, including {CREB}, C/{EBP}, Egr, {AP}-1, and Rel, have essential functions in both processes. The results of this work suggest that patterns of transcription regulation represent the molecular signatures of long-term synaptic changes and memory formation.},
	pages = {121 --145},
	number = {1},
	journaltitle = {Physiological Reviews},
	author = {Alberini, Cristina M.},
	urldate = {2011-11-11},
	date = {2009-01},
	file = {Alberini - 2009 - Transcription Factors in Long-Term Memory and Syna.pdf:/home/ivan/Zotero/storage/TC48RHFD/Alberini - 2009 - Transcription Factors in Long-Term Memory and Syna.pdf:application/pdf;Snapshot:/home/ivan/Zotero/storage/53JJ8RU9/121.html:text/html}
}

@article{joshi_determination_nodate,
	title = {Determination of Mitochondrial Membrane Potential and Reactive Oxygen Species in Live Rat Cortical Neurons},
	doi = {10.3791/2704},
	abstract = {Mitochondrial membrane potential (ΔΨm) is critical for maintaining the physiological function of the respiratory chain to generate {ATP}. A significant loss of ΔΨm renders cells depleted of energy with subsequent death. Reactive oxygen species ({ROS}) are important signaling molecules, but their accumulation in pathological conditions leads to oxidative stress. The two major sources of {ROS} in cells are environmental toxins and the process of oxidative phosphorylation. Mitochondrial dysfunction and oxidative stress have been implicated in the pathophysiology of many diseases; therefore, the ability to determine ΔΨm and {ROS} can provide important clues about the physiological status of the cell and the function of the mitochondria.

Several fluorescent probes (Rhodamine 123, {TMRM}, {TMRE}, {JC}-1) can be used to determine Δψm in a variety of cell types, and many fluorescence indicators (Dihydroethidium, Dihydrorhodamine 123, H2DCF-{DA}) can be used to determine {ROS}. Nearly all of the available fluorescence probes used to assess ΔΨm or {ROS} are single-wavelength indicators, which increase or decrease their fluorescence intensity proportional to a stimulus that increases or decreases the levels of ΔΨm or {ROS}. Thus, it is imperative to measure the fluorescence intensity of these probes at the baseline level and after the application of a specific stimulus. This allows one to determine the percentage of change in fluorescence intensity between the baseline level and a stimulus. This change in fluorescence intensity reflects the change in relative levels of ΔΨm or {ROS}. In this video, we demonstrate how to apply the fluorescence indicator, {TMRM}, in rat cortical neurons to determine the percentage change in {TMRM} fluorescence intensity between the baseline level and after applying {FCCP}, a mitochondrial uncoupler. The lower levels of {TMRM} fluorescence resulting from {FCCP} treatment reflect the depolarization of mitochondrial membrane potential. We also show how to apply the fluorescence probe H2DCF-{DA} to assess the level of {ROS} in cortical neurons, first at baseline and then after application of H2O2. This protocol (with minor modifications) can be also used to determine changes in ∆Ψm and {ROS} in different cell types and in neurons isolated from other brain regions.},
	number = {51},
	author = {Joshi, Dinesh C. and Bakowska, Joanna C.},
	pmid = {21654619},
	pmcid = {3143685},
	file = {Joshi и Bakowska - Determination of Mitochondrial Membrane Potential .pdf:/home/ivan/Zotero/storage/8CTD8T87/Joshi и Bakowska - Determination of Mitochondrial Membrane Potential .pdf:application/pdf}
}

@article{scaduto_measurement_1999,
	title = {Measurement of mitochondrial membrane potential using fluorescent rhodamine derivatives.},
	volume = {76},
	issn = {0006-3495},
	abstract = {We investigated the use of rhodamine 123 (R123), tetramethylrhodamine methyl ester ({TMRM}), and tetramethylrhodamine ethyl ester ({TMRE}) as fluorescent probes to monitor the membrane potential of mitochondria. These indicator dyes are lipophilic cations accumulated by mitochondria in proportion to {DeltaPsi}. Upon accumulation, all three dyes exhibit a red shift in both their absorption and fluorescence emission spectra. The fluorescence intensity is quenched when the dyes are accumulated by mitochondria. These properties have been used to develop a method to dynamically monitor {DeltaPsi} of isolated rat heart mitochondria using a ratio fluorescence approach. All three dyes bound to the inner and outer aspects of the inner mitochondrial membrane and, as a result, were accumulated by mitochondria in a greater quantity than predicted by the Nernst equation. Binding to mitochondria was temperature-dependent and the degree of binding was in the order of {TMRE} {\textgreater} R123 {\textgreater} {TMRM}. The internal and external partition coefficients for binding were determined to correct for binding in the calculation of {DeltaPsi}. All three dyes suppressed mitochondrial respiratory control to some extent. Inhibition of respiration was greatest with {TMRE}, followed by R123 and {TMRM}. When used at low concentrations, {TMRM} did not suppress respiration. The use of these dyes and ratio fluorescence techniques affords a simple method for measurement of {DeltaPsi} of isolated mitochondria. We also applied this approach to the isolated perfused heart to determine whether {DeltaPsi} could be monitored in an intact tissue. Wavelength scanning of the surface fluorescence of the heart under various conditions after accumulation of {TMRM} indicated that the mitochondrial matrix-induced wavelength shift of {TMRM} also occurs in the heart cytosol, eliminating the use of this approach in the intact heart.},
	pages = {469--477},
	number = {1},
	journaltitle = {Biophys J},
	author = {Scaduto, R C and Grotyohann, L W},
	date = {1999-01},
	pmid = {9876159},
	pmcid = {1302536}
}

@article{vergun_fluctuations_2004,
	title = {Fluctuations in Mitochondrial Membrane Potential in Single Isolated Brain Mitochondria: Modulation by Adenine Nucleotides and Ca2+},
	volume = {87},
	issn = {0006-3495},
	doi = {10.1529/biophysj.104.042671},
	shorttitle = {Fluctuations in Mitochondrial Membrane Potential in Single Isolated Brain Mitochondria},
	abstract = {In this study we investigated fluctuations in mitochondrial membrane potential (ΔΨm) in single isolated brain mitochondria using fluorescence imaging. Mitochondria were attached to coverslips and perfused with K+-based buffer containing 20 μM {EDTA}, supplemented with malate and glutamate, and rhodamine 123 for ΔΨm determination. ΔΨm fluctuations were triggered by mitochondrial Ca2+ uptake since they were inhibited by both ruthenium red, a Ca2+-uniporter blocker, and by high concentrations of {EGTA}. A very low concentration of Ca2+ (∼30 {nM}) was required to initiate the fluctuations. Both {ATP} and {ADP} reversibly inhibited ΔΨm fluctuations, with maximal effects occurring at 100{μM}. The effect of nucleotides could not be explained by the reversed mode of mitochondrial {ATP}-synthase, since oligomycin was not effective and nonhydrolysable analogs of {ATP} and {ADP} did not stop the fluctuations. The effects of adenine nucleotides were abolished by blockade of the adenine nucleotide translocator with carboxyatractyloside, but were insensitive to another inhibitor, bongkrekic acid. {ATP}-sensitive K+-channels are not involved in the mechanism of ΔΨm fluctuations, since the inhibitor 5-hydroxydecanoate or the activator diazoxide did not affect dynamics of ΔΨm. We suggest ΔΨm fluctuations in brain mitochondria are not spontaneous, but are triggered by Ca2+ and are modulated by adenine nucleotides, possibly from the matrix side of the inner mitochondrial membrane.},
	pages = {3585--3593},
	number = {5},
	journaltitle = {Biophys J},
	author = {Vergun, Olga and Reynolds, Ian J.},
	date = {2004-11},
	pmid = {15315954},
	pmcid = {1304823}
}

@article{vlessis_importance_1990,
	title = {Importance of spontaneous α-ketoacid decarboxylation in experiments involving peroxide},
	volume = {170},
	issn = {0006-291X},
	url = {http://www.sciencedirect.com/science/article/pii/0006291X9090532R},
	doi = {10.1016/0006-291X(90)90532-R},
	abstract = {The potential role of spontaneous α-ketoacid decarboxylation as a source of interference in experiments involving peroxide was investigated. The assay of pyruvate dehydrogenase activity in isolated renal mitochondria was employed as an example. Spontaneous peroxide-induced pyruvate decarboxylation competed significantly with enzymatic decarboxylation at peroxide concentrations greater than 50 μM. Corrected values for enzymatic decarboxylation could be obtained by subtracting spontaneous decarboxylation rates from rates obtained in the presence of mitochondria. At higher peroxide concentrations (\&gt;200 μM), reaction product accumulates (acetoacetate) to levels which may have regulatory effects on mitochondrial metabolism. The divalent cations, Ca2+ and Mg2+, both accelerate spontaneous peroxide-induced pyruvate decarboxylation while other components of the assay medium had an inhibitory effect on the reaction. The results are discussed in relation to the currently accepted reaction mechanism. Investigators who perform experiments involving reactive oxygen species should be familiar with this often overlooked reaction.},
	pages = {1281--1287},
	number = {3},
	journaltitle = {Biochemical and Biophysical Research Communications},
	author = {Vlessis, Angelo A. and Bartos, Dagmar and Trunkey, Donald},
	urldate = {2011-10-31},
	date = {1990},
	file = {ScienceDirect Snapshot:/home/ivan/Zotero/storage/4NTF4I3A/0006291X9090532R.html:text/html}
}

@article{garcia-espinosa_cerebral_nodate,
	title = {Cerebral glucose metabolism and the glutamine cycle as detected by in vivo and in vitro 13C {NMR} spectroscopy},
	volume = {45},
	issn = {0197-0186},
	url = {http://www.sciencedirect.com/science/article/pii/S0197018603002845},
	doi = {10.1016/j.neuint.2003.08.014},
	abstract = {We review briefly 13C {NMR} studies of cerebral glucose metabolism with an emphasis on the roles of glial energetics and the glutamine cycle. Mathematical modeling analysis of in vivo 13C turnover experiments from the C4 carbons of glutamate and glutamine are consistent with: (i) the glutamine cycle being the major cerebral metabolic route supporting glutamatergic neurotransmission, (ii) glial glutamine synthesis being stoichiometrically coupled to glycolytic {ATP} production, (iii) glutamine serving as the main precursor of neurotransmitter glutamate and (iv) glutamatergic neurotransmission being supported by lactate oxidation in the neurons in a process accounting for 60–80\% of the energy derived from glucose catabolism. However, more recent experimental approaches using inhibitors of the glial tricarboxylic acid ({TCA}) cycle (trifluoroacetic acid, {TFA}) or of glutamine synthase (methionine sulfoximine, {MSO}) reveal that a considerable portion of the energy required to support glutamine synthesis is derived from the oxidative metabolism of glucose in the astroglia and that a significant amount of the neurotransmitter glutamate is produced from neuronal glucose or lactate rather than from glial glutamine. Moreover, a redox switch has been proposed that allows the neurons to use either glucose or lactate as substrates for oxidation, depending on the relative availability of these fuels under resting or activation conditions, respectively. Together, these results suggest that the coupling mechanisms between neuronal and glial metabolism are more complex than initially envisioned.},
	pages = {297--303},
	number = {2},
	journaltitle = {Neurochemistry International},
	author = {Garcı́a-Espinosa, Marı́a A and Rodrigues, Tiago B and Sierra, Alejandra and Benito, Marina and Fonseca, Carla and Gray, Heather L and Bartnik, Brenda L and Garcı́a-Martı́n, Marı́a L and Ballesteros, Paloma and Cerdán, Sebastián},
	keywords = {13C {NMR}, Cerebral energetics, Glutamatergic neurotransmission, Glutamine and {GABA} cycles, Neuronal–glial interactions},
	file = {ScienceDirect Snapshot:/home/ivan/Zotero/storage/NJG8ATM7/S0197018603002845.html:text/html}
}

@article{fedotcheva_nonezymatic_2006,
	title = {Nonezymatic formation of succinate in mitochondria under oxidative stress},
	volume = {41},
	issn = {0891-5849},
	url = {http://www.sciencedirect.com/science/article/pii/S0891584906001201},
	doi = {10.1016/j.freeradbiomed.2006.02.012},
	abstract = {The products of the reactions of mitochondrial 2-oxo acids with hydrogen peroxide and tert-butyl hydroperoxide (tert-{BuOOH}) were studied in a chemical system and in rat liver mitochondria. It was found by {HPLC} that the decarboxylation of α-ketoglutarate ({KGL}), pyruvate ({PYR}), and oxaloacetate ({OA}) by both oxidants results in the formation of succinate, acetate, and malonate, respectively. The two latter products do not metabolize in rat liver mitochondria, whereas succinate is actively oxidized, and its nonenzymatic formation from {KGL} may shunt the tricarboxylic acid ({TCA}) cycle upon inactivation of α-ketoglutarate dehydrogenase ({KGDH}) under oxidative stress, which is inherent in many diseases and aging. The occurrence of nonenzymatic oxidation of {KGL} in mitochondria was established by an increase in the {CO}2 and succinate levels in the presence of the oxidants and inhibitors of enzymatic oxidation. H2O2 and menadione as an inductor of reactive oxygen species ({ROS}) caused the formation of {CO}2 in the presence of sodium azide and the production of succinate, fumarate, and malate in the presence of rotenone. These substrates were also formed from {KGL} when mitochondria were incubated with tert-{BuOOH} at concentrations that completely inhibit {KGDH}. The nonenzymatic oxidation of {KGL} can support the {TCA} cycle under oxidative stress, provided that {KGL} is supplied via transamination. This is supported by the finding that the strong oxidant such as tert-{BuOOH} did not impair respiration and its sensitivity to the transaminase inhibitor aminooxyacetate when glutamate and malate were used as substrates. The appearance of two products, {KGL} and fumarate, also favors the involvement of transamination. Thus, upon oxidative stress, nonenzymatic decarboxylation of {KGL} and transamination switch the {TCA} cycle to the formation and oxidation of succinate.},
	pages = {56--64},
	number = {1},
	journaltitle = {Free Radical Biology and Medicine},
	author = {Fedotcheva, Nadezhda I. and Sokolov, Alexander P. and Kondrashova, Mariya N.},
	urldate = {2011-10-24},
	date = {2006},
	keywords = {Mitochondria, Hydrogen Peroxide, 2-Oxo acid, Decarboxylation, Free radicals, Succinate, tert-butyl hydroperoxide},
	file = {ScienceDirect Full Text PDF:/home/ivan/Zotero/storage/P5D8ETID/science.html:text/html;ScienceDirect Snapshot:/home/ivan/Zotero/storage/3A7WTGJI/S0891584906001201.html:text/html}
}

@article{nath_alpha-ketoacids_1995,
	title = {alpha-Ketoacids scavenge H2O2 in vitro and in vivo and reduce menadione-induced {DNA} injury and cytotoxicity},
	volume = {268},
	url = {http://ajpcell.physiology.org/content/268/1/C227.abstract},
	abstract = {We demonstrate that alpha-ketoacids reduce and, in some instances, abrogate menadione-induced {DNA} damage and cytotoxicity in the human breast cancer cell line, {MCF}7. We confirm that alpha-ketoacids quench the copious amounts of H2O2 generated by menadione while these alpha-ketoacids undergo nonenzymatic oxidative decarboxylation; our data thus support enhanced H2O2 production as an important pathway for menadione-induced {DNA} damage and cytotoxicity. We also demonstrate that alpha-ketoacids scavenge H2O2 generated by mitochondria and microsomes when these organelles are exposed to menadione; additionally, alpha-ketoacids protect oxidant-vulnerable enzymes against functional impairment induced by H2O2. Finally, we provide the first in vivo demonstration that acute elevations in concentrations of alpha-ketoacids in rat tissues and urine scavenge H2O2. We conclude that enhanced H2O2 production is a major pathway for menadione-induced {DNA} damage and cytotoxicity and that the diverse alpha-ketoacids present within the cell must be considered, along with glutathione peroxidase and catalase, as part of the intracellular antioxidant defense mechanisms that regulate the ambient levels of H2O2.},
	pages = {C227 --C236},
	number = {1},
	journaltitle = {American Journal of Physiology - Cell Physiology},
	author = {Nath, K. A. and Ngo, E. O. and Hebbel, R. P. and Croatt, A. J. and Zhou, B. and Nutter, L. M.},
	urldate = {2011-10-24},
	date = {1995},
	file = {Snapshot:/home/ivan/Zotero/storage/43Q5TBNZ/C227.html:text/html}
}

@article{muhling_effects_2009,
	title = {Effects of α-ketoglutarate on neutrophil intracellular amino and α-keto acid profiles and {ROS} production},
	volume = {38},
	issn = {0939-4451, 1438-2199},
	url = {http://www.springerlink.com/index/10.1007/s00726-008-0224-5},
	doi = {10.1007/s00726-008-0224-5},
	pages = {167--177},
	journaltitle = {Amino Acids},
	author = {Mühling, Jörg and Tussing, F. and Nickolaus, K. A. and Matejec, R. and Henrich, M. and Harbach, H. and Wolff, M. and Weismüller, K. and Engel, J. and Welters, I. D. and Langefeld, T. W. and Fuchs, M. and Weigand, M. A. and Heidt, M. C.},
	urldate = {2011-10-24},
	date = {2009-01-17},
	file = {fulltext.pdf:/home/ivan/Zotero/storage/F2684Z3H/fulltext.pdf:application/pdf}
}

@article{long_artefacts_2009,
	title = {Artefacts in cell culture: Pyruvate as a scavenger of hydrogen peroxide generated by ascorbate or epigallocatechin gallate in cell culture media},
	volume = {388},
	issn = {0006-291X},
	url = {http://www.sciencedirect.com/science/article/pii/S0006291X09016374},
	doi = {10.1016/j.bbrc.2009.08.069},
	shorttitle = {Artefacts in cell culture},
	abstract = {Ascorbate and several phenolic compounds readily oxidise in cell culture media to generate hydrogen peroxide. However, media containing pyruvate showed much less H2O2 production, apparently because pyruvate can scavenge H2O2 in the medium. Researchers must be aware that compounds under test can sometimes readily oxidise in cell culture media, that this might not be detected by measurement of H2O2 if the media contain pyruvate, and that pyruvate can be substantially depleted in the media as a result.},
	pages = {700--704},
	number = {4},
	journaltitle = {Biochemical and Biophysical Research Communications},
	author = {Long, Lee Hua and Halliwell, Barry},
	urldate = {2011-10-24},
	date = {2009},
	keywords = {Hydrogen Peroxide, Pyruvate, Ascorbate, Cell culture, Dulbecco’s Modified Eagle’s Medium, Epigallocatechin gallate},
	file = {Long и Halliwell - 2009 - Artefacts in cell culture Pyruvate as a scavenger.pdf:/home/ivan/Zotero/storage/9UJ4B4XP/Long и Halliwell - 2009 - Artefacts in cell culture Pyruvate as a scavenger.pdf:application/pdf;ScienceDirect Snapshot:/home/ivan/Zotero/storage/EPTSFA5F/S0006291X09016374.html:text/html}
}

@article{long_artefacts_2011,
	title = {Artefacts in cell culture: α-Ketoglutarate can scavenge hydrogen peroxide generated by ascorbate and epigallocatechin gallate in cell culture media},
	volume = {406},
	issn = {0006-291X},
	url = {http://www.sciencedirect.com/science/article/pii/S0006291X11001343},
	doi = {10.1016/j.bbrc.2011.01.091},
	shorttitle = {Artefacts in cell culture},
	abstract = {Ascorbate and several phenolic compounds readily oxidise in cell culture media to generate hydrogen peroxide. However, addition of α-ketoglutarate, which is known to be released by several cell types, decreased the levels of H2O2, and the α-ketoglutarate was depleted and converted to succinate. These observations could account for previous reports of the protective effects of α-ketoglutarate in promoting the growth of cells in culture, and may contribute to explaining some of the variability in the literature in reported rates of H2O2 production from autoxidisable compounds in cell culture systems.},
	pages = {20--24},
	number = {1},
	journaltitle = {Biochemical and Biophysical Research Communications},
	author = {Long, Lee Hua and Halliwell, Barry},
	urldate = {2011-10-24},
	date = {2011},
	keywords = {Hydrogen Peroxide, Ascorbate, Cell culture, Dulbecco’s Modified Eagle’s Medium, Epigallocatechin gallate, α-Ketoglutarate},
	file = {Long и Halliwell - 2011 - Artefacts in cell culture α-Ketoglutarate can sca.pdf:/home/ivan/Zotero/storage/BFXIQEKC/Long и Halliwell - 2011 - Artefacts in cell culture α-Ketoglutarate can sca.pdf:application/pdf;ScienceDirect Snapshot:/home/ivan/Zotero/storage/ITBSW2FM/S0006291X11001343.html:text/html}
}

@article{desagher_pyruvate_1997,
	title = {Pyruvate Protects Neurons against Hydrogen Peroxide-Induced Toxicity},
	volume = {17},
	url = {http://www.jneurosci.org/content/17/23/9060.abstract},
	abstract = {Hydrogen peroxide (H2O2) is suspected to be involved in numerous brain pathologies such as neurodegenerative diseases or in acute injury such as ischemia or trauma. In this study, we examined the ability of pyruvate to improve the survival of cultured striatal neurons exposed for 30 min to H2O2, as estimated 24 hr later by the 3-[4,5-dimethylthiazol-2-yl]−2,5-diphenyltetrazoliumbromide assay. Pyruvate strongly protected neurons against both H2O2 added to the external medium and H2O2 endogenously produced through the redox cycling of the experimental quinone menadione. The neuroprotective effect of pyruvate appeared to result rather from the ability of α-ketoacids to undergo nonenzymatic decarboxylation in the presence of H2O2 than from an improvement of energy metabolism. Indeed, several other α-ketoacids, including α-ketobutyrate, which is not an energy substrate, reproduced the neuroprotective effect of pyruvate. In contrast, lactate, a neuronal energy substrate, did not protect neurons from H2O2. Optimal neuroprotection was achieved with relatively low concentrations of pyruvate (≤1 mm), whereas at high concentration (10 mm) pyruvate was ineffective. This paradox could result from the cytosolic acidification induced by the cotransport of pyruvate and protons into neurons. Indeed, cytosolic acidification both enhanced the H2O2-induced neurotoxicity and decreased the rate of pyruvate decarboxylation by H2O2. Together, these results indicate that pyruvate efficiently protects neurons against both exogenous and endogenous H2O2. Its low toxicity and its capacity to cross the blood–brain barrier open a new therapeutic perspective in brain pathologies in which H2O2is involved.},
	pages = {9060 --9067},
	number = {23},
	journaltitle = {The Journal of Neuroscience},
	author = {Desagher, Solange and Glowinski, Jacques and Prémont, Joël},
	urldate = {2011-10-20},
	date = {1997},
	file = {Desagher et al. - 1997 - Pyruvate Protects Neurons against Hydrogen Peroxid.pdf:/home/ivan/Zotero/storage/G827INKC/Desagher et al. - 1997 - Pyruvate Protects Neurons against Hydrogen Peroxid.pdf:application/pdf;Snapshot:/home/ivan/Zotero/storage/Z7C37FQ6/9060.html:text/html}
}

@article{bazan_synaptic_2005,
	title = {Synaptic Signaling by Lipids in the Life and Death of Neurons},
	volume = {31},
	issn = {0893-7648},
	url = {http://www.springerlink.com/content/9213586527838mq1/},
	doi = {10.1385/MN:31:1-3:219},
	pages = {219--230},
	journaltitle = {Molecular Neurobiology},
	author = {Bazan, Nicolas G.},
	urldate = {2011-10-12},
	date = {2005},
	file = {fulltext.pdf:/home/ivan/Zotero/storage/MXCAATDI/fulltext.pdf:application/pdf;SpringerLink - Molecular Neurobiology, Volume 31, Numbers 1-3:/home/ivan/Zotero/storage/SISPM7PR/9213586527838mq1.html:text/html}
}

@article{bazan_synaptic_2005-1,
	title = {Synaptic Signaling by Lipids in the Life and Death of Neurons},
	volume = {31},
	issn = {0893-7648},
	url = {http://www.springerlink.com/content/9213586527838mq1/},
	doi = {10.1385/MN:31:1-3:219},
	pages = {219--230},
	journaltitle = {Molecular Neurobiology},
	author = {Bazan, Nicolas G.},
	urldate = {2011-10-12},
	date = {2005},
	file = {SpringerLink - Molecular Neurobiology, Volume 31, Numbers 1-3:/home/ivan/Zotero/storage/US9WQH2A/9213586527838mq1.html:text/html}
}

@article{bali_methylation_2011,
	title = {Methylation, memory and addiction},
	volume = {6},
	issn = {1559-2294},
	url = {http://www.landesbioscience.com/journals/epigenetics/article/15905/?nocache=970320436},
	doi = {10.4161/epi.6.6.15905},
	pages = {671--674},
	journaltitle = {Epigenetics},
	author = {Bali, Purva and Im, Heh-In and Kenny, Paul J.},
	urldate = {2011-10-12},
	date = {2011-06-01},
	file = {Landes Bioscience Journals\: Epigenetics:/home/ivan/Zotero/storage/JZJ9TPUN/15905.html:text/html}
}

@article{alvestad_reduced_2011,
	title = {Reduced astrocytic contribution to the turnover of glutamate, glutamine, and {GABA} characterizes the latent phase in the kainate model of temporal lobe epilepsy},
	volume = {31},
	issn = {0271-678X},
	url = {http://dx.doi.org/10.1038/jcbfm.2011.36},
	pages = {1675--1686},
	number = {8},
	journaltitle = {J Cereb Blood Flow Metab},
	author = {Alvestad, Silje and Hammer, Janniche and Qu, Hong and Haberg, Asta and Ottersen, Ole Petter and Sonnewald, Ursula},
	urldate = {2011-10-06},
	date = {2011},
	file = {Nature Full Text PDF:/home/ivan/Zotero/storage/KPR32AJA/Alvestad et al. - 2011 - Reduced astrocytic contribution to the turnover of.pdf:application/pdf;Nature Snapshot:/home/ivan/Zotero/storage/4KJ4PSER/jcbfm201136a.html:text/html}
}

@article{galvita_brainspecific_2009,
	title = {The brain‐specific protein, p42IP4 ({ADAP} 1) is localized in mitochondria and involved in regulation of mitochondrial Ca2+},
	volume = {109},
	issn = {1471-4159},
	url = {http://onlinelibrary.wiley.com/doi/10.1111/j.1471-4159.2009.06089.x/abstract},
	doi = {10.1111/j.1471-4159.2009.06089.x},
	abstract = {In brain, p42IP4 (centaurin-α1; recently named {ADAP} 1, which signifies {ADP} ribosylation factor {GTPase} activating protein with dual {PH} domains 1, within the large family of Arf-{GTPase} activating proteins) is mainly expressed in neurons. p42IP4 operates as a dual receptor recognising two second messengers, the soluble inositol(1,3,4,5)tetrakisphosphate and the lipid phosphatidylinositol(3,4,5)trisphosphate. We show here for the first time that p42IP4 is localized in mitochondria, isolated from rat brain and from cells transfected with p42IP4. In rat brain mitochondria we additionally found interaction of p42IP4 with 2′, 3′-cyclic nucleotide 3′-phosphodiesterase and α-tubulin by pull-down binding assay and by immunoprecipitation. In mitochondria from Chinese hamster ovary cells, p42IP4 is predominantly associated with the intermembrane space and the inner membrane. This localization of p42IP4 indicates that p42IP4 might have a still unknown mitochondrial function. We studied whether p42IP4 is involved in Ca2+-induced permeability transition pore opening, which is important in mitochondrial events leading to programmed cell death. We used mouse neuroblastoma cells as a model for the functional studies of p42IP4 in mitochondria. In mitochondria isolated from p42IP4-transfected mouse neuroblastoma cells, over-expression of p42IP4 significantly decreased Ca2+ capacity and lag time for Ca2+ retention. Thus, we suggest that p42IP4 is involved in the regulation of Ca2+ transport in mitochondria. We propose that p42IP4 promotes Ca2+-induced permeability transition pore opening and thus destabilizes mitochondria.},
	pages = {1701--1713},
	number = {6},
	journaltitle = {Journal of Neurochemistry},
	author = {Galvita, Anastasia and Grachev, Dmitry and Azarashvili, Tamara and Baburina, Yulia and Krestinina, Olga and Stricker, Rolf and Reiser, Georg},
	urldate = {2011-10-04},
	date = {2009-06-01},
	langid = {english},
	keywords = {2′, 3′‐cyclic nucleotide 3′‐phosphodiesterase, a dual {PH} domain Arf {GAP}, Brain mitochondria, centaurin‐α1, Permeability transition pore, α‐tubulin},
	file = {Wiley Full Text PDF:/home/ivan/Zotero/storage/TN2TIQAQ/Galvita et al. - 2009 - The brain‐specific protein, p42IP4 (ADAP 1) is loc.pdf:application/pdf}
}

@article{azarashvili_peripheral-type_2007,
	title = {The peripheral-type benzodiazepine receptor is involved in control of Ca2+-induced permeability transition pore opening in rat brain mitochondria},
	volume = {42},
	issn = {0143-4160},
	url = {http://www.sciencedirect.com/science/article/pii/S0143416006002132},
	doi = {10.1016/j.ceca.2006.11.004},
	abstract = {The peripheral-type benzodiazepine receptor ({PBR}) is an 18\&\#xa0;{kDa} mitochondrial membrane protein with still elusive function in cell death. Here, we studied whether {PBR} is involved in Ca2+-induced permeability transition pore ({PTP}) opening in isolated rat brain mitochondria ({RBM}). {PTP} opening is important in mitochondrial events leading to programmed cell death. Immunoblots revealed a single 18\&\#xa0;{kDa} anti-{PBR} antibody-immunoreactive band in purified {RBM}. Adenine nucleotide transporter, a key {PTP} component, was found in the {PBR}-immunoprecipitate. In isolated intact {RBM}, addition of a specific anti-{PBR} antibody [H. Li, Z. Yao, B. Degenhardt, G. Teper, V. Papadopoulos, Cholesterol binding at the cholesterol recognition/interaction amino acid consensus ({CRAC}) of the peripheral-type benzodiazepine receptor and inhibition of steroidogenesis by an {HIV} {TAT}-{CRAC} peptide, Proc. Natl. Acad. Sci. U.S.A. 98 (2001) 1267â€“1272] delayed Ca2+-induced dissipation of membrane potential (Ïˆm) and diminished cyclosporine A-sensitive Ca2+ efflux, which are both indicative for the suppression of {PTP} opening. Moreover, anti-{PBR} antibody caused partial retention of Ca2+ in the mitochondrial matrix in spite of Ïˆm dissipation, and reduced activation of respiratory rate at Ca2+-induced {PTP} opening. A release of pro-apoptotic factors, {AIF} and cytochrome c, from {RBM} was shown at threshold Ca2+ load. Anti-{PBR} antibody blocked the release of {AIF} but did not affect the cytochrome c release. Addition of {ATP} was able to initiate {PTP} closing, associated with Ïˆm restoration and Ca2+ re-accumulation. At the same time mitochondrial protein phosphorylation (incorporation of 32P from [Î³-32P]{ATP}) occurred and anti-{PBR} antibody was able to inhibit phosphorylation of these proteins. The endogenous {PBR} ligand, protoporphyrin {IX}, facilitated {PTP} opening and phosphorylation of the mitochondrial proteins, thus, inducing effects opposite to anti-{PBR} antibody. This study provides evidence for {PBR} involvement in {PTP} opening, controlling the Ca2+-induced Ca2+ efflux, and {AIF} release from mitochondria, important stages of initiation of programmed cell death.},
	pages = {27--39},
	number = {1},
	journaltitle = {Cell Calcium},
	author = {Azarashvili, Tamara and Grachev, Dmitry and Krestinina, Olga and Evtodienko, Youri and Yurkov, Igor and Papadopoulos, Vassilios and Reiser, Georg},
	urldate = {2011-10-04},
	date = {2007},
	keywords = {Brain mitochondria, Permeability transition pore, Anti-{PBR} antibodies, Apoptosis-inducing factor, Calcium transport, {PBR}, {PBR} ligands, Phosphoproteins},
	file = {Azarashvili et al. - 2007 - The peripheral-type benzodiazepine receptor is inv.pdf:/home/ivan/Zotero/storage/WSTKMG9K/Azarashvili et al. - 2007 - The peripheral-type benzodiazepine receptor is inv.pdf:application/pdf;ScienceDirect Snapshot:/home/ivan/Zotero/storage/EENFR8MW/S0143416006002132.html:text/html}
}

@article{kaleta_silico_2011,
	title = {In silico evidence for gluconeogenesis from fatty acids in humans},
	volume = {7},
	issn = {1553-7358},
	url = {http://www.ncbi.nlm.nih.gov/pubmed/21814506},
	doi = {10.1371/journal.pcbi.1002116},
	abstract = {The question whether fatty acids can be converted into glucose in humans has a long standing tradition in biochemistry, and the expected answer is "No". Using recent advances in Systems Biology in the form of large-scale metabolic reconstructions, we reassessed this question by performing a global investigation of a genome-scale human metabolic network, which had been reconstructed on the basis of experimental results. By elementary flux pattern analysis, we found numerous pathways on which gluconeogenesis from fatty acids is feasible in humans. On these pathways, four moles of acetyl-{CoA} are converted into one mole of glucose and two moles of {CO}₂. Analyzing the detected pathways in detail we found that their energetic requirements potentially limit their capacity. This study has many other biochemical implications: effect of starvation, sports physiology, practically carbohydrate-free diets of inuit, as well as survival of hibernating animals and embryos of egg-laying animals. Moreover, the energetic loss associated to the usage of gluconeogenesis from fatty acids can help explain the efficiency of carbohydrate reduced and ketogenic diets such as the Atkins diet.},
	pages = {e1002116},
	number = {7},
	journaltitle = {{PLoS} Comput. Biol.},
	author = {Kaleta, Christoph and de Figueiredo, Luís F and Werner, Sarah and Guthke, Reinhard and Ristow, Michael and Schuster, Stefan},
	urldate = {2011-10-04},
	date = {2011-07},
	pmid = {21814506}
}

@article{kaleta_silico_2011-1,
	title = {In silico evidence for gluconeogenesis from fatty acids in humans},
	volume = {7},
	issn = {1553-7358},
	url = {http://www.ncbi.nlm.nih.gov/pubmed/21814506},
	doi = {10.1371/journal.pcbi.1002116},
	abstract = {The question whether fatty acids can be converted into glucose in humans has a long standing tradition in biochemistry, and the expected answer is "No". Using recent advances in Systems Biology in the form of large-scale metabolic reconstructions, we reassessed this question by performing a global investigation of a genome-scale human metabolic network, which had been reconstructed on the basis of experimental results. By elementary flux pattern analysis, we found numerous pathways on which gluconeogenesis from fatty acids is feasible in humans. On these pathways, four moles of acetyl-{CoA} are converted into one mole of glucose and two moles of {CO}₂. Analyzing the detected pathways in detail we found that their energetic requirements potentially limit their capacity. This study has many other biochemical implications: effect of starvation, sports physiology, practically carbohydrate-free diets of inuit, as well as survival of hibernating animals and embryos of egg-laying animals. Moreover, the energetic loss associated to the usage of gluconeogenesis from fatty acids can help explain the efficiency of carbohydrate reduced and ketogenic diets such as the Atkins diet.},
	pages = {e1002116},
	number = {7},
	journaltitle = {{PLoS} Comput. Biol.},
	author = {Kaleta, Christoph and de Figueiredo, Luís F and Werner, Sarah and Guthke, Reinhard and Ristow, Michael and Schuster, Stefan},
	urldate = {2011-10-04},
	date = {2011-07},
	pmid = {21814506},
	file = {глюконеогенез из жирных кислот.PDF:/home/ivan/Zotero/storage/RHCP9GRW/глюконеогенез из жирных кислот.PDF:application/pdf}
}

@article{hu_hydrogen_2011,
	title = {Hydrogen sulfide: neurophysiology and neuropathology},
	volume = {15},
	issn = {1557-7716},
	url = {http://www.ncbi.nlm.nih.gov/pubmed/20812864},
	doi = {10.1089/ars.2010.3517},
	shorttitle = {Hydrogen sulfide},
	abstract = {Hydrogen sulfide (H(2)S) was known to be a toxic gas and an environmental hazard for many decades. However, it is now recognized that H(2)S may serve as a gaseous mediator that is endogenously produced to influence biological functions in mammalian. Together with nitric oxide and carbon monoxide, it forms the group of mediators that has been termed the "gasotransmitters." The past decade has seen an exponential growth of scientific interest in the physiological and pathological significance of H(2)S especially with respect to its role in the central nervous system and the cardiovascular system. In the central nervous system, H(2)S facilitates long-term potentiation and regulates intracellular calcium concentration and {pH} level in brain cells. Intriguingly, H(2)S produces antioxidant, anti-inflammatory, and antiapoptotic effects that may have relevance to neurodegenerative disorders. Abnormal generation and metabolism of H(2)S have been reported in the pathogenesis of ischemic stroke, Alzheimer's disease, Parkinson's disease, and recurrent febrile seizure. Exogenously applied H(2)S is demonstrated to have value for the treatment of febrile seizure and Parkinson's disease. This article presents an overview of current knowledge of H(2)S in relation to brain functions, with a special emphasis on its neuroprotective effects and the underlying cellular and molecular mechanisms.},
	pages = {405--419},
	number = {2},
	journaltitle = {Antioxid. Redox Signal.},
	author = {Hu, Li-Fang and Lu, Ming and Hon Wong, Peter Tsun and Bian, Jin-Song},
	urldate = {2011-10-04},
	date = {2011-07-15},
	pmid = {20812864},
	file = {Hu et al. - 2011 - Hydrogen sulfide neurophysiology and neuropatholo.pdf:/home/ivan/Zotero/storage/M92MFG3N/Hu et al. - 2011 - Hydrogen sulfide neurophysiology and neuropatholo.pdf:application/pdf}
}

@article{fowler_age-related_nodate,
	title = {Age-Related Increases in Brain Monoamine Oxidase B in Living Healthy Human Subjects},
	volume = {18},
	issn = {0197-4580},
	url = {http://www.sciencedirect.com/science/article/pii/S0197458097000377},
	doi = {10.1016/S0197-4580(97)00037-7},
	abstract = {Several studies of human brain postmortem report that monoamine oxidase B ({MAO} B) increases with age and it has been proposed that this increase reflects age-associated increases in glial cells. We measured brain {MAO} B in a group of normal healthy human subjects (n = 21; age range 23â€“86; 9 females and 12 males; nonsmokers) using [11C]l-deprenyl-D2 and positron emission tomography. Brain glucose metabolism was also measured with 18FDG in 15 of the subjects. {MAO} B increased (p \&lt; 0.004) in all brain regions examined except the cingulate gyrus. In contrast, subjects showed the expected regional age-related decreases in blood flow and metabolism. In the 15 subjects in whom both {MAO} B and {LCMRglu} was measured, there was a trend (p \&lt; 0.03) toward an inverse association between brain glucose metabolism and {MAO} B activity in the frontal and parietal cortices. Although the age-related increase in brain {MAO} B in living subjects is consistent with postmortem reports, the degree of increase is generally lower.},
	pages = {431--435},
	number = {4},
	journaltitle = {Neurobiology of Aging},
	author = {Fowler, J.S. and Volkow, N.D. and Wang, G.-J. and Logan, J. and Pappas, N. and Shea, C. and {MacGregor}, R.},
	urldate = {2011-10-04},
	keywords = {Aging, Human brain {MAO} B, Positron emission tomography ({PET})},
	file = {ScienceDirect Snapshot:/home/ivan/Zotero/storage/TIZXQK5T/S0197458097000377.html:text/html}
}

@article{loscher_inhibition_1999,
	title = {Inhibition of Monoamine Oxidase Type A, but Not Type B, Is an Effective Means of Inducing Anticonvulsant Activity in the Kindling Model of Epilepsy},
	volume = {288},
	url = {http://jpet.aspetjournals.org/content/288/3/984.abstract},
	abstract = {The anticonvulsant activity of inhibitors of monoamine oxidase ({MAO}) was reported early after the development of irreversible {MAO} inhibitors such as tranylcypromine, but was never clinically used because of the adverse effects of these compounds. The more recently developed reversible {MAO} inhibitors with selectivity for either the {MAO}-A or {MAO}-B isoenzyme forms have not been studied extensively in animal models of epilepsy, so it is not known which type of {MAO} inhibitor is particularly effective in this respect. We compared the following drugs in the kindling model of epilepsy: 1) l-deprenyl (selegiline), i.e., an irreversible inhibitor of {MAO}-B, which, however, also inhibits {MAO}-A at higher doses, 2) the novel reversible {MAO}-B inhibitor {LU} 53439 (3,4-dimethyl-7-(2-isopropyl-1,3,4-thiadiazol-5-yl)-methoxy-coumarin), which is much more selective for {MAO}-B than l-deprenyl, 3) the novel reversible and highly selective {MAO}-A inhibitor {LU} 43839 (esuprone; 7-hydroxy-3,4-dimethylcoumarin ethanesulfonate), and 4) the irreversible nonselective {MAO} inhibitor tranylcypromine. Esuprone proved to be an effective anticonvulsant in the kindling model with a similar potency as l-deprenyl. In contrast to esuprone and l-deprenyl, the selective {MAO}-B inhibitor {LU} 53439 was not effective in the kindling model; this substantiates the previous notion that the anticonvulsant activity ofl-deprenyl is not related to {MAO}-B inhibition, but to other effects of this drug, such as inhibition of {MAO}-A. Drugs inhibiting both {MAO}-A and {MAO}-B to a similar extent (tranylcypromine) or combinations of selective {MAO}-A and {MAO}-B inhibitors (esuprone plus {LU} 53439) had no advantage over {MAO}-A inhibition alone, but were less well tolerated. The data thus suggest that selective {MAO}-A inhibitors such as esuprone may be an interesting new approach for the treatment of epilepsy.},
	pages = {984 --992},
	number = {3},
	journaltitle = {Journal of Pharmacology and Experimental Therapeutics},
	author = {Löscher, Wolfgang and Lehmann, Holger and Teschendorf, Hans-Jürgen and Traut, Martin and Gross, Gerhard},
	urldate = {2011-10-04},
	date = {1999},
	file = {Full Text PDF:/home/ivan/Zotero/storage/8IGDE9RJ/Löscher et al. - 1999 - Inhibition of Monoamine Oxidase Type A, but Not Ty.pdf:application/pdf;Snapshot:/home/ivan/Zotero/storage/KU6E3ZJK/984.html:text/html}
}

@article{hertz_energy_2006,
	title = {Energy metabolism in astrocytes: high rate of oxidative metabolism and spatiotemporal dependence on glycolysis//glycogenolysis},
	volume = {27},
	issn = {0271-678X},
	url = {http://dx.doi.org/10.1038/sj.jcbfm.9600343},
	shorttitle = {Energy metabolism in astrocytes},
	pages = {219--249},
	number = {2},
	journaltitle = {J Cereb Blood Flow Metab},
	author = {Hertz, Leif and Peng, Liang and Dienel, Gerald A},
	urldate = {2011-10-03},
	date = {2006},
	file = {Nature Full Text PDF:/home/ivan/Zotero/storage/KI2TI7T8/Hertz et al. - 2006 - Energy metabolism in astrocytes high rate of oxid.pdf:application/pdf;Nature Snapshot:/home/ivan/Zotero/storage/XD2SASUD/9600343a.html:text/html}
}

@article{shestov_simultaneous_2011,
	title = {{SIMULTANEOUS} {MEASUREMENT} {OF} {GLUCOSE} {TRANSPORT} {AND} {UTILIZATION} {IN} {THE} {HUMAN} {BRAIN}},
	issn = {1522-1555},
	url = {http://www.ncbi.nlm.nih.gov/pubmed/21791622},
	doi = {10.1152/ajpendo.00110.2011},
	abstract = {Glucose is the primary fuel for brain function and determining the kinetics of cerebral glucose transport and utilization is critical for quantifying cerebral energy metabolism. The kinetic parameters of cerebral glucose transport, K(M)(t) and V(max)(t), in humans have so far been obtained by measuring steady-state brain glucose levels by proton ((1)H) {NMR} as a function of plasma glucose levels and fitting steady-state models to these data. Extraction of the kinetic parameters for cerebral glucose transport necessitated assuming a constant cerebral metabolic rate of glucose ({CMR}(glc)) obtained from other tracer studies, such as (13)C {NMR}. Here we present new methodology to simultaneously obtain kinetic parameters for glucose transport and utilization in the human brain by fitting both dynamic and steady-state (1)H {NMR} data with a reversible, non-steady-state Michaelis-Menten model. Dynamic data were obtained by measuring brain and plasma glucose time courses during glucose infusions to raise and maintain plasma concentration at {\textasciitilde}17 mmol/l for {\textasciitilde}2 hours in 5 healthy volunteers. Steady-state brain vs. plasma glucose concentrations were taken from literature and the steady-state portions of data from the 5 volunteers. In addition to providing simultaneous measurements of glucose transport and utilization and obviating assumptions for constant {CMR}(glc), this methodology does not necessitate infusions of expensive or radioactive tracers. Using this new methodology, we found that the maximum transport capacity for glucose through the blood-brain barrier was nearly two-fold higher than maximum cerebral glucose utilization. The glucose transport and utilization parameters were consistent with previously published values for human brain.},
	journaltitle = {American Journal of Physiology. Endocrinology and Metabolism},
	author = {Shestov, Alexander A and Emir, Uzay E and Kumar, Anjali and Henry, Pierre-Gilles and Seaquist, Elizabeth R and Oz, Gulin},
	urldate = {2011-10-03},
	date = {2011-07-26},
	pmid = {21791622},
	file = {Am J Physiol Endocrinol Metab-2011-Shestov-ajpendo.00110.2011.pdf:/home/ivan/Zotero/storage/AJTMJK4R/Am J Physiol Endocrinol Metab-2011-Shestov-ajpendo.00110.2011.pdf:application/pdf}
}

@article{rho_how_2010,
	title = {How Does Altered Metabolism Lead to Seizure Control? Partially Filling the Knowledge Gap},
	volume = {10},
	issn = {1535-7597},
	doi = {10.1111/j.1535-7511.2010.01387.x},
	shorttitle = {How Does Altered Metabolism Lead to Seizure Control?},
	pages = {159--161},
	number = {6},
	author = {Rho, Jong M},
	date = {2010-11},
	pmid = {21157545},
	pmcid = {3001026},
	file = {метабол, судороги, Катф.PDF:/home/ivan/Zotero/storage/CT2NGIXI/метабол, судороги, Катф.PDF:application/pdf}
}

@article{reszka_effects_2005,
	title = {Effects of peroxidase substrates on the Amplex red/peroxidase assay: antioxidant properties of anthracyclines},
	volume = {342},
	issn = {0003-2697},
	url = {http://www.ncbi.nlm.nih.gov/pubmed/15913534},
	doi = {10.1016/j.ab.2005.04.017},
	shorttitle = {Effects of peroxidase substrates on the Amplex red/peroxidase assay},
	abstract = {Oxidation of Amplex red ({AR}) by H(2)O(2) in the presence of horseradish peroxidase ({HRP}) gives rise to an intensely colored product, resorufin. This reaction has been frequently employed for measurements of low concentrations of H(2)O(2) in biological samples. In the current study, we show that alternative peroxidase substrates, such as p-hydroquinone, acetaminophen, anticancer mitoxantrone, and ametantrone, inhibit {AR} oxidation by consuming H(2)O(2) in a competitive process. In contrast, the anthracycline agents doxorubicin, daunorubicin, and 5-iminodaunorubicin are markedly less efficient as competitors in these reactions, as is salicylic acid. When [H(2)O(2)]{\textgreater}[{AR}], the generated resorufin was oxidized by {HRP} and H(2)O(2). In the presence of anthracyclines, this process was inhibited and occurred with a lag time, the duration of which depended on the concentration of anthracycline. We propose that the mechanism of this inhibition is due to the antioxidant activity of anthracyclines involving the reduction of the resorufin-derived phenoxyl radical by the drugs' hydroquinone moiety back to resorufin. In addition to {HRP}, lactoperoxidase, myeloperoxidase, and {HL}-60 cells, naturally rich in myeloperoxidase, also supported these reactions. Results of this study suggest that extra caution is needed when using {AR} to measure cellular H(2)O(2) in the presence of alternative peroxidase substrates. They also demonstrate that the anticancer anthracyclines may function as antioxidants.},
	pages = {327--337},
	number = {2},
	journaltitle = {Anal. Biochem.},
	author = {Reszka, Krzysztof J and Wagner, Brett A and Burns, C Patrick and Britigan, Bradley E},
	urldate = {2011-10-03},
	date = {2005-07-15},
	pmid = {15913534},
	keywords = {Horseradish Peroxidase, Hydrogen Peroxide, Oxazines, Acetaminophen, Anthracyclines, Antioxidants, Daunorubicin, Doxorubicin, Electron Spin Resonance Spectroscopy, Hydroquinones, Mitoxantrone, Peroxidase},
	file = {Reszka KJ Anal Biochem 2005 Amplex Red HRP Anthracyclines.pdf:/home/ivan/Zotero/storage/PRWKP5TP/Reszka KJ Anal Biochem 2005 Amplex Red HRP Anthracyclines.pdf:application/pdf}
}

@article{almaguermelian_synaptic_2000,
	title = {Synaptic plasticity is impaired in rats with a low glutathione content},
	volume = {38},
	issn = {1098-2396},
	url = {http://onlinelibrary.wiley.com/doi/10.1002/1098-2396(20001215)38:4<369::AID-SYN1>3.0.CO;2-Q/abstract},
	doi = {10.1002/1098-2396(20001215)38:4<369::AID-SYN1>3.0.CO;2-Q},
	abstract = {Long-term potentiation ({LTP}) is a sustained increase in the efficacy of synaptic transmission, based on functional changes involving pre- and postsynaptic mechanisms, and has been considered a cellular model for learning and memory. The sulphurated tripeptide glutathione acts as a powerful antioxidant agent within the nervous system. Recent in vitro studies suggest that the cellular redox status might influence the mechanisms involved in synaptic plasticity. It is not known, however, how glutathione depletion might affect {LTP}. In the present study, we evaluated the input–output relationships, {LTP}, and paired-pulse interactions in rats with low glutathione levels induced by systemic injection of diethylmaleate. Our results in anesthetized rats show that the basic synaptic transmission between the perforant pathway and the dentate gyrus granule cells was not affected by glutathione depletion. However, in the same synapses it was not possible to induce prolonged changes in synaptic efficacy ({LTP}). Paired-pulse facilitation was also absent in the treated animals, suggesting an impairment of short-term synaptic interactions. These findings indicate that low content of glutathione can impair short-term and long-term mechanisms of synaptic plasticity and stress the importance of the redox balance in the normal function of brain circuitry. Synapse 38:369–374, 2000. © 2000 Wiley-Liss, Inc.},
	pages = {369--374},
	number = {4},
	journaltitle = {Synapse},
	author = {Almaguer‐Melian, William and Cruz‐Aguado, Reyniel and Bergado, Jorge A},
	urldate = {2011-10-03},
	date = {2000-12-15},
	langid = {english}
}

@article{meotti_redox_2009,
	title = {Redox Modulation at the Peripheral Site Alters Nociceptive Transmission in Vivo},
	volume = {36},
	issn = {1440-1681},
	url = {http://onlinelibrary.wiley.com/doi/10.1111/j.1440-1681.2008.05056.x/abstract},
	doi = {10.1111/j.1440-1681.2008.05056.x},
	pages = {272--277},
	number = {3},
	journaltitle = {Clinical and Experimental Pharmacology and Physiology},
	author = {Meotti, Flavia C and Coelho, Igor S and Franco, Jeferson L and Dafre, Alcir L and Rocha, João {BT} and Santos, Adair {RS}},
	urldate = {2011-10-03},
	date = {2009-03-01},
	langid = {english},
	keywords = {ebselen, nociception, redox modulation, thiol groups},
	file = {Wiley Full Text PDF:/home/ivan/Zotero/storage/JTRF242T/Meotti et al. - 2009 - Redox Modulation at the Peripheral Site Alters Noc.pdf:application/pdf}
}

@article{lipton_neuroprotective_1998,
	title = {Neuroprotective versus neurodestructive effects of {NO}‐related species},
	volume = {8},
	issn = {1872-8081},
	url = {http://onlinelibrary.wiley.com/doi/10.1002/biof.5520080107/abstract},
	doi = {10.1002/biof.5520080107},
	abstract = {Nitric oxide ({NO}·) can lead to damaging or protective actions in the central nervous system. Here we consider the chemistry of the {NO} group and its redox-related species that can lead to these exactly opposite ends. In the neurodestructive mode, {NO}· reacts with superoxide anion (O2·−) to form peroxynitrite ({ONOO}−), which leads to neuronal injury. In contrast, the reaction of the {NO} group with cysteine sulfhydryls on the {NMDA} receptor leads to a decrease in receptor/channel activity, avoidance of excessive Ca2+ entry, and thus neuroprotection. Site-directed mutagenesis of recombinant {NMDA} receptor subunits has recently increased our knowledge of such redox modulation by {NO}. Transfer of the {NO} group to cysteine sulfhydryls on the {NMDA} receptor or other proteins, known as S-nitrosylation, is becoming recognized as a ubiquitous regulatory reaction, akin to phosphorylation, and represents a form of redox modulation in diverse tissues including the brain.},
	pages = {33--40},
	number = {1},
	journaltitle = {{BioFactors}},
	author = {Lipton, Stuart A and Choi, Yun‐Beom and Sucher, Nikolaus J and Chen, H. ‐S. Vincent},
	urldate = {2011-10-03},
	date = {1998-01-01},
	langid = {english},
	file = {Lipton et al. - 1998 - Neuroprotective versus neurodestructive effects of.pdf:/home/ivan/Zotero/storage/FTGHJHHB/Lipton et al. - 1998 - Neuroprotective versus neurodestructive effects of.pdf:application/pdf}
}

@article{lecourtier_septohippocampal_2010,
	title = {Septohippocampal pathways contribute to system consolidation of a spatial memory: Sequential implication of gabaergic and cholinergic neurons},
	issn = {1098-1063},
	url = {http://www.ncbi.nlm.nih.gov/pubmed/20623740},
	doi = {10.1002/hipo.20837},
	shorttitle = {Septohippocampal pathways contribute to system consolidation of a spatial memory},
	abstract = {Studies of the neuropharmacological substrates of spatial memory formation have focused on the contribution of septohippocampal pathways. Although these pathways include, among others, cholinergic and {GABAergic} fibers innervating the hippocampus, research has essentially been oriented towards the role of their cholinergic component. Recently, a few studies investigated the role of {GABAergic} septohippocampal projections. These only focused on almost immediate or recent memory and yielded discrepant results. {GABAergic} lesions impaired learning or had no effects. Given the role of the hippocampus in memory consolidation and the potential modulatory influence of the septum on hippocampal function, it is relevant to study the role of the septohippocampal interface in memory stabilization. We performed investigations with relatively selective lesions of {GABAergic} (using oxerin-saporin) or/and cholinergic (using 192 {IgG}-saporin) medial septum/vertical limb of the diagonal band of Broca ({MS}/{vDBB}) neurons in rats, and assessed acquisition of a spatial memory and its subsequent recall in the water maze. Following a 6-day training phase during which all groups improved performance to comparable levels, retention was tested 1, 5, or 25 days later. At the 1-day delay, all groups performed above chance and did not differ significantly among each other. At the 5-day delay, only rats with {GABAergic} or combined lesions exhibited a retention deficit. At the 25-day delay, all three lesion groups performed at chance level; in these groups, performance was significantly lower than that found in sham-operated rats. Immunochemical and histochemical verifications of the lesion extent/selectivity showed extensive {GABAergic} damage after intraseptal orexin-saporin infusions or cholinergic damage after 192 {IgG}-saporin infusions, with relatively limited damage to the other neurotransmitter system. Our data show that {GABAergic} and cholinergic septohippocampal neurons both contribute to memory stabilization, and could do so in a sequential way: {GABAergic} processes could be engaged at an earlier stage than cholinergic ones during system consolidation of a spatial memory. © 2010 Wiley-Liss, Inc.},
	journaltitle = {Hippocampus},
	author = {Lecourtier, Lucas and de Vasconcelos, Anne Pereira and Leroux, Elise and Cosquer, Brigitte and Geiger, Karin and Lithfous, Ségolène and Cassel, Jean-Christophe},
	urldate = {2011-10-03},
	date = {2010-07-09},
	pmid = {20623740},
	file = {Lecourtier (2010)_ MS-Hip & spatial memory.pdf:/home/ivan/Zotero/storage/GKMT45P4/Lecourtier (2010)_ MS-Hip & spatial memory.pdf:application/pdf}
}

@article{nakamura_quantitative_2010,
	title = {Quantitative gene-expression analysis of the ligand-receptor system for classical neurotransmitters and neuropeptides in hippocampal {CA}1, {CA}3, and dentate gyrus},
	issn = {1098-1063},
	url = {http://www.ncbi.nlm.nih.gov/pubmed/20623762},
	doi = {10.1002/hipo.20830},
	abstract = {We have shown quantitative expression levels of genes coding for the "ligand-receptor system" for classical neurotransmitters and neuropeptides in hippocampal subregions {CA}1, {CA}3, and dentate gyrus ({DG}). Using a combination of {DNA} microarray and quantitative {PCR} methods, we found that the three subregions have relatively similar expression patterns of ionotropic receptors for classical neurotransmitters. Expression of ionotropic receptors for glutamate and {GABA} represents more than 90\% of all ionotropic receptors for classical neurotransmitters, and the expression ratio between ionotropic receptors for glutamate and {GABA} is constant (1.2:1-1.6:1) in each subregion. Meanwhile, the three subregions have different expression patterns of neuropeptide receptors. Furthermore, there are asymmetric expression patterns between neuropeptides and their receptors. Expression of Cck, Npy, Sst, and Penk1 represents 90\% of neuropeptides derived locally in the hippocampus, whereas expression of these four neuropeptide receptors accounts for 50\% of G protein-coupled receptors for neuropeptides. We propose that {CA}1, {CA}3, and {DG} have different modalities based on the ligand-receptor system, particularly the "neuropeptidergic system." Our quantitative gene-expression analysis provides fundamental data to support functional differences between the three hippocampal subregions regarding ligand-receptor interactions. © 2010 Wiley-Liss, Inc.},
	journaltitle = {Hippocampus},
	author = {Nakamura, Nozomu H and Akiyama, Kiyotaka and Naito, Takayuki},
	urldate = {2011-10-03},
	date = {2010-07-09},
	pmid = {20623762},
	file = {все рецепторы в гиппокампе.PDF:/home/ivan/Zotero/storage/T6BF2TTM/все рецепторы в гиппокампе.PDF:application/pdf}
}

@article{kharlamov_alterations_2011,
	title = {Alterations of {GABA}(A) and glutamate receptor subunits and heat shock protein in rat hippocampus following traumatic brain injury and in posttraumatic epilepsy},
	volume = {95},
	issn = {1872-6844},
	url = {http://www.ncbi.nlm.nih.gov/pubmed/21439793},
	doi = {10.1016/j.eplepsyres.2011.02.008},
	abstract = {Traumatic brain injury ({TBI}) can result in the development of posttraumatic epilepsy ({PTE}). Recently, we reported differential alterations in tonic and phasic {GABA}(A) receptor ({GABA}(A)R) currents in hippocampal dentate granule cells 90 days after controlled cortical impact ({CCI}) (Mtchedlishvili et al., 2010). In the present study, we investigated long-term changes in the protein expression of {GABA}(A)R α1, α4, γ2, and δ subunits, {NMDA} ({NR}2B) and {AMPA} ({GluR}1) receptor subunits, and heat shock proteins ({HSP}70 and {HSP}90) in the hippocampus of Sprague-Dawley rats evaluated by Western blotting in controls, {CCI}-injured animals without {PTE} ({CCI} group), and {CCI}-injured animals with {PTE} ({PTE} group). No differences were found among all three groups for α1 and α4 subunits. Significant reduction of γ2 protein was observed in the {PTE} group compared to control. {CCI} caused a 194\% and 127\% increase of δ protein in the {CCI} group compared to control (p{\textless}0.0001), and {PTE} (p{\textless}0.0001) groups, respectively. {NR}2B protein was increased in {CCI} and {PTE} groups compared to control (p=0.0001, and p=0.011, respectively). {GluR}1 protein was significantly decreased in {CCI} and {PTE} groups compared to control (p=0.003, and p=0.001, respectively), and in the {PTE} group compared to the {CCI} group (p=0.036). {HSP}70 was increased in {CCI} and {PTE} groups compared to control (p=0.014, and p=0.005, respectively); no changes were found in {HSP}90 expression. These results provide for the first time evidence of long-term alterations of {GABA}(A) and glutamate receptor subunits and a {HSP} following {CCI}.},
	pages = {20--34},
	number = {1},
	journaltitle = {Epilepsy Res.},
	author = {Kharlamov, Elena A and Lepsveridze, Eka and Meparishvili, Maia and Solomonia, Revaz O and Lu, Bo and Miller, Eric R and Kelly, Kevin M and Mtchedlishvili, Zakaria},
	urldate = {2011-10-03},
	date = {2011-06},
	pmid = {21439793},
	file = {Kharlamov et al. - 2011 - Alterations of GABA(A) and glutamate receptor subu.pdf:/home/ivan/Zotero/storage/IVJUKQDI/Kharlamov et al. - 2011 - Alterations of GABA(A) and glutamate receptor subu.pdf:application/pdf}
}

@article{garrido-sanabria_differential_2011,
	title = {Differential expression of voltage-gated K(+) currents in medial septum/diagonal band complex neurons exhibiting distinct firing phenotypes},
	volume = {70},
	issn = {1872-8111},
	url = {http://www.ncbi.nlm.nih.gov/pubmed/21624401},
	doi = {10.1016/j.neures.2011.05.011},
	abstract = {The medial septum/diagonal band complex ({MSDB}) controls hippocampal excitability, rhythms and plastic processes. Medial septal neuronal populations display heterogeneous firing patterns. In addition, some of these populations degenerate during age-related disorders (e.g. cholinergic neurons). Thus, it is particularly important to examine the intrinsic properties of theses neurons in order to create new agents that effectively modulate hippocampal excitability and enhance memory processes. Here, we have examined the properties of voltage-gated, K(+) currents in electrophysiologically-identified neurons. These neurons were taken from young rat brain slices containing the {MS}/{DB} complex. Whole-cell, patch recordings of outward currents were obtained from slow firing, fast-spiking, regular-firing and burst-firing neurons. Slow firing neurons showed depolarization-activated K(+) current peaks and densities larger than in other neuronal subtypes. Slow firing total current exhibited an inactivating A-type current component that activates at subthreshold depolarization and was reliably blocked by high concentrations of 4-{AP}. In addition, slow firing neurons expressed a low-threshold delayed rectifier K(+) current component with slow inactivation and intermediate sensitivity to tetraethylammonium. Fast-spiking neurons exhibited the smaller I(K) and I(A) current densities. Burst and regular firing neurons displayed an intermediate firing phenotype with I(K) and I(A) current densities that were larger than the ones observed in fast-spiking neurons but smaller than the ones observed in slow-firing neurons. In addition, the prevalence of each current differed among electrophysiological groups with slow firing and regular firing neurons expressing mostly I(A) and fast spiking and bursting neurons exhibiting mostly delayer rectifier K(+) currents with only minimal contributions of the I(A). The pharmacological or genetic modulations of these currents constitute an important target for the treatment of age-related disorders.},
	pages = {361--369},
	number = {4},
	journaltitle = {Neurosci. Res.},
	author = {Garrido-Sanabria, Emilio R and Perez-Cordova, Miriam G and Colom, Luis V},
	urldate = {2011-10-02},
	date = {2011-08},
	pmid = {21624401},
	file = {Colom (2011).PDF:/home/ivan/Zotero/storage/VG2SK28P/Colom (2011).PDF:application/pdf}
}

@article{landolt_reproducible_1998,
	title = {Reproducible peracute glutamate-induced focal lesions of the normal rat brain using microdialysis},
	volume = {5},
	issn = {0967-5868},
	url = {http://www.ncbi.nlm.nih.gov/pubmed/18639011},
	abstract = {The neurotoxic effect of the excitatory amino acid neurotransmitter glutamate was first demonstrated 20 years ago, but the recent development of potent glutamate antagonist drugs with effects against ischaemic damage in vivo and their introduction in clinical studies has made 'excitotoxicity' a major focus of current interest. Despite this, the factors influencing glutamate neurotoxicity in vivo are poorly understood, and the role of glutamate as a neurotoxin in vivo is contested. By using a microdialysis probe to deliver glutamate to the normal rat cortex, we have devised a reproducible model of peracute 'excitotoxic' damage. We have demonstrated that concentrations of over 20 {mM} glutamate in the perfusate kill neurons in the intact brain in less than 90 min -20 to 200 times more than that required for toxicity in mixed cell culture. The histological and ultrastructural features of the glutamate lesion are very similar to those of acute ischaemia, although their development is much more rapid after glutamate. True extracellular glutamate concentrations estimated from microdialysis studies (about 4 {mM}) are not far from our results. The reproducible quantifiable nature of the glutamate lesions in this model make it well suited to study the factors affecting the excitotoxic process in vivo.},
	pages = {193--202},
	number = {2},
	journaltitle = {J Clin Neurosci},
	author = {Landolt, H and Fujisawa, H and Graham, D I and Maxwell, W L and Bullock, R},
	urldate = {2011-10-02},
	date = {1998-04},
	pmid = {18639011},
	file = {Landolt (1998)_Concentr Glu for damage brain.pdf:/home/ivan/Zotero/storage/A6XMXK6W/Landolt (1998)_Concentr Glu for damage brain.pdf:application/pdf}
}

@article{pepke_dynamic_2010,
	title = {A Dynamic Model of Interactions of Ca2+, Calmodulin, and Catalytic Subunits of Ca2+/Calmodulin-Dependent Protein Kinase {II}},
	volume = {6},
	issn = {1553-7358},
	url = {http://dx.plos.org/10.1371/journal.pcbi.1000675},
	doi = {10.1371/journal.pcbi.1000675},
	pages = {e1000675},
	number = {2},
	journaltitle = {{PLoS} Computational Biology},
	author = {Pepke, Shirley and Kinzer-Ursem, Tamara and Mihalas, Stefan and Kennedy, Mary B.},
	editor = {Ranganathan, Rama},
	urldate = {2012-11-19},
	date = {2010-02-12},
	file = {Pepke et al. - 2010 - A Dynamic Model of Interactions of Ca2+, Calmoduli.pdf:/home/ivan/Zotero/storage/TP3XZ34M/Pepke et al. - 2010 - A Dynamic Model of Interactions of Ca2+, Calmoduli.pdf:application/pdf}
}

@article{kotaleski_modelling_2010,
	title = {Modelling the molecular mechanisms of synaptic plasticity using systems biology approaches},
	volume = {11},
	url = {http://www.nature.com/nrn/journal/v11/n4/abs/nrn2807.html},
	pages = {239--251},
	number = {4},
	journaltitle = {Nature Reviews Neuroscience},
	author = {Kotaleski, J. H. and Blackwell, K. T.},
	urldate = {2012-11-12},
	date = {2010},
	file = {Kotaleski и Blackwell - 2010 - Modelling the molecular mechanisms of synaptic pla.pdf:/home/ivan/Zotero/storage/9S5AGS75/Kotaleski и Blackwell - 2010 - Modelling the molecular mechanisms of synaptic pla.pdf:application/pdf;Snapshot:/home/ivan/Zotero/storage/WRUWGDC3/nrn2807.html:text/html}
}

@article{zador_sequencing_nodate,
	title = {Sequencing the connectome},
	url = {http://zadorlab.cshl.edu/PDF/zador-etal2012.pdf},
	author = {Zador, A. and Dubnau, J. and Oyibo, H. and Zhan, H. and Gang, C. and Peikon, I.},
	urldate = {2012-11-12},
	file = {Sequencing the Connectome.pdf:/home/ivan/Zotero/storage/7XHWG5FZ/Sequencing the Connectome.pdf:application/pdf;Zador et al. - Sequencing the connectome.pdf:/home/ivan/Zotero/storage/WX6WGC8P/Zador et al. - Sequencing the connectome.pdf:application/pdf}
}

@article{deisseroth_signaling_2003,
	title = {Signaling from synapse to nucleus: the logic behind the mechanisms},
	volume = {13},
	issn = {0959-4388},
	url = {http://www.sciencedirect.com/science/article/pii/S095943880300076X},
	doi = {10.1016/S0959-4388(03)00076-X},
	shorttitle = {Signaling from synapse to nucleus},
	abstract = {Signaling from synapse to nucleus is vital for activity-dependent control of neuronal gene expression and represents a sophisticated form of neural computation. The nature of specific signal initiators, nuclear translocators and effectors has become increasingly clear, and supports the idea that the nucleus is able to make sense of a surprising amount of fast synaptic information through intricate biochemical mechanisms. Information transfer to the nucleus can be conveyed by physical translocation of messengers at various stages within the multiple signal transduction cascades that are set in motion by a Ca2+ rise near the surface membrane. The key role of synapse-to-nucleus signaling in circadian rhythms, long-term memory, and neuronal survival sheds light on the logical underpinning of these signaling mechanisms.},
	pages = {354--365},
	number = {3},
	journaltitle = {Current Opinion in Neurobiology},
	author = {Deisseroth, Karl and Mermelstein, Paul G and Xia, Houhui and Tsien, Richard W},
	urldate = {2012-11-09},
	date = {2003},
	file = {Deisseroth et al. - 2003 - Signaling from synapse to nucleus the logic behin.pdf:/home/ivan/Zotero/storage/BSUFA6DA/Deisseroth et al. - 2003 - Signaling from synapse to nucleus the logic behin.pdf:application/pdf;ScienceDirect Snapshot:/home/ivan/Zotero/storage/HMBATAP2/S095943880300076X.html:text/html}
}

@article{lonze_function_2002,
	title = {Function and Regulation of {CREB} Family Transcription Factors in the Nervous System},
	volume = {35},
	issn = {0896-6273},
	url = {http://www.sciencedirect.com/science/article/pii/S0896627302008280},
	doi = {10.1016/S0896-6273(02)00828-0},
	abstract = {{CREB} and its close relatives are now widely accepted as prototypical stimulus-inducible transcription factors. In many cell types, these factors function as effector molecules that bring about cellular changes in response to discrete sets of instructions. In neurons, a wide range of extracellular stimuli are capable of activating {CREB} family members, and {CREB}-dependent gene expression has been implicated in complex and diverse processes ranging from development to plasticity to disease. In this review, we focus on the current level of understanding of where, when, and how {CREB} family members function in the nervous system.},
	pages = {605--623},
	number = {4},
	journaltitle = {Neuron},
	author = {Lonze, Bonnie E and Ginty, David D},
	urldate = {2012-11-09},
	date = {2002},
	file = {Lonze и Ginty - 2002 - Function and Regulation of CREB Family Transcripti.pdf:/home/ivan/Zotero/storage/ENZVRJ4F/Lonze и Ginty - 2002 - Function and Regulation of CREB Family Transcripti.pdf:application/pdf;ScienceDirect Snapshot:/home/ivan/Zotero/storage/5RA2VG32/S0896627302008280.html:text/html}
}

@article{colom_septo-hippocampal_2006,
	title = {Septo-hippocampal networks in chronically epileptic rats: potential antiepileptic effects of theta rhythm generation},
	volume = {95},
	issn = {0022-3077},
	url = {http://www.ncbi.nlm.nih.gov/pubmed/16554504},
	doi = {10.1152/jn.00040.2006},
	shorttitle = {Septo-hippocampal networks in chronically epileptic rats},
	abstract = {A series of experiments was carried out testing the hypothesis that the septal region decreases the hippocampal susceptibility to hyperexcitability states through theta rhythm generation. Medial septal neurons were simultaneously recorded with hippocampal field potentials to investigate the septo-hippocampal function in the pilocarpine model of chronic epilepsy. The theta rhythm from chronically epileptic rats had lower amplitude (20\% less) and higher frequency than controls (from 3.38 to 4.25 Hz), suggesting that both generator and pacemaker structures are affected during the epileptic process. At the cellular level, the group of rhythmically bursting firing medial septal neurons, in the epileptic animals, significantly and chronically increased their firing rates in relation to controls (from 13.86 to 29.14 spikes/s). Peristimulus histograms performed around hippocampal sharp waves showed that all high-frequency firing neurons, including rhythmically bursting neurons and most slow firing neurons, decreased firing rates immediately after hippocampal epileptic discharges. Thus inhibitory hippocampo-septal influences prevail during hippocampal epileptic discharges. The occurrence of epileptic discharges was reduced 86-97\% of the number observed during spontaneous theta and theta induced by sensory (tail pinch) or chemical stimulation (carbachol), suggesting that the presence of the theta state regardless of how it was produced was responsible for the reduction in epileptic discharge frequency. The understanding of the theta rhythm "anti-epileptic" effect at the cellular and molecular levels may result in novel therapeutic approaches dedicated to protect the brain against abnormal excitability states.},
	pages = {3645--3653},
	number = {6},
	journaltitle = {J. Neurophysiol.},
	author = {Colom, Luis V and García-Hernández, Antonio and Castañeda, Maria T and Perez-Cordova, Miriam G and Garrido-Sanabria, Emilio R},
	urldate = {2011-10-02},
	date = {2006-06},
	pmid = {16554504},
	keywords = {Animals, Epilepsy, Temporal Lobe, Hippocampus, Pilocarpine, Rats, Rats, Sprague-Dawley, Action Potentials, Septum of Brain, Theta Rhythm, Neural Pathways, Anticonvulsants, Biological Clocks, Chronic Disease, Drug Delivery Systems, Feasibility Studies},
	file = {Colom и др. - 2006 - Septo-hippocampal networks in chronically epilepti.pdf:/home/ivan/Zotero/storage/REBEVF8Q/Colom и др. - 2006 - Septo-hippocampal networks in chronically epilepti.pdf:application/pdf}
}

@article{knapp_electrophysiological_2000,
	title = {Electrophysiological characteristics of non-bursting, glutamate decarboxylase messenger {RNA}-positive neurons of the medial septum/diagonal band nuclei of guinea-pig and rat},
	volume = {98},
	issn = {0306-4522},
	url = {http://www.ncbi.nlm.nih.gov/pubmed/10891609},
[truncated: 2,611,498 more chars]
