# Supplementary material for: A Model of the CA1 Field Rhythms
Source: eNeuro. 2021 Nov 8;8(6):ENEURO.0192-21.2021. doi: 10.1523/ENEURO.0192-21.2021 (PMC8577063; doi:10.1523/ENEURO.0192-21.2021)
Supplement: Extended Data 1 — Latex supplement. Download Extended Data 1, ZIP file. [file enu-eN-NWR-0192-21-s03.zip › bis_synapses.tex]

\begin{longtable}{lllllllll}
\caption{Synaptic connections to bis}\label{bis_synapses}\\
\toprule
{} &   $g_{max, mean}$ & $g_{max, \sigma}$ & $\tau_{rise}$ & $\tau_{decay}$ &  $p$ & $delay_{mean}$ & $delay_{\sigma}$ & Compartment \\
\midrule
\endhead
\midrule
\multicolumn{9}{r}{{Continued on next page}} \\
\midrule
\endfoot

\bottomrule
\endlastfoot
bis             &    0.5 &      0.2 &      0.5 &         4 &   0.2 &   1.2 &       0.2 &      dendrite\ \\
ca3\_non\_spatial &   0.02 &     0.01 &      1.3 &         8 &  0.06 &   1.2 &       0.2 &      dendrite\ \\
ca3\_spatial     &   0.02 &     0.01 &      1.3 &         8 &  0.06 &   1.2 &       0.2 &      dendrite\ \\
cckbas          &    0.1 &     0.05 &      0.5 &         4 &   0.2 &   1.2 &       0.2 &      dendrite\ \\
mec             &    0.5 &      0.3 &      1.3 &         8 &  0.01 &  10.2 &       0.2 &      dendrite\ \\
pvbas           &  0.035 &    0.015 &     0.29 &      2.67 &   0.2 &   1.2 &       0.2 &      dendrite\ \\
pyr             &    0.5 &     0.07 &      1.3 &         8 &  0.14 &   1.2 &       0.2 &      dendrite\ \\
sca             &    0.1 &     0.05 &      0.5 &         4 &  0.05 &   1.2 &       0.2 &      dendrite\ \\
\end{longtable}
