# Supplementary material for: A Model of the CA1 Field Rhythms
Source: eNeuro. 2021 Nov 8;8(6):ENEURO.0192-21.2021. doi: 10.1523/ENEURO.0192-21.2021 (PMC8577063; doi:10.1523/ENEURO.0192-21.2021)
Supplement: Extended Data 1 — Latex supplement. Download Extended Data 1, ZIP file. [file enu-eN-NWR-0192-21-s03.zip › bistable.tex]

\begin{longtable}{ll}
\caption{Bistratifired cells parameters}
\label{tabel:ca1_bis_cell_parameters}\\
\toprule
                                        Parameters & All compartments \\
\midrule
\endhead
\midrule
\multicolumn{2}{r}{{Continued on next page}} \\
\midrule
\endfoot

\bottomrule
\endlastfoot
$C,\ \mu F/cm2$ &    1.4 \\
$Ra,\ Ohm \cdot cm$ & 100 \\
$g_{max, L},\ mS/cm2 $ & 0.18 \\
$g_{max, Na}, \ mS/cm2$ &              300 \\
$g_{max, Kdr},\ mS/cm2$ &               13 \\
$g_{max, KA},\ mS/cm2$ &             0.15 \\
$g_{max, CaL},\ mS/cm2$   &                5 \\
$g_{max, CaN},\ mS/cm2$   &              0.8 \\
$g_{max, AHP},\ mS/cm2$   &            0.002 \\
$g_{max, C},\ mS/cm2$  &              0.2 \\
$\tau_{Ca},\ ms$  &               10 \\
$E_{Na}, \ mV $&               55 \\
$E_K, \ mV$ &              -90 \\
$E_{Ca}, \ mV$ &              130 \\
$E_L, \ mV$ &              -60 \\
$[Ca^{2+}]_0, \ mM$ &                0.005 \\
\end{longtable}
