# Supplementary material for: A Model of the CA1 Field Rhythms
Source: eNeuro. 2021 Nov 8;8(6):ENEURO.0192-21.2021. doi: 10.1523/ENEURO.0192-21.2021 (PMC8577063; doi:10.1523/ENEURO.0192-21.2021)
Supplement: Extended Data 1 — Latex supplement. Download Extended Data 1, ZIP file. [file enu-eN-NWR-0192-21-s03.zip › cckbas_synapses.tex]

\begin{longtable}{lllllllll}
\caption{Synaptic connections to cckbas}\label{cckbas_synapses}\\
\toprule
{} & $g_{max, mean}$ & $g_{max, \sigma}$ & $\tau_{rise}$ & $\tau_{decay}$ &  $p$ & $delay_{mean}$ & $delay_{\sigma}$ & Compartment \\
\midrule
\endhead
\midrule
\multicolumn{9}{r}{{Continued on next page}} \\
\midrule
\endfoot

\bottomrule
\endlastfoot
bis           &    1 &      0.7 &      0.5 &         4 &   0.2 &   1.2 &       0.2 &      dendrite\ \\
cckbas        &  0.2 &      0.2 &      0.2 &       4.2 &  0.63 &   2.7 &       0.5 &      dendrite\ \\
ivy           &  0.5 &      0.2 &      0.5 &         4 &     0 &   1.2 &       0.2 &      dendrite\ \\
msteevracells &  3.5 &      0.2 &      0.5 &         5 &   0.5 &  10.5 &       2.5 &      dendrite\ \\
ngf           &  0.5 &      0.2 &      0.5 &        10 &   0.1 &   1.2 &       0.2 &      dendrite\ \\
olm           &  0.5 &      0.7 &      0.5 &         4 &     0 &   1.2 &       0.2 &      dendrite\ \\
pvbas         &    1 &      0.2 &     0.29 &      2.67 &  0.05 &   1.2 &       0.2 &      dendrite\ \\
\end{longtable}
