# Supplementary material for: A Model of the CA1 Field Rhythms
Source: eNeuro. 2021 Nov 8;8(6):ENEURO.0192-21.2021. doi: 10.1523/ENEURO.0192-21.2021 (PMC8577063; doi:10.1523/ENEURO.0192-21.2021)
Supplement: Extended Data 1 — Latex supplement. Download Extended Data 1, ZIP file. [file enu-eN-NWR-0192-21-s03.zip › cckbastable.tex]

{\footnotesize
\begin{longtable}{lrrrrrrrrr}
\caption{CCK basket cells parameters}\label{ca1_bas_cell_parameters}\\
\toprule
{} &  soma & dend 1 & dend 2 & dend 3 & dend 4 & dend 5 & dend 6 & dend 7 & dend 8 \\
Parameters      &       &        &        &        &        &        &        &        &        \\
\midrule
\endhead
\midrule
\multicolumn{10}{r}{{Continued on next page}} \\
\midrule
\endfoot

\bottomrule
\endlastfoot
$L, \ \mu m$ &    20 &    100 &    100 &    200 &    100 &    100 &    100 &    100 &    100 \\
$Ra,
 ohm \cdot cm$              &   150 &    150 &    150 &    150 &    150 &    150 &    150 &    150 &    150 \\
$C, \mu F / cm^2$              &   1.4 &    1.4 &    1.4 &    1.4 &    1.4 &    1.4 &    1.4 &    1.4 &    1.4 \\
$D, \mu m$            &    10 &    3.5 &    2.5 &    1.5 &    1.2 &      1 &    1.5 &    1.2 &      1 \\
$E_{H}, mV$        &     0 &      0 &      0 &      0 &      0 &      0 &      0 &      0 &      0 \\
$E_L,  mV$       &   -72 &    -72 &    -72 &    -72 &    -72 &    -72 &    -72 &    -72 &    -72 \\
$g_{max, CaL    }\  mS / cm^2$&   2.7 &    2.7 &    2.7 &    2.7 &    2.7 &    2.7 &    2.7 &    2.7 &    2.7 \\
$g_{max, CaN    }\  mS / cm^2$&  0.02 &   0.02 &   0.02 &   0.02 &   0.02 &   0.02 &   0.02 &   0.02 &   0.02 \\
$g_{max, H     }\  mS / cm^2$&   0.1 &    0.1 &    0.1 &    0.1 &    0.1 &    0.1 &    0.1 &    0.1 &    0.1 \\
$g_{max, KCaS    }\  mS / cm^2$& 0.004 &  0.004 &  0.004 &  0.004 &  0.004 &  0.004 &  0.004 &  0.004 &  0.004 \\
$g_{max, Kdr }\  mS / cm^2$& 0.008 &   0.08 &   ---  &   ---  &   ---  &   ---  &   0.08 &   ---  &   ---  \\
$g_{max, KA     }\  mS / cm^2$&   0.4 &    0.4 &    0.4 &    0.4 &    0.4 &    0.4 &    0.4 &    0.4 &    0.4 \\
$g_{max, KCaB   }\  mS / cm^2$&  0.04 &   0.04 &   0.04 &   0.04 &   0.04 &   0.04 &   0.04 &   0.04 &   0.04 \\
$g_{max, KGroup }\  mS / cm^2$&   1.3 &    2.6 &   ---  &   ---  &   ---  &   ---  &    2.6 &   ---  &   ---  \\
$g_{max, Na  }\  mS / cm^2$&    18 &      9 &   ---  &   ---  &   ---  &   ---  &      9 &   ---  &   ---  \\
$g_L,  mS / cm^2$    & 0.037 &  0.037 &  0.037 &  0.037 &  0.037 &  0.037 &  0.037 &  0.037 &  0.037 \\
\end{longtable}
}
