# Supplementary material for: A Model of the CA1 Field Rhythms
Source: eNeuro. 2021 Nov 8;8(6):ENEURO.0192-21.2021. doi: 10.1523/ENEURO.0192-21.2021 (PMC8577063; doi:10.1523/ENEURO.0192-21.2021)
Supplement: Extended Data 1 — Latex supplement. Download Extended Data 1, ZIP file. [file enu-eN-NWR-0192-21-s03.zip › figures/firures.odg]

## Slide: page1
Dend 1
soma
Dend 2
Dend 3
Dend 4
Dend 8
Dend 7
Dend 6
Dend 1
Dend 2
Dend 3
Dend 4
Dend 8
Dend 7
Dend 6
Dend 5
Dend 5


## Slide: page2
Dend
soma
Dend
Dend
Dend
Dend
Dend
Dend
Dend
Dend
Dend
Dend
Dend


## Slide: page3
soma
Dend 1
Dend 1
axon


## Slide: page4
RadProx
soma
RadMed
RadDist
LM
OriDist
OriProx
LM
LM
LM
OriDist
OriProx
LM
LM


axon


stratum 
lucunosum-moleculare
stratum radiatum
stratum pyramidale
stratum oriens
