# Supplementary material for: A Model of the CA1 Field Rhythms
Source: eNeuro. 2021 Nov 8;8(6):ENEURO.0192-21.2021. doi: 10.1523/ENEURO.0192-21.2021 (PMC8577063; doi:10.1523/ENEURO.0192-21.2021)
Supplement: Extended Data 1 — Latex supplement. Download Extended Data 1, ZIP file. [file enu-eN-NWR-0192-21-s03.zip › gap_junctions_parameters.tex]

\begin{longtable}{lrlrl}
\caption{Parameters of gap junctions}\label{gap_junctions_parameters}\\
\toprule
Celltype &      $R_{gap, mean}$ & $R_{gap, \sigma}$ &  $p$ &   Compartment \\
\midrule
\endhead
\midrule
\multicolumn{5}{r}{{Continued on next page}} \\
\midrule
\endfoot

\bottomrule
\endlastfoot
     ngf &  1000000.0 &    10 &   0.7 &  dendrite\ \\
   pvbas &   100000.0 &    10 &   0.1 &  dendrite\ \\
\end{longtable}
