# Supplementary material for: A Model of the CA1 Field Rhythms
Source: eNeuro. 2021 Nov 8;8(6):ENEURO.0192-21.2021. doi: 10.1523/ENEURO.0192-21.2021 (PMC8577063; doi:10.1523/ENEURO.0192-21.2021)
Supplement: Extended Data 1 — Latex supplement. Download Extended Data 1, ZIP file. [file enu-eN-NWR-0192-21-s03.zip › iext_table.tex]

\begin{longtable}{lll}
\caption{Iext cells parameters}
\label{table:iext_table}\\
\toprule
  Cell type & $I_{ext}, nA$ & std of $I_{ext}, nA$ \\
\midrule
\endhead
\midrule
\multicolumn{3}{r}{{Continued on next page}} \\
\midrule
\endfoot

\bottomrule
\endlastfoot
pyr & 0 & 0.002 \\
pvbas & 0.0 & 0.0002 \\
cckbas & 0.005 & 0.004 \\
olm & -0.002 & 0.002 \\
aac & 0.0 & 0.002 \\
ngf & 0.002 & 0.002 \\
ivy & 0.002 & 0.002 \\
bis & 0.003 & 0.002 \\
sca & 0.0 & 0.001 \\
\end{longtable}
