# Supplementary material for: A Model of the CA1 Field Rhythms
Source: eNeuro. 2021 Nov 8;8(6):ENEURO.0192-21.2021. doi: 10.1523/ENEURO.0192-21.2021 (PMC8577063; doi:10.1523/ENEURO.0192-21.2021)
Supplement: Extended Data 1 — Latex supplement. Download Extended Data 1, ZIP file. [file enu-eN-NWR-0192-21-s03.zip › ivy_synapses.tex]

\begin{longtable}{lllllllll}
\caption{Synaptic connections to ivy}\label{ivy_synapses}\\
\toprule
{} &   $g_{max, mean}$ & $g_{max, \sigma}$ & $\tau_{rise}$ & $\tau_{decay}$ &  $p$ & $delay_{mean}$ & $delay_{\sigma}$ & Compartment \\
\midrule
\endhead
\midrule
\multicolumn{9}{r}{{Continued on next page}} \\
\midrule
\endfoot

\bottomrule
\endlastfoot
cckbas &    0.5 &     0.07 &      0.5 &         4 &   0.1 &   1.2 &       0.2 &      dendrite\ \\
ivy    &    0.5 &      0.2 &      0.5 &         4 &   0.5 &   1.2 &       0.2 &      dendrite\ \\
pvbas  &    0.5 &      0.2 &      0.5 &         4 &   0.5 &   1.2 &       0.2 &      dendrite\ \\
pyr    &  0.041 &    0.021 &      0.3 &       0.6 &  0.13 &   1.2 &       0.2 &      dendrite\ \\
sca    &    3.5 &      0.7 &      0.5 &         4 &   0.2 &   1.2 &       0.2 &      dendrite\ \\
\end{longtable}
