# Supplementary material for: A Model of the CA1 Field Rhythms
Source: eNeuro. 2021 Nov 8;8(6):ENEURO.0192-21.2021. doi: 10.1523/ENEURO.0192-21.2021 (PMC8577063; doi:10.1523/ENEURO.0192-21.2021)
Supplement: Extended Data 1 — Latex supplement. Download Extended Data 1, ZIP file. [file enu-eN-NWR-0192-21-s03.zip › ivytable.tex]

{\scriptsize
\begin{longtable}{lrrrrrrrrr}
\caption{Ivy cells parameters}\label{ca1_ivy_cell_parameters}\\
\toprule
{} &    soma &  dend 1 &  dend 2 &  dend 3 &  dend 4 &  dend 5 &  dend 6 &  dend 7 &  dend 8 \\
Parameters         &         &         &         &         &         &         &         &         &         \\
\midrule
\endhead
\midrule
\multicolumn{10}{r}{{Continued on next page}} \\
\midrule
\endfoot

\bottomrule
\endlastfoot
L                  &      20 &     100 &     100 &     200 &     100 &     100 &     100 &     100 &     100 \\
$Ra,
 ohm \cdot cm$                 &      14 &      14 &      14 &      14 &      14 &      14 &      14 &      14 &      14 \\
$C, \mu F / cm^2$                 &     1.8 &     1.8 &     1.8 &     1.8 &     1.8 &     1.8 &     1.8 &     1.8 &     1.8 \\
$D, \mu m$               &      10 &       4 &       3 &       2 &     1.5 &       1 &       2 &     1.5 &       1 \\
$E_L,  mV$          &     -60 &     -60 &     -60 &     -60 &     -60 &     -60 &     -60 &     -60 &     -60 \\
$g_{max, CaL       }\  mS / cm^2$&      56 &      56 &      56 &      56 &      56 &      56 &      56 &      56 &      56 \\
$g_{max, CaN       }\  mS / cm^2$&    0.58 &    0.58 &    0.58 &    0.58 &    0.58 &    0.58 &    0.58 &    0.58 &    0.58 \\
$g_{max, KCaS       }\  mS / cm^2$& 0.00045 & 0.00045 & 0.00045 & 0.00045 & 0.00045 & 0.00045 & 0.00045 & 0.00045 & 0.00045 \\
$g_{max, Kdr }\  mS / cm^2$&     160 &     2.2 &    ---  &    ---  &    ---  &    ---  &     2.2 &    ---  &    ---  \\
$g_{max, KA     }\  mS / cm^2$&  0.0052 &  0.0052 &  0.0052 &  0.0052 &  0.0052 &  0.0052 &  0.0052 &  0.0052 &  0.0052 \\
$g_{max, KCaB      }\  mS / cm^2$&   0.001 &   0.001 &   0.001 &   0.001 &   0.001 &   0.001 &   0.001 &   0.001 &   0.001 \\
$g_{max, Na     }\  mS / cm^2$&    3800 &     260 &    ---  &    ---  &    ---  &    ---  &     260 &    ---  &    ---  \\
$g_L,  mS / cm^2$       &   0.085 &   0.085 &   0.085 &   0.085 &   0.085 &   0.085 &   0.085 &   0.085 &   0.085 \\
\end{longtable}
}
