# Supplementary material for: A Model of the CA1 Field Rhythms
Source: eNeuro. 2021 Nov 8;8(6):ENEURO.0192-21.2021. doi: 10.1523/ENEURO.0192-21.2021 (PMC8577063; doi:10.1523/ENEURO.0192-21.2021)
Supplement: Extended Data 1 — Latex supplement. Download Extended Data 1, ZIP file. [file enu-eN-NWR-0192-21-s03.zip › ngf_synapses.tex]

\begin{longtable}{lllllllll}
\caption{Synaptic connections to ngf}\label{ngf_synapses}\\
\toprule
{} &  $g_{max, mean}$ & $g_{max, \sigma}$ & $\tau_{rise}$ & $\tau_{decay}$ &  $p$ & $delay_{mean}$ & $delay_{\sigma}$ & Compartment \\
\midrule
\endhead
\midrule
\multicolumn{9}{r}{{Continued on next page}} \\
\midrule
\endfoot

\bottomrule
\endlastfoot
ca3\_non\_spatial &  1.42 &      0.6 &      0.5 &         3 &   0.2 &   1.5 &       0.5 &      dendrite\ \\
ca3\_spatial     &  1.42 &      0.6 &      0.5 &         3 &   0.2 &   1.5 &       0.5 &      dendrite\ \\
ivy             &   0.9 &      0.7 &      3.1 &        42 &   0.8 &   1.2 &       0.2 &      dendrite\ \\
mec             &   1.7 &      0.3 &      0.5 &         3 &   0.3 &  10.2 &       0.2 &      dendrite\ \\
ngf             &  0.75 &      0.7 &      3.1 &        42 &   0.7 &   1.2 &       0.2 &      dendrite\ \\
olm             &  1.27 &      0.6 &      1.3 &      10.2 &   0.4 &   1.2 &       0.2 &      dendrite\ \\
lec             &   0.7 &      0.3 &      0.5 &         3 &  0.05 &   1.2 &       0.2 &      dendrite\ \\
\end{longtable}
