# Supplementary material for: A Model of the CA1 Field Rhythms
Source: eNeuro. 2021 Nov 8;8(6):ENEURO.0192-21.2021. doi: 10.1523/ENEURO.0192-21.2021 (PMC8577063; doi:10.1523/ENEURO.0192-21.2021)
Supplement: Extended Data 1 — Latex supplement. Download Extended Data 1, ZIP file. [file enu-eN-NWR-0192-21-s03.zip › nmda_parameters.tex]

\begin{longtable}{lllllll}
\caption{Parameters of NMDAR in the exite synapses}\label{nmda_parameters}\\
\toprule
 Presynaptic & Postsynaptic & $g_{max, mean}, \ mS$ & $g_{max, \sigma}$ & $\tau_{rise}, \ ms$ & $\tau_{decay}, \ ms$ & $E_{NMDA}$, \ mV \\
\midrule
\endhead
\midrule
\multicolumn{7}{r}{{Continued on next page}} \\
\midrule
\endfoot

\bottomrule
\endlastfoot
 ca3\ &        pvbas &     0.03 &    0.001 &  2.3 &    95 &     0 \\
 ca3\ &          pyr &     0.05 &    0.001 &  2.3 &    95 &     0 \\
         pyr &        pvbas &     0.01 &    0.001 &  2.3 &    95 &     0 \\
         pyr &          pyr &     0.05 &    0.001 &  2.3 &    95 &     0 \\
\end{longtable}
