# Supplementary material for: A Model of the CA1 Field Rhythms
Source: eNeuro. 2021 Nov 8;8(6):ENEURO.0192-21.2021. doi: 10.1523/ENEURO.0192-21.2021 (PMC8577063; doi:10.1523/ENEURO.0192-21.2021)
Supplement: Extended Data 1 — Latex supplement. Download Extended Data 1, ZIP file. [file enu-eN-NWR-0192-21-s03.zip › olmtable.tex]

\begin{longtable}{lrrrr}
\caption{OLM cells parameters}\label{ca1__cell_parameters}\\
\toprule
{} & soma & dend 1 & dend 2 &  axon \\
Parameters      &      &        &        &       \\
\midrule
\endhead
\midrule
\multicolumn{5}{r}{{Continued on next page}} \\
\midrule
\endfoot

\bottomrule
\endlastfoot
$L, \ \mu m$ &   20 &    250 &    250 &   150 \\
$Ra,
 ohm \cdot cm$              &  150 &    150 &    150 &   150 \\
$C, \mu F / cm^2$              &  1.3 &    1.3 &    1.3 &   1.3 \\
$D, \mu m$            &   10 &      3 &      3 &   1.5 \\
$E_L,  mV$       &  -67 &    -67 &    -67 &   -67 \\
$g_{max, H  }\  mS / cm^2$&  0.5 &   ---  &   ---  &  ---  \\
$g_{max, Kdr }\  mS / cm^2$&   73 &    110 &    110 &   120 \\
$g_{max, KA  }\  mS / cm^2$&    5 &    2.8 &    2.8 &  ---  \\
$g_{max, Na     }\  mS / cm^2$&   11 &     23 &     23 &    17 \\
$g_L,  mS / cm^2$    & 0.01 &   0.01 &   0.01 &  0.01 \\
\end{longtable}
