# Supplementary material for: A Model of the CA1 Field Rhythms
Source: eNeuro. 2021 Nov 8;8(6):ENEURO.0192-21.2021. doi: 10.1523/ENEURO.0192-21.2021 (PMC8577063; doi:10.1523/ENEURO.0192-21.2021)
Supplement: Extended Data 1 — Latex supplement. Download Extended Data 1, ZIP file. [file enu-eN-NWR-0192-21-s03.zip › pvbas_synapses.tex]

\begin{longtable}{lllllllll}
\caption{Synaptic connections to pvbas}\label{pvbas_synapses}\\
\toprule
{} &  $g_{max, mean}$ & $g_{max, \sigma}$ & $\tau_{rise}$ & $\tau_{decay}$ &  $p$ & $delay_{mean}$ & $delay_{\sigma}$ & Compartment \\
\midrule
\endhead
\midrule
\multicolumn{9}{r}{{Continued on next page}} \\
\midrule
\endfoot

\bottomrule
\endlastfoot
bis             &   1.1 &     0.05 &      0.5 &         4 &   0.5 &   1.2 &       0.2 &      dendrite\ \\
ca3\_non\_spatial &   0.9 &      0.1 &        2 &       6.3 &  0.06 &   1.5 &       0.5 &      dendrite\ \\
ca3\_spatial     &   750 &      0.2 &        2 &       6.3 &   0.6 &   1.5 &       0.5 &      dendrite\ \\
cckbas          &    10 &      0.2 &     0.43 &      4.49 &  0.38 &   4.5 &         2 &               soma \\
ivy             &  10.1 &      0.5 &      0.5 &         4 &   0.8 &   1.2 &       0.2 &      dendrite\ \\
ngf             &     1 &     0.05 &      0.5 &         4 &   0.8 &   1.2 &       0.2 &      dendrite\ \\
olm             &  0.73 &     0.35 &     0.25 &       7.5 &   0.5 &   1.2 &       0.2 &      dendrite\ \\
pvbas           &    10 &     0.01 &      0.8 &       4.8 &   0.7 &   1.2 &       0.2 &               soma \\
pyr             &   0.5 &     0.04 &     0.07 &       0.2 &  0.13 &   1.2 &       0.2 &      dendrite\ \\
sca             &   1.1 &     0.05 &      0.5 &         4 &   0.5 &   1.2 &       0.2 &      dendrite\ \\
\end{longtable}
