# Supplementary material for: A Model of the CA1 Field Rhythms
Source: eNeuro. 2021 Nov 8;8(6):ENEURO.0192-21.2021. doi: 10.1523/ENEURO.0192-21.2021 (PMC8577063; doi:10.1523/ENEURO.0192-21.2021)
Supplement: Extended Data 1 — Latex supplement. Download Extended Data 1, ZIP file. [file enu-eN-NWR-0192-21-s03.zip › pvbastable.tex]

{\footnotesize
\begin{longtable}{lrrrrrrrrr}
\caption{PV basket cells parameters}\label{ca1_pvbas_cell_parameters}\\
\toprule
{} &   soma & dend 1 & dend 2 & dend 3 & dend 4 & dend 5 & dend 6 & dend 7 & dend 8 \\
Parameters       &        &        &        &        &        &        &        &        &        \\
\midrule
\endhead
\midrule
\multicolumn{10}{r}{{Continued on next page}} \\
\midrule
\endfoot

\bottomrule
\endlastfoot
$L, \ \mu m$ &     20 &    100 &    100 &    200 &    100 &    100 &    100 &    100 &    100 \\
$Ra,
 ohm \cdot cm$               &    100 &    100 &    100 &    100 &    100 &    100 &    100 &    100 &    100 \\
$C, \linebreak \mu F / cm^2$               &    1.4 &    1.4 &    1.4 &    1.4 &    1.4 &    1.4 &    1.4 &    1.4 &    1.4 \\
$D,\linebreak \mu m$             &     10 &      4 &      3 &      2 &    1.5 &      1 &      2 &    1.5 &      1 \\
$E_L, \linebreak mV$        &    -65 &    -65 &    -65 &    -65 &    -65 &    -65 &    -65 &    -65 &    -65 \\
$g_{max, CaL     }\  mS / cm^2$&      5 &      5 &      5 &      5 &      5 &      5 &      5 &      5 &      5 \\
$g_{max, CaN     }\  mS / cm^2$&    0.8 &    0.8 &    0.8 &    0.8 &    0.8 &    0.8 &    0.8 &    0.8 &    0.8 \\
$g_{max, KCaS     }\  mS / cm^2$&  0.002 &  0.002 &  0.002 &  0.002 &  0.002 &  0.002 &  0.002 &  0.002 &  0.002 \\
$g_{max, Kdr  }\  mS / cm^2$&     13 &     13 &     13 &     13 &     13 &     13 &     13 &     13 &     13 \\
$g_{max, KA      }\  mS / cm^2$&   0.15 &   0.15 &   0.15 &   0.15 &   0.15 &   0.15 &   0.15 &   0.15 &   0.15 \\
$g_{max, KCaB    }\  mS / cm^2$& 0.0002 & 0.0002 & 0.0002 & 0.0002 & 0.0002 & 0.0002 & 0.0002 & 0.0002 & 0.0002 \\
$g_{max, Na }\  mS / cm^2$&    150 &    150 &    150 &    150 &    150 &    150 &    150 &    150 &    150 \\
$g_L, \linebreak mS / cm^2$     &   0.18 &   0.18 &   0.18 &   0.18 &   0.18 &   0.18 &   0.18 &   0.18 &   0.18 \\
\end{longtable}
}
