# Supplementary material for: A Model of the CA1 Field Rhythms
Source: eNeuro. 2021 Nov 8;8(6):ENEURO.0192-21.2021. doi: 10.1523/ENEURO.0192-21.2021 (PMC8577063; doi:10.1523/ENEURO.0192-21.2021)
Supplement: Extended Data 1 — Latex supplement. Download Extended Data 1, ZIP file. [file enu-eN-NWR-0192-21-s03.zip › pyr_synapses.tex]

\begin{longtable}{lllllllll}
\caption{Synaptic connections to pyr}\label{pyr_synapses}\\
\toprule
{} &   $g_{max, mean}$ & $g_{max, \sigma}$ & $\tau_{rise}$ & $\tau_{decay}$ &  $p$ & $delay_{mean}$ & $delay_{\sigma}$ & Compartment \\
\midrule
\endhead
\midrule
\multicolumn{9}{r}{{Continued on next page}} \\
\midrule
\endfoot

\bottomrule
\endlastfoot
aac             &   20.5 &       10 &     0.28 &       8.4 &  0.29 &   1.2 &       0.2 &          axon\ \\
bis             &  0.009 &    0.005 &     0.11 &       9.7 &  0.14 &   1.2 &       0.2 &      dendrite\ \\
ca3\_non\_spatial &  0.016 &    0.002 &      0.5 &         3 &   0.4 &   1.5 &       0.5 &           rad\ \\
ca3\_spatial     &   3000 &      0.9 &      0.5 &         3 &   0.6 &   1.5 &       0.5 &           rad\ \\
cckbas          &    2.5 &      1.2 &      0.2 &       4.2 &  0.63 &   2.5 &       1.2 &          soma\ \\
ivy             &  0.053 &     0.02 &      1.1 &        11 &  0.13 &   1.2 &       0.2 &            lm\ \\
mec             &   1500 &      0.4 &      0.5 &         3 &   0.6 &    10 &         2 &            lm\ \\
ngf             &  0.098 &     0.05 &        9 &        39 &  0.29 &   1.2 &       0.2 &            lm\ \\
olm             &    1.7 &      0.9 &     0.13 &        11 &  0.29 &   1.2 &       0.2 &            lm\ \\
pvbas           &    500 &      0.9 &      0.3 &       6.2 &   0.8 &   1.2 &       0.2 &          soma\ \\
pyr             &   0.01 &    0.007 &      0.1 &       1.5 &  0.01 &   1.2 &       0.2 &         basal\ \\
sca             &  0.098 &     0.05 &      0.3 &       6.2 &  0.29 &   1.2 &       0.2 &           rad\ \\
lec             &   0.06 &    0.007 &      0.5 &         3 &  0.07 &    10 &         2 &            lm\ \\
\end{longtable}
