# Supplementary material for: A Model of the CA1 Field Rhythms
Source: eNeuro. 2021 Nov 8;8(6):ENEURO.0192-21.2021. doi: 10.1523/ENEURO.0192-21.2021 (PMC8577063; doi:10.1523/ENEURO.0192-21.2021)
Supplement: Extended Data 1 — Latex supplement. Download Extended Data 1, ZIP file. [file enu-eN-NWR-0192-21-s03.zip › pyrtable.tex]

{\footnotesize
\begin{longtable}{lllllllll}

\caption{Pyramidal cells parameters}
\label{table:ca1_pyramidal_cell_parameters} \\
\toprule
Parameters &     Soma &   Axon &   OriProx &   OriDist &   RadProx &  RadMed & RadDist &     LM \\
\midrule
\endhead
\midrule
\multicolumn{9}{r}{{Continued on next page}} \\
\midrule
\endfoot

\bottomrule
\endlastfoot

$C, \ \mu F/cm2$ &        1 &      1 &         1 &         1 &         1 &       1 &       1 &      1 \\
$Ra, \ Ohm \cdot cm$ &       50 &     50 &        50 &        50 &        50 &      50 &      50 &     50 \\
$g_L,mmS/cm2$ &      0.2 &  0.005 &     0.005 &     0.005 &     0.005 &   0.005 &   0.005 &  0.005 \\
$g_{max, Na} mS/cm2$ &        7 &    100 &         7 &         7 &         7 &       7 &       7 &      7 \\
$g_{max, Kdr}, mS/cm2$ &      1.4 &     20 &     0.868 &     0.868 &     0.868 &   0.868 &   0.868 &  0.868 \\
$ g_{max, KA}, mS/cm2$ \\ in proximal \\ dendrites&      2.5 &    --- &       7.5 &       7.5 &     0.015 &     --- &     --- &    --- \\
$g_{max, KA}, mS/cm2$ \\ in distal dendrites &      --- &    --- &       --- &       --- &       --- &      30 &      45 &     49 \\
$g_{max, KM}, mS/cm2 $ &       60 &     30 &        60 &        60 &        60 &      60 &      60 &    --- \\
$ g_{max, H}, mS/cm2 $ &     0.05 &    --- &      0.05 &       0.1 &       0.1 &     0.2 &    0.35 &    --- \\
$ V_{half}, mV$ &      -73 &    --- &       -81 &       -81 &       -82 &     -81 &     -81 &    --- \\
$g_{max, CaL}, mS/cm2 $ &      0.7 &    --- &  0.031635 &  0.031635 &  0.031635 &  3.1635 &  3.1635 &    --- \\
$g_{max, CaT}, mS/cm2 $ &     0.05 &    --- &       0.1 &       0.1 &       0.1 &     0.1 &     0.1 &    --- \\
$g_{max, CaR}, mS/cm2 $ &      0.3 &    --- &      0.03 &      0.03 &      0.03 &    0.03 &    0.03 &    --- \\
$g_{max, sAHP}, mS/cm2 $ &   0.0005 &    --- &       0.5 &       0.5 &       0.5 &     0.5 &     0.5 &    --- \\
$ g_{max, mAHP}, mS/cm2 $ &  0.09075 &    --- &        33 &        33 &        33 &      33 &     4.1 &    --- \\
$E_L, \ mV$ &      -70 &    -70 &       -70 &       -70 &       -70 &     -70 &     -70 &    -70 \\
$ E_{Na},\ mV$ &       50 &     50 &        50 &        50 &        50 &      50 &      50 &     50 \\
$E_H,\ mV$ &      -10 &    --- &       -10 &       -10 &       -10 &     -10 &     -10 &    -10 \\
$E_{Ca},\ mV$ &      140 &    --- &       140 &       140 &       140 &     140 &     140 &    --- \\
$E_K,\ mV$ &      -80 &    -80 &       -80 &       -80 &       -80 &     -80 &     -80 &    -80 \\


\end{longtable}
}
