# Supplementary material for: A Model of the CA1 Field Rhythms
Source: eNeuro. 2021 Nov 8;8(6):ENEURO.0192-21.2021. doi: 10.1523/ENEURO.0192-21.2021 (PMC8577063; doi:10.1523/ENEURO.0192-21.2021)
Supplement: Extended Data 1 — Latex supplement. Download Extended Data 1, ZIP file. [file enu-eN-NWR-0192-21-s03.zip › sca_synapses.tex]

\begin{longtable}{lllllllll}
\caption{Synaptic connections to sca}\label{sca_synapses}\\
\toprule
{} &  $g_{max, mean}$ & $g_{max, \sigma}$ & $\tau_{rise}$ & $\tau_{decay}$ &  $p$ & $delay_{mean}$ & $delay_{\sigma}$ & Compartment \\
\midrule
\endhead
\midrule
\multicolumn{9}{r}{{Continued on next page}} \\
\midrule
\endfoot

\bottomrule
\endlastfoot
bis             &   0.5 &      0.2 &      0.5 &         4 &   0.5 &   1.2 &       0.2 &      dendrite\ \\
ca3\_non\_spatial &  0.05 &     0.02 &      0.5 &         4 &  0.06 &   1.2 &       0.2 &      dendrite\ \\
ca3\_spatial     &  0.05 &     0.02 &      0.5 &         4 &  0.06 &   1.2 &       0.2 &      dendrite\ \\
ivy             &   0.5 &      0.2 &      0.5 &         4 &   0.1 &   1.2 &       0.2 &      dendrite\ \\
ngf             &   0.5 &      0.2 &      0.5 &         4 &   0.5 &   1.2 &       0.2 &      dendrite\ \\
olm             &   1.3 &      0.6 &     0.07 &        29 &   0.1 &   1.2 &       0.2 &      dendrite\ \\
sca             &  0.03 &    0.015 &        4 &      34.3 &   0.3 &   1.2 &       0.2 &      dendrite\ \\
\end{longtable}
