# Supplementary material for: A Model of the CA1 Field Rhythms
Source: eNeuro. 2021 Nov 8;8(6):ENEURO.0192-21.2021. doi: 10.1523/ENEURO.0192-21.2021 (PMC8577063; doi:10.1523/ENEURO.0192-21.2021)
Supplement: Extended Data 1 — Latex supplement. Download Extended Data 1, ZIP file. [file enu-eN-NWR-0192-21-s03.zip › spatial_modulated_connections.tex]

\begin{longtable}{cccc}
\caption{Parameters of spatial modulated connection}
\label{spat_conn}\\
\toprule
Connection type & $\sigma_{conn}$ & $S_{conn}$ & $D_{conn}$ \\
\midrule
\endhead
\midrule
\multicolumn{4}{c}{{Continued on next page}} \\
\midrule
\endfoot

\bottomrule
\endlastfoot
ca3\_spatial $\rightarrow$  pyr  & 300 &    37500 &  $x_{pre} - x_{post}$  \\
mec $\rightarrow$  pyr  &   300 &     37500        &  $x_{pre} + 500 - x_{post}$\\
pvbas $\rightarrow$ pyr &   300 &      500       &  $1/(x_{pre} - x_{post})$\\
pyr $\rightarrow$ pvbas  &   27000   &     0.5 &  $x_{pre} - x_{post}$\\
ca3\_spatial $\rightarrow$ pvbas        &   27000  &      750 &  $x_{pre} - x_{post}$\\
\end{longtable}
