# Supplementary material for: A Model of the CA1 Field Rhythms
Source: eNeuro. 2021 Nov 8;8(6):ENEURO.0192-21.2021. doi: 10.1523/ENEURO.0192-21.2021 (PMC8577063; doi:10.1523/ENEURO.0192-21.2021)
Supplement: Extended Data 2 — CA1 rhythms_model-master. Download Extended Data 2, ZIP file. [file enu-eN-NWR-0192-21-s04.zip]

Archive with 157 entries (152 files):
- CA1_rhythms_model-master/
- CA1_rhythms_model-master/.gitignore
- CA1_rhythms_model-master/README.md
- CA1_rhythms_model-master/Results/
- CA1_rhythms_model-master/Results/.gitkeep
- CA1_rhythms_model-master/base_model.py
- CA1_rhythms_model-master/basic_parameters.py
- CA1_rhythms_model-master/cells/
- CA1_rhythms_model-master/cells/CA1BSC.hoc
- CA1_rhythms_model-master/cells/CA1PC.hoc
- CA1_rhythms_model-master/cells/axondists/
- CA1_rhythms_model-master/cells/axondists/dist_axoaxoniccell.hoc
- CA1_rhythms_model-master/cells/axondists/dist_bistratifiedcell.hoc
- CA1_rhythms_model-master/cells/axondists/dist_ca3cell.hoc
- CA1_rhythms_model-master/cells/axondists/dist_ca3ripcell.hoc
- CA1_rhythms_model-master/cells/axondists/dist_cckcell.hoc
- CA1_rhythms_model-master/cells/axondists/dist_dgbasketcell.hoc
- CA1_rhythms_model-master/cells/axondists/dist_dgbistratifiedcell.hoc
- CA1_rhythms_model-master/cells/axondists/dist_eccell.hoc
- CA1_rhythms_model-master/cells/axondists/dist_ivycell.hoc
- CA1_rhythms_model-master/cells/axondists/dist_msgabacell.hoc
- CA1_rhythms_model-master/cells/axondists/dist_ngfcell.hoc
- CA1_rhythms_model-master/cells/axondists/dist_olmcell.hoc
- CA1_rhythms_model-master/cells/axondists/dist_oncell.hoc
- CA1_rhythms_model-master/cells/axondists/dist_pvbasketcell.hoc
- CA1_rhythms_model-master/cells/axondists/dist_pyramidalcell.hoc
- CA1_rhythms_model-master/cells/axondists/dist_ripcell.hoc
- CA1_rhythms_model-master/cells/axondists/dist_scacell.hoc
- CA1_rhythms_model-master/cells/axondists/dist_testcell.hoc
- CA1_rhythms_model-master/cells/class_artifitialcell.hoc
- CA1_rhythms_model-master/cells/class_artifitialgridcell.hoc
- CA1_rhythms_model-master/cells/class_artifitialplacecell.hoc
- CA1_rhythms_model-master/cells/class_axoaxoniccell.hoc
- CA1_rhythms_model-master/cells/class_bistratifiedcell.hoc
- CA1_rhythms_model-master/cells/class_cckcell.hoc
- CA1_rhythms_model-master/cells/class_cutsuridiscell.hoc
- CA1_rhythms_model-master/cells/class_ivycell.hoc
- CA1_rhythms_model-master/cells/class_ngfcell.hoc
- CA1_rhythms_model-master/cells/class_olmcell.hoc
- CA1_rhythms_model-master/cells/class_poolosyncell.hoc
- CA1_rhythms_model-master/cells/class_ppstim.hoc
- CA1_rhythms_model-master/cells/class_ppvec.hoc
- CA1_rhythms_model-master/cells/class_pvbasketcell.hoc
- CA1_rhythms_model-master/cells/class_scacell.hoc
- CA1_rhythms_model-master/cells/class_sintrain.hoc
- CA1_rhythms_model-master/figure_2.py
- CA1_rhythms_model-master/figure_3.py
- CA1_rhythms_model-master/figure_4.py
- CA1_rhythms_model-master/figure_5.py
- CA1_rhythms_model-master/figure_7.py
- CA1_rhythms_model-master/figure_8.py
- CA1_rhythms_model-master/mods/
- CA1_rhythms_model-master/mods/ANsyn.mod
- CA1_rhythms_model-master/mods/ArtificialRhytmicCell.mod
- CA1_rhythms_model-master/mods/ArtificialRhytmicGridCell.mod
- CA1_rhythms_model-master/mods/ArtificialRhytmicPlaceCell.mod
- CA1_rhythms_model-master/mods/ExpGABAab.mod
- CA1_rhythms_model-master/mods/IA.mod
- CA1_rhythms_model-master/mods/IextNoise.mod
- CA1_rhythms_model-master/mods/Ih.mod
- CA1_rhythms_model-master/mods/KahpM95.mod
- CA1_rhythms_model-master/mods/Kaxon.mod
- CA1_rhythms_model-master/mods/Kdend.mod
- CA1_rhythms_model-master/mods/Ksoma.mod
- CA1_rhythms_model-master/mods/LcaMig.mod
- CA1_rhythms_model-master/mods/MyExp2Sid.mod
- CA1_rhythms_model-master/mods/MyExp2Sidnw.mod
- CA1_rhythms_model-master/mods/Naaxon.mod
- CA1_rhythms_model-master/mods/Nadend.mod
- CA1_rhythms_model-master/mods/Nasoma.mod
- CA1_rhythms_model-master/mods/SIN.mod
- CA1_rhythms_model-master/mods/bgka.mod
- CA1_rhythms_model-master/mods/borgkm.mod
- CA1_rhythms_model-master/mods/burststim.mod
- CA1_rhythms_model-master/mods/cacumm.mod
- CA1_rhythms_model-master/mods/cad.mod
- CA1_rhythms_model-master/mods/cadiv.mod
- CA1_rhythms_model-master/mods/cagk.mod
- CA1_rhythms_model-master/mods/cagk2.mod
- CA1_rhythms_model-master/mods/cagk3.mod
- CA1_rhythms_model-master/mods/cal.mod
- CA1_rhythms_model-master/mods/cal1.mod
- CA1_rhythms_model-master/mods/cal2.mod
- CA1_rhythms_model-master/mods/calH.mod
- CA1_rhythms_model-master/mods/can2.mod
- CA1_rhythms_model-master/mods/can3.mod
- CA1_rhythms_model-master/mods/car.mod
- CA1_rhythms_model-master/mods/cat.mod
- CA1_rhythms_model-master/mods/cat2.mod
- CA1_rhythms_model-master/mods/cat3.mod
- CA1_rhythms_model-master/mods/ccanl.mod
- CA1_rhythms_model-master/mods/ch_CavL.mod
- CA1_rhythms_model-master/mods/ch_CavN.mod
- CA1_rhythms_model-master/mods/ch_HCN.mod
- CA1_rhythms_model-master/mods/ch_HCNolm.mod
- CA1_rhythms_model-master/mods/ch_HCNp.mod
- CA1_rhythms_model-master/mods/ch_KCaS.mod
- CA1_rhythms_model-master/mods/ch_Kdrfast.mod
- CA1_rhythms_model-master/mods/ch_Kdrfastngf.mod
- CA1_rhythms_model-master/mods/ch_Kdrp.mod
- CA1_rhythms_model-master/mods/ch_Kdrslow.mod
- CA1_rhythms_model-master/mods/ch_KvA.mod
- CA1_rhythms_model-master/mods/ch_KvAdistp.mod
- CA1_rhythms_model-master/mods/ch_KvAngf.mod
- CA1_rhythms_model-master/mods/ch_KvAolm.mod
- CA1_rhythms_model-master/mods/ch_KvAproxp.mod
- CA1_rhythms_model-master/mods/ch_KvCaB.mod
- CA1_rhythms_model-master/mods/ch_KvGroup.mod
- CA1_rhythms_model-master/mods/ch_Nav.mod
- CA1_rhythms_model-master/mods/ch_Navaxonp.mod
- CA1_rhythms_model-master/mods/ch_Navbis.mod
- CA1_rhythms_model-master/mods/ch_Navcck.mod
- CA1_rhythms_model-master/mods/ch_Navngf.mod
- CA1_rhythms_model-master/mods/ch_Navp.mod
- CA1_rhythms_model-master/mods/ch_leak.mod
- CA1_rhythms_model-master/mods/distr.mod
- CA1_rhythms_model-master/mods/epsp.mod
- CA1_rhythms_model-master/mods/fastconn.mod
- CA1_rhythms_model-master/mods/gap.mod
- CA1_rhythms_model-master/mods/gskch.mod
- CA1_rhythms_model-master/mods/h.mod
- CA1_rhythms_model-master/mods/h2.mod
- CA1_rhythms_model-master/mods/hNa.mod
- CA1_rhythms_model-master/mods/hha2.mod
- CA1_rhythms_model-master/mods/hha_old.mod
- CA1_rhythms_model-master/mods/hyperde3.mod
- CA1_rhythms_model-master/mods/ichan2.mod
- CA1_rhythms_model-master/mods/iconc_Ca.mod
- CA1_rhythms_model-master/mods/kad.mod
- CA1_rhythms_model-master/mods/kahp.mod
- CA1_rhythms_model-master/mods/kap.mod
- CA1_rhythms_model-master/mods/kaprox.mod
- CA1_rhythms_model-master/mods/kca.mod
- CA1_rhythms_model-master/mods/kd.mod
- CA1_rhythms_model-master/mods/kdr.mod
- CA1_rhythms_model-master/mods/kdrca1.mod
- CA1_rhythms_model-master/mods/km.mod
- CA1_rhythms_model-master/mods/km2.mod
- CA1_rhythms_model-master/mods/my_exp2syn.mod
- CA1_rhythms_model-master/mods/mynetstim.mod
- CA1_rhythms_model-master/mods/na3n.mod
- CA1_rhythms_model-master/mods/nahh.mod
- CA1_rhythms_model-master/mods/naxn.mod
- CA1_rhythms_model-master/mods/nca.mod
- CA1_rhythms_model-master/mods/nmda.mod
- CA1_rhythms_model-master/mods/positionfcns.mod
- CA1_rhythms_model-master/mods/regn_stim.mod
- CA1_rhythms_model-master/mods/repeatconn.mod
- CA1_rhythms_model-master/mods/sgate.mod
- CA1_rhythms_model-master/mods/somacar.mod
- CA1_rhythms_model-master/mods/xtra.mod
- CA1_rhythms_model-master/nontheta_state_params.py
- CA1_rhythms_model-master/plot_result.py
- CA1_rhythms_model-master/presimulation_lib.py
- CA1_rhythms_model-master/process.py
- CA1_rhythms_model-master/processingLib.py
- CA1_rhythms_model-master/simulation_parallel.py
