# Supplementary material for: A Model of the CA1 Field Rhythms
Source: eNeuro. 2021 Nov 8;8(6):ENEURO.0192-21.2021. doi: 10.1523/ENEURO.0192-21.2021 (PMC8577063; doi:10.1523/ENEURO.0192-21.2021)
Supplement: Extended Data 2 — CA1 rhythms_model-master. Download Extended Data 2, ZIP file. [file enu-eN-NWR-0192-21-s04.zip › CA1_rhythms_model-master/base_model.py]

from mpi4py import MPI

comm = MPI.COMM_WORLD
rank = comm.Get_rank()
nthreads = comm.Get_size()


from simulation_parallel import run_simulation

if rank == 0:
    from basic_parameters import get_object_params
    basic_params = get_object_params(nthreads) # get parameters

    for th_idx, p in enumerate(basic_params):
        if th_idx == 0: continue
        comm.send(p, dest=th_idx, tag=th_idx) # sent parameters to threads

    basic_params = basic_params[0]
else:
    basic_params = comm.recv(source=0, tag=rank)

run_simulation(basic_params)  # run simulation
