# Supplementary material for: A Model of the CA1 Field Rhythms
Source: eNeuro. 2021 Nov 8;8(6):ENEURO.0192-21.2021. doi: 10.1523/ENEURO.0192-21.2021 (PMC8577063; doi:10.1523/ENEURO.0192-21.2021)
Supplement: Extended Data 2 — CA1 rhythms_model-master. Download Extended Data 2, ZIP file. [file enu-eN-NWR-0192-21-s04.zip › CA1_rhythms_model-master/basic_parameters.py]

import numpy as np
import presimulation_lib as prelib
from nontheta_state_params import theta_state2non_theta_state_params
from copy import deepcopy
import mpi4py
import pickle
"""
pyr - CA1 piramidal cells
olm - Oriens-Lacunosum/Moleculare (OLM) Cells
pvbas - parvalbumin positive basket cells
cckbas - cholecystokinin positive basket cells
ivy - Ivy cells
ngf - neurogliaform cells
bis - bistratifered cells
aac - axo-axonal cells
csa - Schaffer collateral-associated cells
ca3_spatial - CA3 pyramidal cells with place cells dynamics
ca3_non_spatial - CA3 pyramidal cells without place cells dynamics
mec - stellate cells of the medial entorhinal cortex
msach - medial septal cholinergic neurons
msteevracells  - medial septal GABAergic neurons (Teevra cells)
"""

SIMULATE_NON_THETA_STATE = False # flag simulate non-theta state (true) or theta state (false)


def get_basic_params():
    """
    Function return dictionary of hyperparameters of the model
    """
    Npyr = 9000             #  number of pyramidal cells
    Npvbas = 200            #  number of pvbas cells
    Nca3_spatial = 3500     #  number of ca3 spatial cells
    Nelecs = 10             # number of electrodes
    
    if Nelecs > 1:
        el_y = np.linspace(-200, 600, Nelecs)
    else:
        el_y = np.zeros(Nelecs)
    
    
    pyr_dx = 3      # step of pyramidal coordinates
    pvbas_dx = 50   # step of pvbas coordinates
    
    pyr_coords = np.cumsum( np.zeros(Npyr) + pyr_dx )  #  coordinates of pyramidal cells
    pyr_coords[pyr_coords.size//2:] = np.nan # half of pyr do not have coordinates
    
    basic_params = {
        #  coordinates of electrodes
        "elecs" : {
            "el_x" : np.zeros(Nelecs),
            "el_y" : el_y, 
            "el_z" : np.zeros(Nelecs),
        },

        "PyrDencity" : 0.2,    # pyramidal cells / micrometer^2

        "file_results":  "./Results/theta_state.hdf5", # non_theta_state_ripples.hdf5",   #file for saving results
        "file_params" : "./Results/params.pickle",
        "duration" : 10200, # 10 sec simulation time

        "del_start_time" : 200, # time after start for remove
        
        "pyr_coodinates" : pyr_coords,
        "ca3_coodinates" : np.cumsum( np.zeros(Nca3_spatial) + pyr_dx ),
        "pvbas_coodinates" : np.cumsum( np.zeros(Npvbas) + pvbas_dx ),
        "var_conns_on_pyr" : 9000, # variation for connection settings on pyramidal cells
        
        
        "CellNumbersInFullModel" : {
            "Npyr" :  9000,
            "Npvbas" : 200,
            "Nolm" :   80,
            "Ncckbas" : 160,
            "Nivy" :    260,
            "Nngf" :    130,
            "Nbis" :    70,
            "Naac" :    60,
            "Nsca" :    40,
            "Nca3_spatial" : 3500,
            "Nca3_non_spatial" : 3500,
            "Nmec" : 9000, 
            "Nmsteevracells" : 200,
            "Nmskomalicells" : 200,
            "Nmsach"         : 150,
        },

        # number of cells
        "CellNumbers" : {
            "Npyr" : Npyr,
            "Npvbas" : Npvbas,
            "Nolm" : 80,
            "Ncckbas" : 160,
            "Nivy" : 260,
            "Nngf" : 130,
            "Nbis" : 70,
            "Naac" : 60,
            "Nsca" : 40,

            "Nca3_spatial" : Nca3_spatial,
            "Nca3_non_spatial" : 3500,
            "Nmec" : 3500,
            "Nmsteevracells" : 200,
            "Nmsach"         : 150,
        },

        # cells parameters
        "CellParameters" : {
            "ca3_spatial" : {
                "cellclass" : "ArtifitialPlaceCell",
                "Rtheta" : 0.4, # theta R
                "low_mu" : 1.3, # theta phase

                "Rgamma" : 0.4,  # gamma R
                "high_mu" : 0.0, # gamma phase

                "spike_rate" : 1000000.0,
                "latency" : 10.0,

                "place_center_t" : 500,
                "place_t_radius" : 500,
            
                "low_freqs" : 7.0,  # theta frequency
                "high_freqs" : 35.0,  # gamma frequency

                "delta_t" : 0.1,
            },
            
            "ca3_non_spatial" : {
                "cellclass" : "ArtifitialCell",
                "R" : 0.3,     # gamma R
                "mu" : 1.3,    # theta phase
                "freqs" : 7.0, # theta frequency
                "spike_rate" : 1.0,
                "latency" : 10.0,
                "delta_t" : 0.1,

            },
            
            "mec" : {
                "cellclass" : "ArtifitialGridCell",

                "Rtheta": 0.3,
                "low_mu": -1.04, # theta phase

                "Rgamma": 0.4,
                "high_mu": 0.0, # gamma phase

                "spike_rate": 10e7,
                "latency": 10.0,

                "delta_t" : 0.1,
                
                "low_freqs" : 7.0,   #  theta frequency
                "high_freqs" : 63.0,  # middle gamma frequency
            
                "Rgrid" : 0.9,      # reqularity of grid
                "grid_freqs" : 0.1, # period of grid
                "grid_phase" : 0,   # grid of phase
            },
            

            "msteevracells" : {
                "cellclass" : "ArtifitialCell",
                "R" : 0.6,     # theta R
                "mu" : np.pi,  # theta phase
                "freqs" : 7.0, # theta frequency
                "latency" : 4.0,
                "spike_rate": 15.0,
                "delta_t" : 0.1,   
            },
            

            "msach" : {
                "cellclass" : "ArtifitialCell",
                "R" : 0.4,     # theta R
                "mu" : np.pi,  # theta phase
                "freqs" : 7.0, # theta frequency
                "latency" : 10.0,
                "spike_rate": 3.0,
                "delta_t" : 0.1,     
            },
            
            "pyr" : {
                "cellclass" : "CA1PyramidalCell",
                "iext" : 0,
                "iext_std" : 0.002,
            },
            
            "pvbas" : {
                "cellclass" : "pvbasketcell",
                "iext" : 0.0,
                "iext_std" : 0.0002,
            },
            
            "cckbas" : {
                "cellclass" : "cckcell",
                "iext" : 0.005, #!!! 0.003,
                "iext_std" : 0.004,
            },

            "olm" : {
                "cellclass" : "olmcell",
                "iext" : -0.002,
                "iext_std" : 0.002,
            },
            
            "aac" : {
                "cellclass" : "axoaxoniccell",
                "iext" : 0.0,
                "iext_std" : 0.002,
            },
            
            "ngf" : {
                "cellclass" : "ngfcell",
                "iext" : 0.002,
                "iext_std" : 0.002,
            },
            
            "ivy" : {
                "cellclass" : "ivycell",
                "iext" : 0.002,
                "iext_std" : 0.002,
            },
        
            "bis" : {
                "cellclass" : "CA1BistratifiedCell", # "bistratifiedcell",
                "iext" : 0.003,
                "iext_std" : 0.002,
            },
            
            "sca" : {
                "cellclass" : "scacell",
                "iext" : 0.0,
                "iext_std" : 0.001,
            },
        
        },

        # indexes of neurons for saving soma potentials
        "save_soma_v" : {
            "pyr" : [range(6000, 6050)], # np.append(np.arange(400, 450), np.arange(6000, 6050)), #  [range(400, 1400)],    # [0, ],
            "pvbas" : [range(30, 80)], # [0, ], #
            "olm" :   [range(10)], # [0, ], # [0, 1, 3],
            "cckbas" : [range(10)], # #[0, ],
            "ivy" : [range(10)], # [0, ], #[0, ],
            "ngf" : [range(10)], #[0, ], # [0, ],
            "bis" : [range(10)], # [0, ], # [0, ],
            "aac" : [range(10)], #[0, ],
            "sca" : [range(10)], #[0, ],
        
            "vect_idxes" : [],
        
        },

        # parameters of connections
        "connections" : {
            # connection to pyramidal neurons
            "ca3_spatial2pyr": {
                "gmax": 1000 * pyr_dx,
                "gmax_std" : 0.9,
                
                "Erev": 0,
                "tau_rise": 0.5,
                "tau_decay": 3,

                "prob": 0.6, 
                
                "delay": 1.5,
                "delay_std" : 0.5,
                

                "sourse_compartment" : "acell",
                "target_compartment" : "rad_list",

                #"NMDA" : {
                #    "gNMDAmax" : 0.02, # mS
                #    "gmax_std" : 0.001,
                #    "tcon" : 2.3,   # ms
                #    "tcoff" : 95.0, # ms
                #    "enmda" : 0,
                #},
            },
            
            "ca3_non_spatial2pyr": {
                "gmax": 0.016, #
                "gmax_std" : 0.002, # 0.5, #
                
                "Erev": 0,
                "tau_rise": 0.5,
                "tau_decay": 3,

                "prob": 0.4, # 0.3, 
                
                "delay": 1.5,
                "delay_std" : 0.5,
                

                "sourse_compartment" : "acell",
                "target_compartment" : "rad_list",

                #"NMDA" : {
                #    "gNMDAmax" : 0.02, # mS
                #    "gmax_std" : 0.001,
                #    "tcon" : 2.3,   # ms
                #    "tcoff" : 95.0, # ms
                #    "enmda" : 0, 
                #},
            },
            
           "mec2pyr": {
                "gmax": 500 * pyr_dx, #1000* 20 #0.1, # 0.06,
                "gmax_std" : 0.4, #  0.007,
                
                "Erev": 0,
                "tau_rise": 0.5,
                "tau_decay": 3,

                "prob":  0.6,
                
                "delay": 10,
                "delay_std" : 2,
                

                "sourse_compartment" : "acell",
                "target_compartment" : "lm_list",
                
                # "NMDA" : {
                #     "gNMDAmax" : 0.01, # mS
                #     "gmax_std" : 0.001,
                #     "tcon" : 2.3,   # ms
                #     "tcoff" : 95.0, # ms
                #     "enmda" : 0,
                #},
            },
            
            "pyr2pyr": {
                "gmax": 0.01,
                "gmax_std" : 0.007,

                "Erev": 0.0,
                "tau_rise": 0.1,
                "tau_decay": 1.5,

                "prob":  0.01,

                "delay": 1.2,
                "delay_std" : 0.2,


                "sourse_compartment" : "axon",
                "target_compartment" : "basal_list",
                
                # "NMDA" : {
                #     "gNMDAmax" : 0.02, # mS
                #    "gmax_std" : 0.001,
                #    "tcon" : 2.3,   # ms
                #    "tcoff" : 95.0, # ms
                #    "enmda" : 0, 
                #},
            },
            
            "cckbas2pyr": {
                "gmax": 2.5,
                "gmax_std" : 1.2,
                
                "Erev": -75,
                "tau_rise": 0.2,
                "tau_decay": 4.2,

                "prob": 0.63,
                
                "delay": 2.5,
                "delay_std" : 1.2,
                

                "sourse_compartment" : "soma",
                "target_compartment" : "soma_list",
            },

          
           "ivy2pyr": {
                "gmax": 0.053,
                "gmax_std" : 0.02,
                
                "Erev": -75,
                "tau_rise": 1.1,
                "tau_decay": 11,

                "prob": 0.13,
                
                "delay": 1.2,
                "delay_std" : 0.2,
                

                "sourse_compartment" : "soma",
                "target_compartment" : "lm_list",
            },
            
            
           "aac2pyr": {
                "gmax": 20.5,
                "gmax_std" : 10,

                "Erev": -75,
                "tau_rise": 0.28,
                "tau_decay": 8.4,

                "prob": 0.29,

                "delay": 1.2,
                "delay_std" : 0.2,


                "sourse_compartment" : "soma",
                "target_compartment" : "axon_list",
            },
            
           "olm2pyr": {
                "gmax": 1.7,
                "gmax_std" : 0.9,
                
                "Erev": -75,
                "tau_rise": 0.13,
                "tau_decay": 11,

                "prob": 0.29,
                
                "delay": 1.2,
                "delay_std" : 0.2,
                

                "sourse_compartment" : "soma",
                "target_compartment" : "lm_list",
            },
            
           "pvbas2pyr": {
                "gmax": 30 * pvbas_dx,
                "gmax_std" : 0.9,
                
                "Erev": -75,
                "tau_rise": 0.3,
                "tau_decay": 6.2,

                "prob": 0.8,
                
                "delay": 1.2,
                "delay_std" : 0.2,
                

                "sourse_compartment" : "soma",
                "target_compartment" : "soma_list",
            },
            
           "bis2pyr": {
                "gmax": 0.009,
                "gmax_std" : 0.005,

                "Erev": -75,
                "tau_rise": 0.11,
                "tau_decay": 9.7,

                "prob": 0.14,

                "delay": 1.2,
                "delay_std" : 0.2,


                "sourse_compartment" : "soma",
                "target_compartment" : "dendrite_list",
            },

           "ngf2pyr": {
                "gmax": 0.098,
                "gmax_std" : 0.05,

                "Erev": -75,
                "tau_rise": 9,
                "tau_decay": 39,

                "prob": 0.29,

                "delay": 1.2,
                "delay_std" : 0.2,


                "sourse_compartment" : "soma",
                "target_compartment" : "lm_list",
            },

           "sca2pyr": {
                "gmax": 0.098,
                "gmax_std" : 0.05,

                "Erev": -75,
                "tau_rise": 0.3,
                "tau_decay": 6.2,

                "prob": 0.29,

                "delay": 1.2,
                "delay_std" : 0.2,


                "sourse_compartment" : "soma",
                "target_compartment" : "rad_list",
            },
            # end connection to pyramids
            
            # connection to pvbas
            "ca3_spatial2pvbas": {
                "gmax": 15 * pvbas_dx,
                "gmax_std" : 0.2,
                
                "Erev": 0,
                "tau_rise": 2.0,
                "tau_decay": 6.3,

                "prob": 0.6,
                
                "delay": 1.5,
                "delay_std" : 0.5,
                

                "sourse_compartment" : "acell",
                "target_compartment" : "dendrite_list",
                
                #"NMDA" : {
                #    "gNMDAmax" : 0.01, # mS
                #    "gmax_std" : 0.001,
                #    "tcon" : 2.3,   # ms
                #    "tcoff" : 95.0, # ms
                #    "enmda" : 0, 
                #},
            },
            
            "ca3_non_spatial2pvbas": {
                "gmax": 0.9,
                "gmax_std" : 0.1,
                
                "Erev": 0,
                "tau_rise": 2.0,
                "tau_decay": 6.3,

                "prob": 0.06,
                
                "delay": 1.5,
                "delay_std" : 0.5,
                

                "sourse_compartment" : "acell",
                "target_compartment" : "dendrite_list",
                
                #"NMDA" : {
                #    "gNMDAmax" : 0.01, # mS
                #    "gmax_std" : 0.001,
                #    "tcon" : 2.3,   # ms
                #    "tcoff" : 95.0, # ms
                #    "enmda" : 0, 
                #},
            },
            
            "pyr2pvbas": {
                "gmax": 0.5,
                "gmax_std" : 0.04,
                
                "Erev": 0,
                "tau_rise": 0.07,
                "tau_decay": 0.2,

                "prob": 0.13,
                
                "delay": 1.2,
                "delay_std" : 0.2,
                

                "sourse_compartment" : "axon",
                "target_compartment" : "dendrite_list",
                
                #"NMDA" : {
                #    "gNMDAmax" : 0.01, # mS
                #    "gmax_std" : 0.001,
                #    "tcon" : 2.3,   # ms
                #    "tcoff" : 95.0, # ms
                #    "enmda" : 0, 
                #},
            },
            
            "pvbas2pvbas": {
                "gmax": 10.0,
                "gmax_std" : 0.01,
                
                "Erev": -75,
                "tau_rise": 0.8,
                "tau_decay": 4.8,

                "prob": 0.7,
                
                "delay": 1.2,
                "delay_std" : 0.2,
                

                "sourse_compartment" : "soma",
                "target_compartment" : "soma",
            },
            
            "cckbas2pvbas": {
                "gmax": 10.0,
                "gmax_std" : 0.2,
                
                "Erev": -75,
                "tau_rise": 0.43,
                "tau_decay": 4.49,

                "prob": 0.38,
                
                "delay": 4.5,
                "delay_std" : 2.0,
                

                "sourse_compartment" : "soma",
                "target_compartment" : "soma",
            },
            
            "olm2pvbas": {
                "gmax": 0.73,
                "gmax_std" : 0.35,
                
                "Erev": -75,
                "tau_rise": 0.25,
                "tau_decay": 7.5,

                "prob": 0.5,
                
                "delay": 1.2,
                "delay_std" : 0.2,
                

                "sourse_compartment" : "soma",
                "target_compartment" : "dendrite_list",
            },
            
            # hypotetical connections
            "bis2pvbas": {
                "gmax": 1.1,
                "gmax_std" : 0.05,
                
                "Erev": -75,
                "tau_rise": 0.5,
                "tau_decay": 4.0,

                "prob": 0.5, 
                
                "delay": 1.2,
                "delay_std" : 0.2,
                

                "sourse_compartment" : "soma",
                "target_compartment" : "dendrite_list",
            },
            
            "ngf2pvbas": {
                 "gmax": 1.0,
                 "gmax_std" : 0.05,
            
                 "Erev": -75,
                 "tau_rise": 0.5,
                 "tau_decay": 4.0,
            
                 "prob": 0.8,
            
                 "delay": 1.2,
                 "delay_std" : 0.2,
            
            
                 "sourse_compartment" : "soma",
                 "target_compartment" : "dendrite_list",
             },
            
            "ivy2pvbas": {
                "gmax": 10.1,
                "gmax_std" : 0.5,
                
                "Erev": -75,
                "tau_rise": 0.5,
                "tau_decay": 4.0,

                "prob": 0.8, 
                
                "delay": 1.2,
                "delay_std" : 0.2,
                

                "sourse_compartment" : "soma",
                "target_compartment" : "dendrite_list",
            },
            
            "sca2pvbas": {
                 "gmax": 1.1,
                 "gmax_std" : 0.05,
            
                 "Erev": -75,
                 "tau_rise": 0.5,
                 "tau_decay": 4.0,
            
                 "prob": 0.5,
            
                 "delay": 1.2,
                 "delay_std" : 0.2,
            
            
                 "sourse_compartment" : "soma",
                 "target_compartment" : "dendrite_list",
            },
            
            # end connection to pvbas
            
            # connections to cckbas
            "msteevracells2cckbas" : {
                "gmax" : 3.5,
                "gmax_std" : 0.2,
                "Erev": -75,
                "tau_rise": 0.5,
                "tau_decay": 5.0,
                
                "prob": 0.5,
                
                "delay": 10.5,
                "delay_std" : 2.5,
                

                "sourse_compartment" : "acell",
                "target_compartment" : "dendrite_list",
            },
            
            "pvbas2cckbas": {
                "gmax": 1.0,
                "gmax_std" : 0.2,
                
                "Erev": -75,
                "tau_rise": 0.29,
                "tau_decay": 2.67,

                "prob": 0.05,
                
                "delay": 1.2,
                "delay_std" : 0.2,
                

                "sourse_compartment" : "soma",
                "target_compartment" : "dendrite_list",
            },
            
           
           "cckbas2cckbas": {
                "gmax": 0.2,
                "gmax_std" : 0.2, 
                
                "Erev": -75,
                "tau_rise": 0.2,
                "tau_decay": 4.2,

                "prob": 0.63,
                
                "delay": 2.7,
                "delay_std" : 0.5,
                

                "sourse_compartment" : "soma",
                "target_compartment" : "dendrite_list",
            },
            
            
            # hypotetical connections
            "bis2cckbas": {
                "gmax": 1.0,
                "gmax_std" : 0.7,
                
               "Erev": -75,
               "tau_rise": 0.5,
               "tau_decay": 4.0,

               "prob": 0.2, 
                
               "delay": 1.2,
               "delay_std" : 0.2,
                

               "sourse_compartment" : "soma",
               "target_compartment" : "dendrite_list",
            },
            
           
            "ngf2cckbas": {
                 "gmax": 0.5,
                "gmax_std" : 0.2,
            
                "Erev": -75,
                "tau_rise": 0.5,
                "tau_decay": 10.0,
            
                "prob": 0.1,
            
                "delay": 1.2,
                "delay_std" : 0.2,
                "sourse_compartment" : "soma",
                "target_compartment" : "dendrite_list",
            },

            # end connections to cckbas
            
            
            # connections to aac
            "msteevracells2aac" : {
                "gmax" : 0.9,
                "gmax_std" : 0.7,
                "Erev": -75,
                "tau_rise": 0.5,
                "tau_decay": 3,
                
                "prob": 0.5,
                
                "delay": 10.5,
                "delay_std" : 0.5,
                

                "sourse_compartment" : "acell",
                "target_compartment" : "soma",
            },
            
            "pyr2aac": {
                "gmax": 0.04,
                "gmax_std" : 0.02,
                
                "Erev": 0,
                "tau_rise": 0.3,
                "tau_decay": 0.6,

                "prob": 0.07,
                
                "delay": 1.2,
                "delay_std" : 0.2,
                

                "sourse_compartment" : "axon",
                "target_compartment" : "dendrite_list",
            },
            
            "ca3_spatial2aac": {
                "gmax": 0.7,
                "gmax_std" : 0.2,
                
                "Erev": 0,
                "tau_rise": 2,
                "tau_decay": 6.3,

                "prob": 0.02,
                
                "delay": 2.5,
                "delay_std" : 0.5,
                

                "sourse_compartment" : "acell",
                "target_compartment" : "dendrite_list",
            },
            
            "ca3_non_spatial2aac": {
                "gmax": 0.7,
                "gmax_std" : 0.2,
                
                "Erev": 0,
                "tau_rise": 2,
                "tau_decay": 6.3,

                "prob": 0.02,
                
                "delay": 2.5,
                "delay_std" : 0.5,
                

                "sourse_compartment" : "acell",
                "target_compartment" : "dendrite_list",
            },
            
            
            # hypotetical connections
            "mec2aac": {
                "gmax": 1.0,
                "gmax_std" : 0.05,
                
                "Erev": 0,
                "tau_rise": 2,
                "tau_decay": 6.3,

                "prob": 0.01,
                
                "delay": 10.0,
                "delay_std" : 0.5,
                

                "sourse_compartment" : "acell",
                "target_compartment" : "dendrite_list",
            },
            

            "olm2aac": {
                "gmax": 1.5,
                "gmax_std" : 0.7,
                
                "Erev": -75,
                "tau_rise": 0.5,
                "tau_decay": 4.0,

                "prob": 0.2, 
                
                "delay": 1.2,
                "delay_std" : 0.2,
                

                "sourse_compartment" : "soma",
                "target_compartment" : "dendrite_list",
            },
            
            "bis2aac": {
                "gmax": 1.5,
                "gmax_std" : 0.7,
                
                "Erev": -75,
                "tau_rise": 0.5,
                "tau_decay": 4.0,

                "prob": 0.2, 
                
                "delay": 1.2,
                "delay_std" : 0.2,
                

                "sourse_compartment" : "soma",
                "target_compartment" : "dendrite_list",
            },
            
            "pvbas2aac": {
                "gmax": 1.5,
                "gmax_std" : 0.7,
                
                "Erev": -75,
                "tau_rise": 0.5,
                "tau_decay": 4.0,

                "prob": 0.2, # 0.8, 
                
                "delay": 1.2,
                "delay_std" : 0.2,
                

                "sourse_compartment" : "soma",
                "target_compartment" : "dendrite_list",
            },
            
            "cckbas2aac": {
                "gmax": 0.5,
                "gmax_std" : 0.7,
                
                "Erev": -75,
                "tau_rise": 0.5,
                "tau_decay": 4.0,

                "prob": 0.2, 
                
                "delay": 1.2,
                "delay_std" : 0.2,
                

                "sourse_compartment" : "soma",
                "target_compartment" : "dendrite_list",
            },
            
            "ivy2aac": {
                "gmax": 0.5,
                "gmax_std" : 0.7,
                
                "Erev": -75,
                "tau_rise": 0.5,
                "tau_decay": 4.0,

                "prob": 0.2, 
                
                "delay": 1.2,
                "delay_std" : 0.2,
                

                "sourse_compartment" : "soma",
                "target_compartment" : "dendrite_list",
            },
            
            "sca2aac": {
                "gmax": 1.5,
                "gmax_std" : 0.7,
                
                "Erev": -75,
                "tau_rise": 0.5,
                "tau_decay": 4.0,

                "prob": 0.1, 
                
                "delay": 1.2,
                "delay_std" : 0.2,
                

                "sourse_compartment" : "soma",
                "target_compartment" : "dendrite_list",
            },
            # end connections to aac
            
            # connections to olm
            "msach2olm" : {
                "gmax" : 1.5, 
                "gmax_std" : 0.1,
                "Erev": 0,
                "tau_rise": 0.5,
                "tau_decay": 3,
                
                "prob": 0.6,
                
                "delay": 10.5,
                "delay_std" : 0.5,
                

                "sourse_compartment" : "acell",
                "target_compartment" : "soma",
            },

           "pyr2olm": {
                "gmax": 0.031,
                "gmax_std" : 0.0015,
                
                "Erev": 0,
                "tau_rise": 0.3,
                "tau_decay": 0.6,

                "prob": 0.081,
                
                "delay": 1.2,
                "delay_std" : 0.2,
                

                "sourse_compartment" : "axon",
                "target_compartment" : "dendrite_list",
            },
           
           
           # hypotetical connections
           "ivy2olm": {
                "gmax": 1.5,
                "gmax_std" : 0.7,
                
                "Erev": -75,
                "tau_rise": 0.5,
                "tau_decay": 4.0,

                "prob": 0.5, 
                
                "delay": 1.2,
                "delay_std" : 0.2,
                

                "sourse_compartment" : "soma",
                "target_compartment" : "dendrite_list",
            },
           
           "sca2olm": {
                "gmax": 1.5,
                "gmax_std" : 0.7,
                
                "Erev": -75,
                "tau_rise": 0.5,
                "tau_decay": 4.0,

                "prob": 0.2, 
                
                "delay": 1.2,
                "delay_std" : 0.2,
                

                "sourse_compartment" : "soma",
                "target_compartment" : "dendrite_list",
            },
            # end connections to olm
            
            # connections to bis
           "pyr2bis": {
                "gmax": 0.3, # 0.14,
                "gmax_std" : 0.07,
                
                "Erev": 0,
                "tau_rise": 1.3,
                "tau_decay": 8.0,

                "prob": 0.14,
                
                "delay": 1.2,
                "delay_std" : 0.2,
                

                "sourse_compartment" : "axon",
                "target_compartment" : "dendrite_list",
            },
            
           "pvbas2bis": {
                "gmax": 0.035,
                "gmax_std" : 0.015,
                
                "Erev": -75,
                "tau_rise": 0.29,
                "tau_decay": 2.67,

                "prob": 0.2,
                
                "delay": 1.2,
                "delay_std" : 0.2,
                

                "sourse_compartment" : "soma",
                "target_compartment" : "dendrite_list",
            },
            
            "cckbas2bis": {
                "gmax": 0.1,
                "gmax_std" : 0.05,
                
                "Erev": -75,
                "tau_rise": 0.5,
                "tau_decay": 4.0,

                "prob": 0.2,
                
                "delay": 1.2,
                "delay_std" : 0.2,
                

                "sourse_compartment" : "soma",
                "target_compartment" : "dendrite_list",
            },
            
            "sca2bis": {
                "gmax": 0.1,
                "gmax_std" : 0.05,
                
                "Erev": -75,
                "tau_rise": 0.5,
                "tau_decay": 4.0,

                "prob": 0.05,
                
                "delay": 1.2,
                "delay_std" : 0.2,
                

                "sourse_compartment" : "soma",
                "target_compartment" : "dendrite_list",
            },
            

            
            # hypotetical connetions to bis
            "ca3_spatial2bis": {
                "gmax": 0.02, # 0.14,
                "gmax_std" : 0.01,
                
                "Erev": 0,
                "tau_rise": 1.3,
                "tau_decay": 8.0,

                "prob": 0.06,
                
                "delay": 1.2,
                "delay_std" : 0.2,
                

                "sourse_compartment" : "acell",
                "target_compartment" : "dendrite_list",
            },
            
            "ca3_non_spatial2bis": {
                "gmax": 0.02,
                "gmax_std" : 0.01,
                
                "Erev": 0,
                "tau_rise": 1.3,
                "tau_decay": 8.0,

                "prob": 0.06,
                
                "delay": 1.2,
                "delay_std" : 0.2,
                

                "sourse_compartment" : "acell",
                "target_compartment" : "dendrite_list",
            },
            
            "mec2bis": {
                "gmax": 0.5,
                "gmax_std" : 0.3,
                
                "Erev": 0,
                "tau_rise": 1.3,
                "tau_decay": 8.0,

                "prob": 0.01,
                
                "delay": 10.2,
                "delay_std" : 0.2,
                

                "sourse_compartment" : "acell",
                "target_compartment" : "dendrite_list",
            },
            
            "bis2bis": {
                "gmax": 0.5,
                "gmax_std" : 0.2,
                
                "Erev": -75,
                "tau_rise": 0.5,
                "tau_decay": 4.0,

                "prob": 0.2, 
                
                "delay": 1.2,
                "delay_std" : 0.2,
                

                "sourse_compartment" : "soma",
                "target_compartment" : "dendrite_list",
            },
            
            # end connections to bis
            
            # connections to ivy    
           "pyr2ivy": {
                "gmax": 0.041,
                "gmax_std" : 0.021,
                
                "Erev": 0,
                "tau_rise": 0.3,
                "tau_decay": 0.6,

                "prob": 0.13,
                
                "delay": 1.2,
                "delay_std" : 0.2,
                

                "sourse_compartment" : "axon",
                "target_compartment" : "dendrite_list",
            },
            
            # hypotetical connections
            "ivy2ivy": {
                "gmax": 0.5,
                "gmax_std" : 0.2,
                
                "Erev": -75,
                "tau_rise": 0.5,
                "tau_decay": 4.0,

                "prob": 0.5, 
                
                "delay": 1.2,
                "delay_std" : 0.2,
                

                "sourse_compartment" : "soma",
                "target_compartment" : "dendrite_list",
            },

            "pvbas2ivy": {
                "gmax": 0.5,
                "gmax_std" : 0.2,
                
                "Erev": -75,
                "tau_rise": 0.5,
                "tau_decay": 4.0,

                "prob": 0.5, 
                
                "delay": 1.2,
                "delay_std" : 0.2,
                

                "sourse_compartment" : "soma",
                "target_compartment" : "dendrite_list",
            },

            "cckbas2ivy": {
                "gmax": 0.5,
                "gmax_std" : 0.07,
                
                "Erev": -75,
                "tau_rise": 0.5,
                "tau_decay": 4.0,

                "prob": 0.1, 
                
                "delay": 1.2,
                "delay_std" : 0.2,
                

                "sourse_compartment" : "soma",
                "target_compartment" : "dendrite_list",
            },
            
            "sca2ivy": {
                "gmax": 3.5,
                "gmax_std" : 0.7,
                
                "Erev": -75,
                "tau_rise": 0.5,
                "tau_decay": 4.0,

                "prob": 0.2, 
                
                "delay": 1.2,
                "delay_std" : 0.2,
                

                "sourse_compartment" : "soma",
                "target_compartment" : "dendrite_list",
            },
            
             # end connections to ivy
            
           
            # connections to ngf
            "ca3_spatial2ngf": {
                "gmax": 1.42,
                "gmax_std" : 0.6 ,
                
                "Erev": 0,
                "tau_rise": 0.5,
                "tau_decay": 3,

                "prob": 0.2,
                
                "delay": 1.5,
                "delay_std" : 0.5,
                

                "sourse_compartment" : "acell",
                "target_compartment" : "dendrite_list",
            },
            
            "ca3_non_spatial2ngf": {
                "gmax": 1.42,
                "gmax_std" : 0.6 ,
                
                "Erev": 0,
                "tau_rise": 0.5,
                "tau_decay": 3,

                "prob": 0.2,
                
                "delay": 1.5,
                "delay_std" : 0.5,
                

                "sourse_compartment" : "acell",
                "target_compartment" : "dendrite_list",
            },
            
            "mec2ngf": {
                "gmax": 1.7,
                "gmax_std" : 0.3,
                
                "Erev": 0,
                "tau_rise": 0.5,
                "tau_decay": 3,

                "prob": 0.1, # ! need to optimize
                
                "delay": 10.2,
                "delay_std" : 0.2,
                

                "sourse_compartment" : "acell",
                "target_compartment" : "dendrite_list",
            },

            "olm2ngf": {
                "gmax": 1.27,
                "gmax_std" : 0.6,
                
                "Erev": -75,
                "tau_rise": 1.3,
                "tau_decay": 10.2,

                "prob": 0.4,
                
                "delay": 1.2,
                "delay_std" : 0.2,
                

                "sourse_compartment" : "soma",
                "target_compartment" : "dendrite_list",
            },
            
           "ngf2ngf": {
                "gmax": 0.75,
                "gmax_std" : 0.7,
                
                "Erev": -75,
                "tau_rise": 3.1,
                "tau_decay": 42,

                "prob": 0.7,
                
                "delay": 1.2,
                "delay_std" : 0.2,
                

                "sourse_compartment" : "soma",
                "target_compartment" : "dendrite_list",
            },
     
            # hypotetical connections
            "ivy2ngf": {
                "gmax": 0.9, # 20
                "gmax_std" : 0.7,
                
                "Erev": -75,
                "tau_rise": 3.1,
                "tau_decay": 42,

                "prob": 0.8,
                
                "delay": 1.2,
                "delay_std" : 0.2,
                

                "sourse_compartment" : "soma",
                "target_compartment" : "dendrite_list",
            },
            # end of connections to ngf
            
            
            # connections to sca
           "olm2sca": {
                "gmax": 1.3,
                "gmax_std" : 0.6,
                
                "Erev": -75,
                "tau_rise": 0.07,
                "tau_decay": 29,

                "prob": 0.1,
                
                "delay": 1.2,
                "delay_std" : 0.2,
                

                "sourse_compartment" : "soma",
                "target_compartment" : "dendrite_list",
            },
            

           "sca2sca": {
                "gmax": 0.03,
                "gmax_std" : 0.015,
                
                "Erev": -75,
                "tau_rise": 4 ,
                "tau_decay": 34.3,

                "prob": 0.3,
                
                "delay": 1.2,
                "delay_std" : 0.2,
                

                "sourse_compartment" : "soma",
                "target_compartment" : "dendrite_list",
            },
            
            # hypotetical connections
            "ca3_spatial2sca": {
                "gmax": 0.05,
                "gmax_std" : 0.02,
                
                "Erev": 0,
                "tau_rise": 0.5,
                "tau_decay": 4.0,

                "prob": 0.06, 
                
                "delay": 1.2,
                "delay_std" : 0.2,
                

                "sourse_compartment" : "acell",
                "target_compartment" : "dendrite_list",
            },
            
            "ca3_non_spatial2sca": {
                "gmax": 0.05,
                "gmax_std" : 0.02,
                
                "Erev": 0,
                "tau_rise": 0.5,
                "tau_decay": 4.0,

                "prob": 0.06, 
                
                "delay": 1.2,
                "delay_std" : 0.2,
                

                "sourse_compartment" : "acell",
                "target_compartment" : "dendrite_list",
            },
            
            "ivy2sca": {
                "gmax": 0.5,
                "gmax_std" : 0.2,
                
                "Erev": -75,
                "tau_rise": 0.5,
                "tau_decay": 4.0,

                "prob": 0.1, 
                
                "delay": 1.2,
                "delay_std" : 0.2,
                

                "sourse_compartment" : "soma",
                "target_compartment" : "dendrite_list",
            },
            
            "ngf2sca": {
                "gmax": 0.5,
                "gmax_std" : 0.2,
                
                "Erev": -75,
                "tau_rise": 0.5,
                "tau_decay": 4.0,

                "prob": 0.5, 
                
                "delay": 1.2,
                "delay_std" : 0.2,
                

                "sourse_compartment" : "soma",
                "target_compartment" : "dendrite_list",
            },
            
            "bis2sca": {
                "gmax": 0.5,
                "gmax_std" : 0.2,
                
                "Erev": -75,
                "tau_rise": 0.5,
                "tau_decay": 4.0,

                "prob": 0.5, 
                
                "delay": 1.2,
                "delay_std" : 0.2,
                

                "sourse_compartment" : "soma",
                "target_compartment" : "dendrite_list",
            },
      

        }, # end of connetion settings


        # parameters of gap junctions
        "gap_junctions_params" : {
            "pvbas2pvbas" : {
                "r" : 1e5,
                "r_std" : 10,
                "prob": 0.1,
                "compartment1" : "dendrite_list",
                "compartment2" : "dendrite_list",
            },
            
            "ngf2ngf" : {
                "r" : 1e6,
                "r_std" : 10,
                "prob": 0.7,
                "compartment1" : "dendrite_list",
                "compartment2" : "dendrite_list",
            },
        },

    }
    
    return basic_params

def get_object_params(Nthreads=1):
    """
    Function return list.
    Each element of the list is dictionary of parameters for one thread of CPU
    """

    basic_params = get_basic_params()
    
    if SIMULATE_NON_THETA_STATE:
        basic_params = theta_state2non_theta_state_params(basic_params)
    

    OBJECTS_PARAMS = []
    for _ in range(Nthreads):
        thread_param = {
            "neurons" : [],
            "save_soma_v" : None,
            "gids_of_celltypes" : [],
            "synapses_params" : [],
            "gap_junctions" : [],
            "common_params" : {},
        }

        OBJECTS_PARAMS.append(thread_param)

    cell_types_in_model = []
    gids_of_celltypes = {}

    for celltype, numbers in sorted(basic_params["CellNumbers"].items()):

        celltype = celltype[1:]
        start_idx = len(cell_types_in_model)
        cell_types_in_model.extend( [celltype, ] * numbers )
        end_idx = len(cell_types_in_model)
        gids_of_celltypes[celltype] = np.arange(start_idx, end_idx)
    
    Ncells = len(cell_types_in_model)
    
    
    neurons_by_threads = np.tile(np.arange(Nthreads), int(np.ceil(Ncells/Nthreads)) )
    neurons_by_threads = neurons_by_threads[:Ncells]


    save_soma_v_idx = np.empty(shape=0, dtype=np.int)

    for celltype, list_idx in basic_params["save_soma_v"].items():

        if celltype == "vect_idxes": continue

        indices = [i for i, x in enumerate(cell_types_in_model) if x == celltype]
        if len(indices) == 0:
            continue

        indices = np.asarray(indices)
        list_idx = np.asarray(list_idx)
        
        save_soma_v_idx = np.append(save_soma_v_idx, indices[list_idx[list_idx<len(indices)]])

    for th_idx in range(Nthreads):
        if th_idx == 0:
            OBJECTS_PARAMS[th_idx]["save_soma_v"] = save_soma_v_idx
        else:
            save_soma_v_idx_tmp = save_soma_v_idx[neurons_by_threads[save_soma_v_idx] == th_idx]
            OBJECTS_PARAMS[th_idx]["save_soma_v"] = save_soma_v_idx_tmp # !!!!!!!

        OBJECTS_PARAMS[th_idx]["gids_of_celltypes"] = np.arange(len(cell_types_in_model))[neurons_by_threads == th_idx]
    OBJECTS_PARAMS[0]["cell_types_in_model"] = cell_types_in_model

    for celltypename, cellparam in basic_params["CellParameters"].items():


        if cellparam["cellclass"] == "ArtifitialPlaceCell":
            Rtheta = cellparam["Rtheta"]
            Rgamma = cellparam["Rgamma"]

            theta_kappa, theta_i0 = prelib.r2kappa(Rtheta)
            gamma_kappa, gamma_i0 = prelib.r2kappa(Rgamma)
            cellparam["low_kappa"] = theta_kappa
            cellparam["high_kappa"] = gamma_kappa
            cellparam["low_I0"] = theta_i0
            cellparam["high_I0"] = gamma_i0

            cellparam["place_center_t"] = 500
        
        elif cellparam["cellclass"] == "ArtifitialGridCell":
            Rtheta = cellparam["Rtheta"]
            Rgamma = cellparam["Rgamma"]
            Rgrid = cellparam["Rgrid"]

            theta_kappa, theta_i0 = prelib.r2kappa(Rtheta)
            gamma_kappa, gamma_i0 = prelib.r2kappa(Rgamma)
            grid_kappa, grid_I0 = prelib.r2kappa(Rgrid)
            
            cellparam["low_kappa"] = theta_kappa
            cellparam["high_kappa"] = gamma_kappa
            cellparam["low_I0"] = theta_i0
            cellparam["high_I0"] = gamma_i0
            
            cellparam["grid_kappa"] = grid_kappa
            cellparam["grid_I0"] = grid_I0

        elif cellparam["cellclass"] == "ArtifitialCell":
            Rgen = cellparam["R"]
            kappa, I0 = prelib.r2kappa(Rgen)
            cellparam["kappa"] = kappa
            cellparam["I0"] = I0
        
        else:
            continue


    Npyr = basic_params["CellNumbers"]["Npyr"]  
    Npvbas = basic_params["CellNumbers"]["Npvbas"]
    Nca3 = basic_params["CellNumbers"]["Nca3_spatial"]
    Nmec = basic_params["CellNumbers"]["Nmec"]


    pyr_coord_x = basic_params["pyr_coodinates"]

    pvbas_coord_x = basic_params["pvbas_coodinates"]
    ca3_coord_x = basic_params["ca3_coodinates"]

    mec_grid_phases = np.linspace(-np.pi, np.pi, Nmec, endpoint=False)


    ca3_coord_x_iter = iter(ca3_coord_x)
    mec_grid_phases_iter = iter(mec_grid_phases)

    for cell_idx, celltype in enumerate(cell_types_in_model):
        cell_param = basic_params["CellParameters"][celltype]
        
        neuron = {
            "celltype" : celltype, 
            "cellclass" : cell_param["cellclass"],
            "cellparams" : {},
            "gid" : cell_idx,
        }
        neuron["cellparams"] = deepcopy(cell_param)

            
        if cell_param["cellclass"] == "ArtifitialPlaceCell":
            neuron["cellparams"]["place_center_t"] = next(ca3_coord_x_iter)

        elif cell_param["cellclass"] == "ArtifitialGridCell":
            neuron["cellparams"]["grid_freqs"] = basic_params["CellParameters"]["mec"]["grid_freqs"] # next(mec_grid_freqs_iter)
            neuron["cellparams"]["grid_phase"] = next(mec_grid_phases_iter)
            
        elif cell_param["cellclass"] == "ArtifitialCell":
            pass
        else:
            if cell_param["iext"] > 0:
                neuron["cellparams"]["iext"] = np.random.lognormal( np.log(cell_param["iext"]), cell_param["iext_std"]   )
            else:
                neuron["cellparams"]["iext"] = np.random.normal(cell_param["iext"], cell_param["iext_std"] )
            

        th_idx = int(neurons_by_threads[cell_idx])
        OBJECTS_PARAMS[th_idx]["neurons"].append(neuron)

    var_conns_on_pyr = basic_params["var_conns_on_pyr"]
    var_conns_on_pvbas =  var_conns_on_pyr * 3
    var_conns_pvbas2pvbas = var_conns_on_pyr * 50

    for presynaptic_cell_idx, pre_celltype in enumerate(cell_types_in_model):
        for postsynaptic_cell_idx, post_celltype in enumerate(cell_types_in_model):
            dist_normalizer = 0


            if presynaptic_cell_idx == postsynaptic_cell_idx: continue

            try:
                conn_name = pre_celltype + "2" + post_celltype
                conn_data = basic_params["connections"][conn_name]

            except AttributeError:
                continue
            except KeyError:
                continue
            
            
            
            number_connections = int( np.floor(conn_data["prob"]) )
            if (np.random.rand() < (conn_data["prob"] - number_connections) ):
                number_connections += 1

            gmax = deepcopy(conn_data["gmax"])

            if conn_name == "ca3_spatial2pyr":
                pyr_idx = postsynaptic_cell_idx - gids_of_celltypes["pyr"][0]
                pyr_coord = pyr_coord_x[pyr_idx]
                
                if not ( np.isnan(pyr_coord) ):
                    ca3_idx = presynaptic_cell_idx - gids_of_celltypes["ca3_spatial"][0]
                    dist = pyr_coord - ca3_coord_x[ca3_idx]
                    dist_normalizer = np.exp(-0.5 * dist**2 / var_conns_on_pyr ) / (np.sqrt(var_conns_on_pyr * 2 * np.pi ) )

                    gmax = gmax * dist_normalizer
               
                else:
                    gmax = basic_params["connections"]["ca3_non_spatial2pyr"]["gmax"]
                
                
            elif conn_name == "mec2pyr":
                pyr_idx = postsynaptic_cell_idx - gids_of_celltypes["pyr"][0]
                pyr_coord = pyr_coord_x[pyr_idx]
                
                if not ( np.isnan(pyr_coord) ):
                    mec_idx = presynaptic_cell_idx - gids_of_celltypes["mec"][0]
                    grid_freq = basic_params["CellParameters"]["mec"]["grid_freqs"]  # mec_grid_freqs[mec_idx]
                    grid_phase = mec_grid_phases[mec_idx]
                    grid_centers = 1000 * prelib.get_grid_centers(grid_freq, grid_phase, basic_params["duration"]*0.001)

                    gmax_tmp = 0
                    for cent in grid_centers:
                        dist = cent + 500 - pyr_coord

                        dist_normalizer = np.exp(-0.5 * dist**2 / var_conns_on_pyr ) / (np.sqrt(var_conns_on_pyr * 2 * np.pi ))

                        gmax_tmp += gmax * dist_normalizer
                        
                    gmax = gmax_tmp

                else:
                    gmax = 0.016
                    if np.random.rand() > 0.3:
                        number_connections = 0
                
            elif conn_name == "pvbas2pyr":
                pyr_idx = postsynaptic_cell_idx - gids_of_celltypes["pyr"][0]
                pyr_coord = pyr_coord_x[pyr_idx]
                
                if np.isnan(pyr_coord):
                    pyr_coord = -10000000
                    
                pvbas_idx = presynaptic_cell_idx - gids_of_celltypes["pvbas"][0]
                dist = pyr_coord - pvbas_coord_x[pvbas_idx]
                    
                dist = 1 / (dist + 0.000001)
                    
                dist_normalizer = np.exp(-0.5 * dist**2 / var_conns_on_pyr ) / (np.sqrt(var_conns_on_pyr * 2 * np.pi ))
                gmax = gmax * dist_normalizer

            elif conn_name == "pyr2pvbas":
                pyr_idx = presynaptic_cell_idx - gids_of_celltypes["pyr"][0]
                pyr_coord = pyr_coord_x[pyr_idx]
                
                if not ( np.isnan(pyr_coord) ):
                    pvbas_idx = postsynaptic_cell_idx - gids_of_celltypes["pvbas"][0]
                    dist = pyr_coord_x[pyr_idx] - pvbas_coord_x[pvbas_idx]
                    dist_normalizer = np.exp(-0.5 * dist**2 / var_conns_on_pvbas ) / (np.sqrt(var_conns_on_pvbas * 2 * np.pi ))

                    gmax = gmax * dist_normalizer
                
                else:
                    gmax = gmax * 0.1

            elif conn_name == "ca3_spatial2pvbas":
                pvbas_idx = postsynaptic_cell_idx - gids_of_celltypes["pvbas"][0]
                ca3_idx = presynaptic_cell_idx - gids_of_celltypes["ca3_spatial"][0]

                dist = pvbas_coord_x[pvbas_idx] - ca3_coord_x[ca3_idx]
                dist_normalizer = np.exp(-0.5 * dist**2 / var_conns_on_pvbas ) / (np.sqrt(var_conns_on_pvbas * 2 * np.pi ))

                gmax = gmax * dist_normalizer

            if gmax < 1e-5:
                number_connections = 0


            for _ in range(number_connections):

                delay = np.random.lognormal(mean=np.log(conn_data["delay"]), sigma=conn_data["delay_std"]) 
                if delay <= 0.5:
                    delay = 0.5
                
                gmax_syn =  np.random.normal(loc=gmax, scale=conn_data["gmax_std"])
                #np.random.lognormal(mean=np.log(gmax), sigma=conn_data["gmax_std"])


                if gmax_syn < 0.000001:
                    continue

                connection = {
                    "pre_gid" : presynaptic_cell_idx,
                    "post_gid" : postsynaptic_cell_idx,
                    
                    "gmax" : gmax_syn,
                    "Erev" : conn_data["Erev"],
                    "tau_rise" : conn_data["tau_rise"],
                    "tau_decay" : conn_data["tau_decay"],
                    "delay" : delay,
                    
                    "sourse_compartment" : conn_data["sourse_compartment"],
                    "target_compartment" : conn_data["target_compartment"],

                }
                
                try: 
                    gmax_nmda = conn_data["NMDA"]["gNMDAmax"]
                    gmax_nmda =  np.random.lognormal(mean=np.log(gmax_nmda), sigma=conn_data["NMDA"]["gmax_std"])
                    
                    connection["NMDA"] = {
                        "gNMDAmax" : gmax_nmda,
                        "tcon" : conn_data["NMDA"]["tcon"],   
                        "tcoff" : conn_data["NMDA"]["tcoff"], 
                        "enmda" : conn_data["NMDA"]["enmda"], 
                    }

                except KeyError:
                    pass

                connection["gmax"] *= 0.001  # recalulate nS to micromhos
                connection["delay"] += 1.5  # add delay on spike generation
                try:
                    connection["NMDA"]["delay"] += 1.5
                    connection["NMDA"]["gNMDAmax"] *= 0.001
                except KeyError:
                    pass
                # synapses.append(connection)

                th_idx = int(neurons_by_threads[postsynaptic_cell_idx])
                OBJECTS_PARAMS[th_idx]["synapses_params"].append(connection)


    gap_juncs = []
    sgid_gap = 0

    for cell1_idx, celltype1 in enumerate(cell_types_in_model):
        for cell2_idx, celltype2 in enumerate(cell_types_in_model):

            if cell1_idx == cell2_idx: continue

            try:
                conn_name = celltype1 + "2" + celltype2
                conn_data = basic_params["gap_junctions_params"][conn_name]
                    
            except AttributeError:
                continue
            except KeyError:
                continue

            if (np.random.rand() > conn_data["prob"]): continue
           
            gap = {
                "gid1" : cell1_idx,
                "gid2" : cell2_idx,
                "r" : np.random.normal(conn_data["r"], conn_data["r_std"], 1),
                
                "compartment1" : conn_data["compartment1"],
                "compartment2" : conn_data["compartment2"],
                
                "sgid_gap" : sgid_gap,
            }
            
            gap_juncs.append(gap)
            sgid_gap += 2

            th_idx = int(neurons_by_threads[cell1_idx])
            OBJECTS_PARAMS[th_idx]["gap_junctions"].append(gap)
            
            th_idx2 = int(neurons_by_threads[cell2_idx])
            if th_idx2 != th_idx:
                OBJECTS_PARAMS[th_idx2]["gap_junctions"].append(gap)

    
    for th_idx in range(Nthreads):
        OBJECTS_PARAMS[th_idx]["elecs"] = deepcopy(basic_params["elecs"])
        OBJECTS_PARAMS[th_idx]["duration"] = deepcopy(basic_params["duration"])
        OBJECTS_PARAMS[th_idx]["file_results"] = deepcopy(basic_params["file_results"])
        OBJECTS_PARAMS[th_idx]["del_start_time"] = deepcopy(basic_params["del_start_time"])
        OBJECTS_PARAMS[th_idx]["common_params"]["radius4piramids"] = np.sqrt( basic_params["CellNumbers"]["Npyr"] / basic_params["PyrDencity"] ) / np.pi

    if not(basic_params["file_params"] is None):
        with open(basic_params["file_params"], 'wb') as file_param:
            pickle.dump(OBJECTS_PARAMS, file_param)
        
        
    return OBJECTS_PARAMS


if __name__ == "__main__":
    # This test code. You can run and see format of list and dictionaries genereated by functions in this file
    Nthreads = 4
    objc_p = get_object_params(Nthreads=Nthreads)

    for ith in range(Nthreads):
        for syn in objc_p[ith]["synapses_params"]:
            pre_gid = syn["pre_gid"]
            pre_ith = int (pre_gid % Nthreads)
            neuron_idx = int(pre_gid / Nthreads )
            pre = objc_p[pre_ith]["neurons"][neuron_idx]

            if pre["celltype"] == "mec":
                if (syn["pre_gid"] != pre["gid"]):
                    print("Hello")
                ph = pre["cellparams"]["grid_phase"]
                print(ph)
