# Supplementary material for: A Model of the CA1 Field Rhythms
Source: eNeuro. 2021 Nov 8;8(6):ENEURO.0192-21.2021. doi: 10.1523/ENEURO.0192-21.2021 (PMC8577063; doi:10.1523/ENEURO.0192-21.2021)
Supplement: Extended Data 2 — CA1 rhythms_model-master. Download Extended Data 2, ZIP file. [file enu-eN-NWR-0192-21-s04.zip › CA1_rhythms_model-master/cells/CA1BSC.hoc]

// Artificial cells no longer need a default section.
//Network cell templates
//   BistratifiedCell
// Simplified version (BPG 27-9-08)
//  - geometry and channels from Santhakumar et al 2005
//  - geometry modified to preserve VCUs different dendrites

begintemplate CA1BistratifiedCell
public init, topol, basic_shape, subsets, geom, biophys
public is_art, gid, randi
public pre_list, connect2target

public soma, radT2, radM2, radt2, radT1
public radM1, radt1, oriT1, oriM1, orit1
public oriT2, oriM2, orit2
public all, dend

objref pre_list, dendrite_list, all
strdef celltype

create soma[1], radT2, radM2, radt2, radT1
create radM1, radt1, oriT1, oriM1, orit1
create oriT2, oriM2, orit2

proc init() {

        gid = $1
        randi = $2
        celltype = "bis" 
        topol()
        subsets()
        
        geom()
        biophys()
        geom_nseg()
        // pre_list = new List()
        // synapses()
}


proc topol() { local i
        connect radT2(0), soma(1)
        connect radM2(0), radT2(1)
        connect radt2(0), radM2(1)
        connect radT1(0), soma(0)
        connect radM1(0), radT1(1)
        connect radt1(0), radM1(1)
        connect oriT1(0), soma(0)
        connect oriM1(0), oriT1(1)
        connect orit1(0), oriM1(1)
        connect oriT2(0), soma(1)
        connect oriM2(0), oriT2(1)
        connect orit2(0), oriM2(1)
        //basic_shape()
}

proc basic_shape() {
        soma {pt3dclear() pt3dadd(0, 0, 0, 1) pt3dadd(15, 0, 0, 1)}
        radT2 {pt3dclear() pt3dadd(15, 0, 0, 1) pt3dadd(45, 30, 0, 1)}
        radM2 {pt3dclear() pt3dadd(45, 30, 0, 1) pt3dadd(75, 60, 0, 1)}
        radt2 {pt3dclear() pt3dadd(75, 60, 0, 1) pt3dadd(90, 75, 0, 1)}
        radT1 {pt3dclear() pt3dadd(0, 0, 0, 1) pt3dadd(-14, 15, 0, 1)}
        radM1 {pt3dclear() pt3dadd(-14, 15, 0, 1) pt3dadd(-29, 30, 0, 1)}
        radt1 {pt3dclear() pt3dadd(-29, 30, 0, 1) pt3dadd(-44, 45, 0, 1)}
        oriT1 {pt3dclear() pt3dadd(0, 0, 0, 1) pt3dadd(-29, -29, 0, 1)}
        oriM1 {pt3dclear() pt3dadd(-29, -29, 0, 1) pt3dadd(-59, -59, 0, 1)}
        orit1 {pt3dclear() pt3dadd(-59, -59, 0, 1) pt3dadd(-89, -89, 0, 1)}
        oriT2 {pt3dclear() pt3dadd(15, 0, 0, 1) pt3dadd(45, -29, 0, 1)}
        oriM2 {pt3dclear() pt3dadd(45, -29, 0, 1) pt3dadd(75, -59, 0, 1)}
        orit2 {pt3dclear() pt3dadd(75, -59, 0, 1) pt3dadd(105, -89, 0, 1)}
}


proc subsets() { local i
        all = new SectionList()
        soma all.append()
        radT2 all.append()
        radM2 all.append()
        radt2 all.append()
        radT1 all.append()
        radM1 all.append()
        radt1 all.append()
        oriT1 all.append()
        oriM1 all.append()
        orit1 all.append()
        oriT2 all.append()
        oriM2 all.append()
        orit2 all.append()
        
        dendrite_list = new SectionList()
        radT2 dendrite_list.append()
        radM2 dendrite_list.append()
        radt2 dendrite_list.append()
        radT1 dendrite_list.append()
        radM1 dendrite_list.append()
        radt1 dendrite_list.append()
        oriT1 dendrite_list.append()
        oriM1 dendrite_list.append()
        orit1 dendrite_list.append()
        oriT2 dendrite_list.append()
        oriM2 dendrite_list.append()
        orit2 dendrite_list.append()

}

proc geom() {
        forsec all {  }
        soma {  L = 20  diam = 10  }
        radT2 {  L = 100  diam = 4  }
        radM2 {  L = 100  diam = 3  }
        radt2 {  L = 200  diam = 2  }
        radT1 {  L = 100  diam = 4  }
        radM1 {  L = 100  diam = 3  }
        radt1 {  L = 200  diam = 2  }
        oriT1 {  L = 100  diam = 2  }
        oriM1 {  L = 100  diam = 1.5  }
        orit1 {  L = 100  diam = 1  }
        oriT2 {  L = 100  diam = 2  }
        oriM2 {  L = 100  diam = 1.5  }
        orit2 {  L = 100  diam = 1  }
}

external lambda_f
proc geom_nseg() {
        forsec all { nseg = int((L/(0.1*lambda_f(100))+.9)/2)*2 + 1  }
}

proc biophys() {

        gna = 0.2

        soma {
                insert ichan2           
                gnatbar_ichan2 = gna            // 0.12 //original 0.030 to .055 
                gkfbar_ichan2 = 0.013           //original 0.015
                gl_ichan2 = 0.00018
                cm=1.4
        } 
        
        radt1 {
                insert ichan2
                gnatbar_ichan2 = gna            //0.4   //original 0.015
                gkfbar_ichan2 = 0.013
                gl_ichan2 = 0.00018
                cm=1.4
        }               

        radt2 {
                insert ichan2
                gnatbar_ichan2 = gna            //0.4   //original 0.015
                gkfbar_ichan2 = 0.013
                gl_ichan2 = 0.00018
                cm=1.4
        }               

        radM1 {
                insert ichan2
                gnatbar_ichan2 = gna            //0.3   //original 0.015
                gkfbar_ichan2 = 0.013
                gl_ichan2 = 0.00018
                cm=1.4
        }               

        radM2 {
                insert ichan2
                gnatbar_ichan2 = gna            //0.3   //original 0.015
                gkfbar_ichan2 = 0.013
                gl_ichan2 = 0.00018
                cm=1.4
        }               

        radT1 {
                insert ichan2
                gnatbar_ichan2 = gna            //0.2   //original 0.015
                gkfbar_ichan2 = 0.013
                gl_ichan2 = 0.00018
                cm=1.4
        }               

        radT2 {
                insert ichan2
                gnatbar_ichan2 = gna            //0.2   //original 0.015
                gkfbar_ichan2 = 0.013
                gl_ichan2 = 0.00018
                cm=1.4
        }                       

        oriT1 {
                insert ichan2
                gnatbar_ichan2 = gna            //original 0.015
                gkfbar_ichan2 = 0.013
                gl_ichan2 = 0.00018
                cm=1.4
        }               

        oriT2 {
                insert ichan2
                gnatbar_ichan2 = gna            //original 0.015
                gkfbar_ichan2 = 0.013
                gl_ichan2 = 0.00018
                cm=1.4
        }               

        oriM1 {
                insert ichan2
                gnatbar_ichan2 = gna            //original 0.015
                gkfbar_ichan2 = 0.013
                gl_ichan2 = 0.00018
                cm=1.4
        }               

        oriM2 {
                insert ichan2
                gnatbar_ichan2 = gna            //original 0.015
                gkfbar_ichan2 = 0.013
                gl_ichan2 = 0.00018
                cm=1.4
        }               
        
        orit1 {
                insert ichan2
                gnatbar_ichan2 = gna            // Sodium conductance (original 0.015)
                gkfbar_ichan2 = 0.013           // Delayed K+ rectifier (fast)
                gl_ichan2 = 0.00018             // Leak conductance
                cm=1.4
        }               

        orit2 {
                insert ichan2
                gnatbar_ichan2 = gna            // Sodium conductance (original 0.015)
                gkfbar_ichan2 = 0.013           // Delayed K+ rectifier (fast)
                gl_ichan2 = 0.00018             // Leak conductance
                cm=1.4
        }               

        forsec all {
                insert ccanl
                catau_ccanl = 10                // Time constant for decay of intracellular Ca2+
                caiinf_ccanl = 5.e-6            // Steady-state intracellular Ca2+ concentration
                
                insert borgka
                gkabar_borgka = 0.00015         // A-type K+ conductance
                
                insert nca                      // N-type Ca2+ conductance
                gncabar_nca = 0.0008            // check to modify- original 0.004
                
                insert lca 
                glcabar_lca = 0.005             // L-type Ca2+ conductance
                
                insert gskch
                gskbar_gskch = 0.000002         // Ca2+-dependent K (SK) conductance
                
                insert cagk2
                gkbar_cagk2 = 0.0002            // Ca2+ and Voltage-dependent K+ (BK) conductance

                Ra = 100                        
                enat = 55
                ekf = -90
                ek = -90
                elca = 130
                esk = -90
                el_ichan2 = -60                 //-60.06
                cao_ccanl = 2
        
        }                                       // make catau slower70e-3       cao=2 cai=50.e-6

}

obfunc connect2target() { localobj nc //$o1 target point process, optional $o2 returned NetCon
        soma nc = new NetCon(&v(1), $o1)
        nc.threshold = -10
        if (numarg() == 2) { $o2 = nc } // for backward compatibility
        return nc
}

objref syn_
proc synapses() {
        /* E0 */   radM1 syn_ = new MyExp2Syn(0.5)  pre_list.append(syn_)       // AMPA         EC (not used)
        syn_.tau1 = 0.5
        syn_.tau2 = 3
        syn_.e = 0
        /* E1 */   radM2 syn_ = new MyExp2Syn(0.5)  pre_list.append(syn_)       // AMPA         EC (not used)
        syn_.tau1 = 0.5
        syn_.tau2 = 3
        syn_.e = 0
        /* E2 */   radM1 syn_ = new MyExp2Syn(0.5)  pre_list.append(syn_)       // AMPA         CA3 Shaffer collateral
        syn_.tau1 = 0.5
        syn_.tau2 = 3
        syn_.e = 0
        /* E3 */   radM2 syn_ = new MyExp2Syn(0.5)  pre_list.append(syn_)       // AMPA         CA3 Shaffer collateral
        syn_.tau1 = 0.5
        syn_.tau2 = 3
        syn_.e = 0
        /* E4 */   radT1 syn_ = new MyExp2Syn(0.5)  pre_list.append(syn_)       // AMPA         CA3 Shaffer collateral
        syn_.tau1 = 0.5
        syn_.tau2 = 3
        syn_.e = 0
        /* E5 */   radT2 syn_ = new MyExp2Syn(0.5)  pre_list.append(syn_)       // AMPA         CA3 Shaffer collateral
        syn_.tau1 = 0.5
        syn_.tau2 = 3
        syn_.e = 0
        /* E6 */   oriT1 syn_ = new MyExp2Syn(0.5)  pre_list.append(syn_)       // AMPA         PC
        syn_.tau1 = 0.5
        syn_.tau2 = 3
        syn_.e = 0
        /* E7 */   oriT2 syn_ = new MyExp2Syn(0.5)  pre_list.append(syn_)       // AMPA         PC
        syn_.tau1 = 0.5
        syn_.tau2 = 3
        syn_.e = 0
        /* I8 */   soma syn_ = new MyExp2Syn(0.5)  pre_list.append(syn_)        // GABA-A       Neighboring bistratified cell
        syn_.tau1 = 1
        syn_.tau2 = 8
        syn_.e = -75
        /* I9 */   soma syn_ = new MyExp2Syn(0.6)  pre_list.append(syn_)        // GABA-A       Basket cell
        syn_.tau1 = 1
        syn_.tau2 = 8
        syn_.e = -75
        /* I10 */   oriT1 syn_ = new MyExp2Syn(0.6)  pre_list.append(syn_)      // GABA-A       Septum
        syn_.tau1 = 1
        syn_.tau2 = 8
        syn_.e = -75
        /* I11 */   oriT2 syn_ = new MyExp2Syn(0.6)  pre_list.append(syn_)      // GABA-A       Septum
        syn_.tau1 = 1
        syn_.tau2 = 8
        syn_.e = -75
        /* I12 */   oriT1 syn_ = new MyExp2Syn(0.6)  pre_list.append(syn_)      // GABA-B       Septum
        syn_.tau1 = 35
        syn_.tau2 = 100
        syn_.e = -75
        /* I13 */   oriT2 syn_ = new MyExp2Syn(0.6)  pre_list.append(syn_)      // GABA-B       Septum
        syn_.tau1 = 35
        syn_.tau2 = 100
        syn_.e = -75
        /* E14 */   radt1 syn_ = new MyExp2Syn(0.5)  pre_list.append(syn_)      // AMPA         CA3 pyramidal cell
        syn_.tau1 = 0.5
        syn_.tau2 = 3
        syn_.e = 0
        /* E15 */   radt2 syn_ = new MyExp2Syn(0.5)  pre_list.append(syn_)      // AMPA         CA3 pyramidal cell
        syn_.tau1 = 0.5
        syn_.tau2 = 3
        syn_.e = 0
}

func is_art() { return 0 }

endtemplate CA1BistratifiedCell
