# Supplementary material for: A Model of the CA1 Field Rhythms
Source: eNeuro. 2021 Nov 8;8(6):ENEURO.0192-21.2021. doi: 10.1523/ENEURO.0192-21.2021 (PMC8577063; doi:10.1523/ENEURO.0192-21.2021)
Supplement: Extended Data 2 — CA1 rhythms_model-master. Download Extended Data 2, ZIP file. [file enu-eN-NWR-0192-21-s04.zip › CA1_rhythms_model-master/cells/CA1PC.hoc]

// Network cell template
// CA1PyramidalCell
// Geometry: 14 sections + axon
// Active properties: from Poirazi et al, Neuron 2003
// Adjusted to get more decrementing BPAP
// BPG & VCU, 2-1-09

begintemplate CA1PyramidalCell
public is_art
public init, topol, basic_shape, subsets, geom, biophys, unite_segs2lists
public pre_list, connect2target

public soma, radTprox, radTmed, radTdist, lm_thick2, lm_medium2, lm_thin2
public lm_thick1, lm_medium1, lm_thin1, oriprox1, oridist1, oriprox2, oridist2

public basal_list, apical_list, soma_list, axon_list, rad_list, lm_list, dendrite_list

public axon
public all

public x, y, z, gid, randi, position, unite_secs2lists

objref pre_list
objref all, basal_list, apical_list, soma_list, axon_list, rad_list, lm_list, dendrite_list

strdef celltype

create soma[1], oriprox1, oridist1, oriprox2, oridist2, axon, radTprox
create radTmed, radTdist, lm_thick2, lm_medium2, lm_thin2, lm_thick1, lm_medium1
create lm_thin1, radTprox_obl2, radTprox_obl1, radTdist_obl2, radTdist_obl1

proc init() {
  gid = $1
  randi = $2
  
  celltype = "pyr"
  topol()
  subsets()
  geom()
  biophys()
  geom_nseg()
  
  unite_secs2lists()
  // pre_list = new List()
  // synapses()
}

proc topol() { local i
  connect oriprox1(0), soma(0)
  connect oridist1(0), oriprox1(1)
  connect oriprox2(0), soma(1)
  connect oridist2(0), oriprox2(1)
  connect axon(0), soma(0)
  connect radTprox(0), soma(1)
  connect radTmed(0), radTprox(1)
  connect radTdist(0), radTmed(1)
  connect lm_thick2(0), radTdist(1)
  connect lm_medium2(0), lm_thick2(1)
  connect lm_thin2(0), lm_medium2(1)
  connect lm_thick1(0), radTdist(1)
  connect lm_medium1(0), lm_thick1(1)
  connect lm_thin1(0), lm_medium1(1)
  connect radTprox_obl2(0), radTprox(1)
  connect radTprox_obl1(0), radTprox(1)
  connect radTdist_obl2(0), radTmed(1)
  connect radTdist_obl1(0), radTmed(1)
  basic_shape()
}
proc basic_shape() {
  soma {pt3dclear() pt3dadd(0, 0, 0, 1) pt3dadd(15, 0, 0, 1)}
  oriprox1 {pt3dclear() pt3dadd(0, 0, 0, 1) pt3dadd(-14, -14, 0, 1)}
  oridist1 {pt3dclear() pt3dadd(-14, -14, 0, 1) pt3dadd(-44, -29, 0, 1)}
  oriprox2 {pt3dclear() pt3dadd(15, 0, 0, 1) pt3dadd(30, -14, 0, 1)}
  oridist2 {pt3dclear() pt3dadd(30, -14, 0, 1) pt3dadd(60, -29, 0, 1)}
  axon {pt3dclear() pt3dadd(0, 0, 0, 1) pt3dadd(0, -89, 0, 1)}
  radTprox {pt3dclear() pt3dadd(15, 0, 0, 1) pt3dadd(15, 30, 0, 1)}
  radTmed {pt3dclear() pt3dadd(15, 30, 0, 1) pt3dadd(15, 60, 0, 1)}
  radTdist {pt3dclear() pt3dadd(15, 60, 0, 1) pt3dadd(15, 90, 0, 1)}
  lm_thick2 {pt3dclear() pt3dadd(15, 90, 0, 1) pt3dadd(30, 105, 0, 1)}
  lm_medium2 {pt3dclear() pt3dadd(30, 105, 0, 1) pt3dadd(45, 120, 0, 1)}
  lm_thin2 {pt3dclear() pt3dadd(45, 120, 0, 1) pt3dadd(60, 135, 0, 1)}
  lm_thick1 {pt3dclear() pt3dadd(15, 90, 0, 1) pt3dadd(0, 105, 0, 1)}
  lm_medium1 {pt3dclear() pt3dadd(0, 105, 0, 1) pt3dadd(-14, 120, 0, 1)}
  lm_thin1 {pt3dclear() pt3dadd(-14, 120, 0, 1) pt3dadd(-29, 135, 0, 1)}
  radTprox_obl2 {pt3dclear() pt3dadd(15, 30, 0, 1) pt3dadd(45, 45, 0, 1)}
  radTprox_obl1 {pt3dclear() pt3dadd(15, 30, 0, 1) pt3dadd(-14, 45, 0, 1)}
  radTdist_obl2 {pt3dclear() pt3dadd(15, 60, 0, 1) pt3dadd(30, 75, 0, 1)}
  radTdist_obl1 {pt3dclear() pt3dadd(15, 60, 0, 1) pt3dadd(-14, 90, 0, 1)}
}

objref all
proc subsets() { local i
  objref all
  all = new SectionList()
    soma all.append()
    oriprox1 all.append()
    oridist1 all.append()
    oriprox2 all.append()
    oridist2 all.append()
    axon all.append()
    radTprox all.append()
    radTmed all.append()
    radTdist all.append()
    lm_thick2 all.append()
    lm_medium2 all.append()
    lm_thin2 all.append()
    lm_thick1 all.append()
    lm_medium1 all.append()
    lm_thin1 all.append()
    radTprox_obl2 all.append()
    radTprox_obl1 all.append()
    radTdist_obl2 all.append()
    radTdist_obl1 all.append()
}

proc geom() {
  soma {  L = 10  diam = 10  }
  // SR is first 500um of apical dendrite
  radTprox {  L = 100  diam = 4  }  // L = 100  diam = 4
  radTmed {  L = 100  diam = 3  }   // L = 100  diam = 3
  radTdist {  L = 200  diam = 2  }  // L = 200  diam = 2
  radTprox_obl1 {  L = 100  diam = 4  }
  radTprox_obl2 {  L = 100  diam = 4  }  
  radTdist_obl1 {  L = 100  diam = 2  }
  radTdist_obl2 {  L = 100  diam = 2  }
  // LM is final 300um of apical dendrite
  lm_thick2 {  L = 100  diam = 2  } // L = 100  diam = 2
  lm_medium2 {  L = 100  diam = 1.5  }
  lm_thin2 {  L = 50  diam = 1  }
  lm_thick1 {  L = 100  diam = 2  } //  L = 100  diam = 2
  lm_medium1 {  L = 100  diam = 1.5  }
  lm_thin1 {  L = 50  diam = 1  }
  // Basal dendrites extend 300 um
  oriprox1 {  L = 100  diam = 2  }
  oridist1 {  L = 200  diam = 1.5  }
  oriprox2 {  L = 100  diam = 2  }
  oridist2 {  L = 200  diam = 1.5  }
  // Short section of axon
  axon {  L = 150  diam = 1  }
}

external lambda_f
proc geom_nseg() {
  forsec all { nseg = int((L/(0.1*lambda_f(100))+.9)/2)*2 + 1  }
}

proc biophys() {
    forsec all {
//      Rm = 28000  // Ohm.cm^2 (Migliore value)
        Rm = 20000  // Ohm.cm^2 (Migliore value)
    
//      gka_soma = 0.0075
//      gka_soma = 0.005
        gka_soma = 0.0025
        gh_soma = 0.00005
    }

    soma {  
        insert hha2     // HH mechanism with low threshold for Na spikes (-57 mV)
            gnabar_hha2 = 0.007 
            gkbar_hha2  = 0.007/5 
            gl_hha2     = 0
            el_hha2     = -70
            
            insert pas              // leak conductance
            g_pas =  1/Rm

            insert hd2              // h current according to Migliore et al. 2004 
//          ghdbar_hd = 0
        ghdbar_hd = gh_soma
        vhalfl_hd = -73
  
  //        insert hNa          // h current according to Poirazi 2003
  //        gbar_h  = 0.000043      // anything above 0.000043 gives hyperpolarizing oscillations
  //        gbar_h  = 1.872e-5      
  //        K_h     = 8.8
  //        vhalf_h = -82
  
            insert kap              // proximal A current
//          gkabar_kap = 0.00075
            gkabar_kap = gka_soma       //0.0075
  
            insert km           // m-type potassium current
            gbar_km    = 0.06
             
            insert cal          // HVA Ca++-L type current
            //gcalbar_cal = 0.014/2
            gcalbar_cal = 0.0014/2
                    
            insert cat          // LVA Ca++-T type current
            gcatbar_cat = 0.0001/2
  
                insert somacar          // HVAm Ca++-R type current
//              gcabar_somacar = 0.003
                gcabar_somacar = 0.0003
                
                insert kca              // K(Ca) sAHP potassium type current
                gbar_kca = 5*0.0001
//                  gbar_kca = 0
            
            insert cagk2            // medium AHP K++ current 
            gkbar_cagk2 = 0.09075
//              gkbar_cagk2 = 0
                    
                insert cad              // calcium pump/buffering mechanism
    }
    
    radTprox {
            insert hd2              // h current according to Migliore et al. 2004 
        ghdbar_hd = 2*gh_soma           //0.000005
//      ghdbar_hd = 7*gh_soma           //0.000005                      
        vhalfl_hd = -81

//      insert hNa          // h current according to Poirazi 2003
//              gbar_h  = 0.000043      // anything above 0.000043 gives hyperpolarizing oscillations
//          gbar_h  = 1.872e-5      
//              K_h     = 8.8
//              vhalf_h = -82

        insert car
        gcabar_car = 0.1*0.0003
        
        insert calH
        gcalbar_calH = 0.1*0.00031635   // varies from .1*0.00031635 to 4.6*0.00031635 as distance increases
//      gcalbar_calH = 4.6*0.00031635   // varies from .1*0.00031635 to 4.6*0.00031635 as distance increases
        
        insert cat
        gcatbar_cat = 0.0001
 
        insert cad          // calcium pump/buffering mechanism
        insert kca          // slow AHP K+ current
        gbar_kca = 5*0.0001     // varies depending on distance from 0.5*0.0001 to 5*0.0001
//      gbar_kca = 0        // varies depending on distance from 0.5*0.0001 to 5*0.0001
            
            insert cagk2            // medium AHP K++ current 
            gkbar_cagk2 = 2*0.0165
//          gkbar_cagk2 = 0
        
        insert km           // m-type K current
        gbar_km = 0.06          // varies with distance (see Poirazzi et al. 2003 cell-setup.hoc file)

            insert kap                  // Inserting A-current
        gkabar_kap = 2*gka_soma     //0.0075
//          gkabar_kap = 0.00075            //0.0075
        
        insert kad
//          gkabar_kad = 0.00075
        gkabar_kad = 6*gka_soma
           
            insert hha_old          // HH mechanism with high threshold for Na spikes (-50 mV)
                gnabar_hha_old = 0.007
                gkbar_hha_old  = 0.007/8.065
                el_hha_old     = -70
                    
            insert pas          // leak conductance
    }
  
        radTprox_obl1 {
                insert hd2              // h current according to Migliore et al. 2004 
        ghdbar_hd = 2*gh_soma           //0.000005                      
        vhalfl_hd = -81
  
  //        insert hNa          // h current according to Poirazi 2003
  //            gbar_h  = 0.000043      // anything above 0.000043 gives hyperpolarizing oscillations
  //            gbar_h  = 1.872e-5      
  //            K_h     = 8.8
  //            vhalf_h = -82
  
        insert car
        gcabar_car = 0.1*0.0003
        
        insert calH
        gcalbar_calH = 0.1*0.00031635   // varies from .1*0.00031635 to 4.6*0.00031635 as distance increases
        
        insert cat
        gcatbar_cat = 0.0001
   
        insert cad          // calcium pump/buffering mechanism
        insert kca          // slow AHP K+ current
        gbar_kca = 5*0.0001     // varies depending on distance from 0.5*0.0001 to 5*0.0001
//          gbar_kca = 0        // varies depending on distance from 0.5*0.0001 to 5*0.0001
                
            insert cagk2            // medium AHP K++ current 
            gkbar_cagk2 = 2*0.0165
//          gkbar_cagk2 = 0
        
        insert km           // m-type K current
        gbar_km = 0.06          // varies with distance (see Poirazzi et al. 2003 cell-setup.hoc file)
  
                insert kap                  // Inserting A-current
            gkabar_kap = 2*gka_soma     //0.0075
//          gkabar_kap = 0.00075
            
            insert kad
//          gkabar_kad = 0.00075
        gkabar_kad = 2*gka_soma
               
                insert hha_old          // HH mechanism with high threshold for Na spikes (-50 mV)
                  gnabar_hha_old = 0.007
                  gkbar_hha_old  = 0.007/8.065
                  el_hha_old     = -70
                      
                insert pas          // leak conductance
    }
 
    radTprox_obl2 {
            insert hd2              // h current according to Migliore et al. 2004 
        ghdbar_hd = 2*gh_soma           //0.000005                      
        vhalfl_hd = -81
 
 //     insert hNa          // h current according to Poirazi 2003
 //             gbar_h  = 0.000043      // anything above 0.000043 gives hyperpolarizing oscillations
 //             gbar_h  = 1.872e-5      
 //             K_h     = 8.8
 //             vhalf_h = -82
 
        insert car
        gcabar_car = 0.1*0.0003
        
        insert calH
//      gcalbar_calH = 0.1*0.00031635   // varies from .1*0.00031635 to 4.6*0.00031635 as distance increases
        gcalbar_calH = 10*0.00031635    // varies from .1*0.00031635 to 4.6*0.00031635 as distance increases
        
        insert cat
        gcatbar_cat = 0.0001
  
        insert cad          // calcium pump/buffering mechanism
        insert kca          // slow AHP K+ current
        gbar_kca = 5*0.0001     // varies depending on distance from 0.5*0.0001 to 5*0.0001
//      gbar_kca = 0        // varies depending on distance from 0.5*0.0001 to 5*0.0001
                
            insert cagk2            // medium AHP K++ current 
            gkbar_cagk2 = 2*0.0165
//          gkbar_cagk2 = 0
        
        insert km           // m-type K current
        gbar_km = 0.06          // varies with distance (see Poirazzi et al. 2003 cell-setup.hoc file)
 
            insert kap                  // Inserting A-current
            gkabar_kap = 2*gka_soma     //0.0075
//          gkabar_kap = 0.00075
            
            insert kad
//          gkabar_kad = 0.00075
        gkabar_kad = 2*gka_soma
               
            insert hha_old          // HH mechanism with high threshold for Na spikes (-50 mV)
                 gnabar_hha_old = 0.007
                 gkbar_hha_old  = 0.007/8.065
                 el_hha_old     = -70
                     
            insert pas          // leak conductance
    }
    
    radTmed {
                insert hd2              // h current according to Migliore et al. 2004 
        ghdbar_hd = 4*gh_soma           // 0.000005
//      ghdbar_hd = 7*gh_soma           // 0.000005                 
        vhalfl_hd = -81

//      insert hNa          // h current according to Poirazi 2003
//              gbar_h  = 0.000043      
//          gbar_h  = 1.872e-5      
//              K_h     = 8.8
//              vhalf_h = -82

        insert car          // HVAm Ca++-R type current
        gcabar_car = 0.1*0.0003
        
        insert calH         // HVA L-type Ca2+ channel used in distal dendrites to account for 
                        // distally restricted initiation of Ca2+ spikes
//      gcalbar_calH = 4.6*0.00031635   // varies from .1*0.00031635 to 4.6*0.00031635 as distance increases
        gcalbar_calH = 10*0.00031635    // varies from .1*0.00031635 to 4.6*0.00031635 as distance increases
        
        insert cat          // HVA T-type Ca2+ channel 
        gcatbar_cat = 0.0001        // 0.0001
 
        insert cad          // calcium pump/buffering mechanism
        
        insert kca          // slow AHP K+ current
        gbar_kca = 5*0.0001     // varies depending on distance from 0.5*0.0001 to 5*0.0001
//      gbar_kca = 0        // varies depending on distance from 0.5*0.0001 to 5*0.0001
            
            insert cagk2            // medium AHP K++ current 
            gkbar_cagk2 = 2*0.0165
//              gkbar_cagk2 = 0

        insert km           // m-type K current
        gbar_km = 0.06          // varies with distance (see Poirazzi et al. 2003 cell-setup.hoc file)

            insert kap                  // Inserting A-current
        gkabar_kap = 0
        
        insert kad
        gkabar_kad = 4*gka_soma
//          gkabar_kad = 0.00075
           
            insert hha_old          // HH mechanism with high threshold for Na spikes (-50 mV)
                gnabar_hha_old = 0.007
                gkbar_hha_old  = 0.007/8.065
                el_hha_old     = -70
                    
            insert pas          // leak conductance
    }
    
    radTdist {
                insert hd2              // h current according to Migliore et al. 2004 
        ghdbar_hd = 7*gh_soma           // 0.000005                 
        vhalfl_hd = -81

//      insert hNa          // h current according to Poirazi 2003
//              gbar_h  = 0.000043      
//          gbar_h  = 1.872e-5      
//              K_h     = 8.8
//              vhalf_h = -82

        insert car
        gcabar_car = 0.1*0.0003
        
        insert calH
//      gcalbar_calH = 4.6*0.00031635   // varies from .1*0.00031635 to 4.6*0.00031635 as distance increases
        gcalbar_calH = 10*0.00031635    // varies from .1*0.00031635 to 4.6*0.00031635 as distance increases
        
        insert cat
        gcatbar_cat = 0.0001
 
        insert cad          // calcium pump/buffering mechanism
        insert kca          // slow AHP K+ current
        gbar_kca = 0.5*0.0001       // varies depending on distance from 0.5*0.0001 to 5*0.0001
//      gbar_kca = 0        // varies depending on distance from 0.5*0.0001 to 5*0.0001
            
            insert cagk2            // medium AHP K++ current 
            gkbar_cagk2 = 0

        insert km           // m-type K current
        gbar_km = 0.06          // varies with distance (see Poirazzi et al. 2003 cell-setup.hoc file)

            insert kap                  // Inserting A-current
        gkabar_kap = 0  
        
        insert kad
            gkabar_kad = 6*gka_soma
//          gkabar_kad = 0.00075
          
            insert hha_old          // HH mechanism with high threshold for Na spikes (-50 mV)
                gnabar_hha_old = 0.007
                gkbar_hha_old  = 0.007/8.065
                el_hha_old     = -70
                    
            insert pas          // leak conductance
    }
  
        radTdist_obl1 {
                insert hd2              // h current according to Migliore et al. 2004 
        ghdbar_hd = 7*gh_soma           // 0.000005                 
        vhalfl_hd = -81
  
  //        insert hNa          // h current according to Poirazi 2003
  //            gbar_h  = 0.000043      
  //            gbar_h  = 1.872e-5      
  //            K_h     = 8.8
  //            vhalf_h = -82
  
        insert car
        gcabar_car = 0.1*0.0003
        
        insert calH
//          gcalbar_calH = 4.6*0.00031635   // varies from .1*0.00031635 to 4.6*0.00031635 as distance increases
        gcalbar_calH = 10*0.00031635    // varies from .1*0.00031635 to 4.6*0.00031635 as distance increases
        
        insert cat
        gcatbar_cat = 0.0001
   
        insert cad          // calcium pump/buffering mechanism
        insert kca          // slow AHP K+ current
        gbar_kca = 0.5*0.0001       // varies depending on distance from 0.5*0.0001 to 5*0.0001
//          gbar_kca = 0        // varies depending on distance from 0.5*0.0001 to 5*0.0001
                
            insert cagk2            // medium AHP K++ current 
            gkbar_cagk2 = 0.25*0.0165
//          gkbar_cagk2 = 0
  
        insert km           // m-type K current
        gbar_km = 0.06          // varies with distance (see Poirazzi et al. 2003 cell-setup.hoc file)
  
                insert kap                  // Inserting A-current
            gkabar_kap = 0  
        
        insert kad
            gkabar_kad = 6*gka_soma
//          gkabar_kad = 0.00075
              
                insert hha_old          // HH mechanism with high threshold for Na spikes (-50 mV)
                  gnabar_hha_old = 0.007
                  gkbar_hha_old  = 0.007/8.065
                  el_hha_old     = -70
                      
                insert pas          // leak conductance
    }
  
        radTdist_obl2 {
                insert hd2              // h current according to Migliore et al. 2004 
        ghdbar_hd = 7*gh_soma           // 0.000005                 
        vhalfl_hd = -81
  
  //        insert hNa          // h current according to Poirazi 2003
  //            gbar_h  = 0.000043      
  //            gbar_h  = 1.872e-5      
  //            K_h     = 8.8
  //            vhalf_h = -82
  
        insert car
        gcabar_car = 0.1*0.0003
        
        insert calH
//          gcalbar_calH = 4.6*0.00031635   // varies from .1*0.00031635 to 4.6*0.00031635 as distance increases
        gcalbar_calH = 10*0.00031635    // varies from .1*0.00031635 to 4.6*0.00031635 as distance increases
        
        insert cat
        gcatbar_cat = 0.0001
   
        insert cad          // calcium pump/buffering mechanism
        insert kca          // slow AHP K+ current
        gbar_kca = 0.5*0.0001       // varies depending on distance from 0.5*0.0001 to 5*0.0001
//          gbar_kca = 0        // varies depending on distance from 0.5*0.0001 to 5*0.0001
                
            insert cagk2            // medium AHP K++ current 
            gkbar_cagk2 = 0.25*0.0165
//          gkbar_cagk2 = 0
  
        insert km           // m-type K current
        gbar_km = 0.06          // varies with distance (see Poirazzi et al. 2003 cell-setup.hoc file)
  
                insert kap                  // Inserting A-current
            gkabar_kap = 0  
        
        insert kad
            gkabar_kad = 6*gka_soma
//          gkabar_kad = 0.00075
              
                insert hha_old          // HH mechanism with high threshold for Na spikes (-50 mV)
                  gnabar_hha_old = 0.007
                  gkbar_hha_old  = 0.007/8.065
                  el_hha_old     = -70
                      
                insert pas          // leak conductance
    }
    
  
    lm_thick2 {
                insert hha_old          // HH mechanism with high threshold for Na spikes (-50 mV)
                gnabar_hha_old = 0.007
                gkbar_hha_old  = 0.007/8.065
                el_hha_old     = -70
                gl_hha_old     = 0
  
                insert pas          // passive properties
                g_pas          = 1/200000

                insert kad          // Insert basal A current
                gkabar_kad = 6.5*gka_soma
//                gkabar_kad = 0.00075
    }
    
    lm_medium2 {
                insert hha_old          // HH mechanism with high threshold for Na spikes (-50 mV)
                gnabar_hha_old = 0.007
                gkbar_hha_old  = 0.007/8.065
                el_hha_old     = -70
                gl_hha_old     = 0
  
                insert pas          // passive properties
                g_pas          = 1/200000

                insert kad          // Insert basal A current
                gkabar_kad = 6.5*gka_soma
//                gkabar_kad = 0.00075
    }
  
    lm_thin2 {
                insert hha_old          // HH mechanism with high threshold for Na spikes (-50 mV)
                gnabar_hha_old = 0.007
                gkbar_hha_old  = 0.007/8.065
                el_hha_old     = -70
                gl_hha_old     = 0
  
                insert pas          // passive properties
                g_pas          = 1/200000

                insert kad          // Insert basal A current
                gkabar_kad = 6.5*gka_soma
//                gkabar_kad = 0.00075
    }
  
    lm_thick1 {
                insert hha_old          // HH mechanism with high threshold for Na spikes (-50 mV)
                gnabar_hha_old = 0.007
                gkbar_hha_old  = 0.007/8.065
                el_hha_old     = -70
                gl_hha_old     = 0
  
                insert pas          // passive properties
                g_pas          = 1/200000

                insert kad          // Insert basal A current
                gkabar_kad = 6.5*gka_soma
//                gkabar_kad = 0.00075
    }
  
    lm_medium1 {
                insert hha_old          // HH mechanism with high threshold for Na spikes (-50 mV)
                gnabar_hha_old = 0.007
                gkbar_hha_old  = 0.007/8.065
                el_hha_old     = -70
                gl_hha_old     = 0
  
                insert pas          // passive properties
                g_pas          = 1/200000

                insert kad          // Insert basal A current
                gkabar_kad = 6.5*gka_soma
//                gkabar_kad = 0.00075
    }
  
    lm_thin1 {
                insert hha_old          // HH mechanism with high threshold for Na spikes (-50 mV)
                gnabar_hha_old = 0.007
                gkbar_hha_old  = 0.007/8.065
                el_hha_old     = -70
                gl_hha_old     = 0
  
                insert pas          // passive properties
                g_pas          = 1/200000

                insert kad          // Insert basal A current
                gkabar_kad = 6.5*gka_soma
//                gkabar_kad = 0.00075
    }
  
    oriprox1 {
                insert hd2              // h current according to Migliore et al. 2004 
        ghdbar_hd = gh_soma
        vhalfl_hd = -81

//      insert hNa          // h current according to Poirazi 2003
//              gbar_h  = 0.000043      // anything above 0.000043 gives hyperpolarizing oscillations
//          gbar_h  = 1.872e-5      
//              K_h     = 8.8
//              vhalf_h = -82

        insert car
        gcabar_car = 0.1*0.0003
        
        insert calH
        gcalbar_calH = 0.1*0.00031635   // varies from .1*0.00031635 to 4.6*0.00031635 as distance increases
        
        insert cat
        gcatbar_cat = 0.0001
 
        insert cad          // calcium pump/buffering mechanism
        insert kca          // slow AHP K+ current
        gbar_kca = 5*0.0001     // varies depending on distance from 0.5*0.0001 to 5*0.0001
            
            insert cagk2            // medium AHP K++ current 
            gkbar_cagk2 = 2*0.0165

        insert km           // m-type K current
        gbar_km = 0.06          // varies with distance (see Poirazzi et al. 2003 cell-setup.hoc file)

            insert kap                  // Inserting A-current
        gkabar_kap = gka_soma           //0.0075
//          gkabar_kap = 0.00075
        
        insert kad
        gkabar_kad = 0
    
            insert hha_old          // HH mechanism with high threshold for Na spikes (-50 mV)
                gnabar_hha_old = 0.007
                gkbar_hha_old  = 0.007/8.065
                el_hha_old     = -70
                    
            insert pas          // leak conductance

    }
  
    oridist1 {
                insert hd2              // h current according to Migliore et al. 2004 
        ghdbar_hd = 2*gh_soma
        vhalfl_hd = -81

//      insert hNa          // h current according to Poirazi 2003
//              gbar_h  = 0.000043      // anything above 0.000043 gives hyperpolarizing oscillations
//          gbar_h  = 1.872e-5      
//              K_h     = 8.8
//              vhalf_h = -82

        insert car
        gcabar_car = 0.1*0.0003
        
        insert calH
        gcalbar_calH = 0.1*0.00031635   // varies from 4.6*0.00031635 to 0.1*0.00031635
        
        insert cat
        gcatbar_cat = 0.0001
 
        insert cad          // calcium pump/buffering mechanism
        insert kca          // slow AHP K+ current
        gbar_kca = 5*0.0001     // varies depending on distance from 0.5*0.0001 to 5*0.0001
            
            insert cagk2            // medium AHP K++ current 
            gkbar_cagk2 = 2*0.0165
        
        insert km           // m-type K current
        gbar_km = 0.06          // varies with distance (see Poirazzi et al. 2003 cell-setup.hoc file)

            insert kap                  // Inserting A-current
        gkabar_kap = gka_soma           //0.0075
//          gkabar_kap = 0.00075
        
        insert kad
        gkabar_kad = 0
           
            insert hha_old          // HH mechanism with high threshold for Na spikes (-50 mV)
                gnabar_hha_old = 0.007
                gkbar_hha_old  = 0.007/8.065
                el_hha_old     = -70
                    
            insert pas          // leak conductance

    }
  
    oriprox2 {
                insert hd2              // h current according to Migliore et al. 2004 
        ghdbar_hd = gh_soma
        vhalfl_hd = -81

//      insert hNa          // h current according to Poirazi 2003
//              gbar_h  = 0.000043      // anything above 0.000043 gives hyperpolarizing oscillations
//          gbar_h  = 1.872e-5      
//              K_h     = 8.8
//              vhalf_h = -82

        insert car
        gcabar_car = 0.1*0.0003
        
        insert calH
        gcalbar_calH = 0.1*0.00031635   // varies from .1*0.00031635 to 4.6*0.00031635 as distance increases
        
        insert cat
        gcatbar_cat = 0.0001
 
        insert cad          // calcium pump/buffering mechanism
        insert kca          // slow AHP K+ current
        gbar_kca = 5*0.0001     // varies depending on distance from 0.5*0.0001 to 5*0.0001
            
            insert cagk2            // medium AHP K++ current
            gkbar_cagk2 = 2*0.0165

        insert km           // m-type K current
        gbar_km = 0.06          // varies with distance (see Poirazzi et al. 2003 cell-setup.hoc file)

            insert kap                  // Inserting A-current
//          gkabar_kap = 0.0075         //0.0075
        gkabar_kap = 0.00075
        
        insert kad
        gkabar_kad = 0
   
            insert hha_old          // HH mechanism with high threshold for Na spikes (-50 mV)
                gnabar_hha_old = 0.007
                gkbar_hha_old  = 0.007/8.065
                el_hha_old     = -70
                    
            insert pas          // leak conductance
        
    }
    
    oridist2 {
                insert hd2              // h current according to Migliore et al. 2004 
        ghdbar_hd = 2*gh_soma
        vhalfl_hd = -81

//      insert hNa          // h current according to Poirazi 2003
//              gbar_h  = 0.000043      // anything above 0.000043 gives hyperpolarizing oscillations
//          gbar_h  = 1.872e-5      
//              K_h     = 8.8
//              vhalf_h = -82

        insert car
        gcabar_car = 0.1*0.0003
        
        insert calH
        gcalbar_calH = 0.1*0.00031635   // varies from 4.6*0.00031635 to 0.1*0.00031635
        
        insert cat
        gcatbar_cat = 0.0001
 
        insert cad          // calcium pump/buffering mechanism
        insert kca          // slow AHP K+ current
        gbar_kca = 5*0.0001     // varies depending on distance from 0.5*0.0001 to 5*0.0001
            
            insert cagk2            // medium AHP K++ current
            gkbar_cagk2 = 2*0.0165
        
        insert km           // m-type K current
        gbar_km = 0.06          // varies with distance (see Poirazzi et al. 2003 cell-setup.hoc file)

            insert kap                  // Inserting A-current
//          gkabar_kap = 0.0075         //0.0075
        gkabar_kap = 0.00075
        
        insert kad
        gkabar_kad = 0
           
            insert hha_old          // HH mechanism with high threshold for Na spikes (-50 mV)
                gnabar_hha_old = 0.007
                gkbar_hha_old  = 0.007/8.065
                el_hha_old     = -70
                    
            insert pas          // leak conductance
    }
  
    axon {
                insert hha2             // HH mechanism with low threshold for Na spikes (-57 mV)
                gnabar_hha2 = .1
                gkbar_hha2  = .1/5
                gl_hha2     = 0
                el_hha2     = -70
     
                insert pas              // leak conductance
                g_pas       = 1/Rm

                insert km           // m-type potassium current
                gbar_km     = 0.5*0.06
    }
    
    forsec all {
        ek = -80
        ena = 50
        e_pas = -70
        g_pas = 1/Rm        
        Ra = 50
//      Ra = 100
//      Ra = 150
        cm = 1

    }
}

obfunc connect2target() { localobj nc //$o1 target point process, optional $o2 returned NetCon
  soma nc = new NetCon(&v(1), $o1)
  nc.threshold = -10
  if (numarg() == 2) { $o2 = nc } // for backward compatibility
  return nc
}

objref syn_
proc synapses() {
    /* E0 */    lm_thick1 syn_ = new MyExp2Syn(0.5)  pre_list.append(syn_)  // AMPA     EC input    *** DONT USE THIS ***
        syn_.tau1 = 0.5
        syn_.tau2 = 3
        syn_.e = 0
    /* E1 */    lm_thick2 syn_ = new MyExp2Syn(0.5)  pre_list.append(syn_)  // AMPA     EC input    *** DONT USE THIS ***
        syn_.tau1 = 0.5
        syn_.tau2 = 3
        syn_.e = 0
    /* E2 */    radTmed syn_ = new MyExp2Syn(0.5)  pre_list.append(syn_)    // AMPA     CA3 Schaffer collaterals    *** DONT USE THIS ***
        syn_.tau1 = 0.5
        syn_.tau2 = 3
        syn_.e = 0
    /* E3 */    radTmed syn_ = new NMDA(0.5)  pre_list.append(syn_)     // NMDA     CA3 Schaffer collaterals    *** DONT USE THIS ***
        syn_.tcon = 2.3 
        syn_.tcoff = 100
        syn_.gNMDAmax = 1   // use connection weight to determine max cond
    /* E4 */    radTprox syn_ = new MyExp2Syn(0.5)  pre_list.append(syn_)   // AMPA     PC recurrent input
        syn_.tau1 = 0.5
        syn_.tau2 = 3
        syn_.e = 0
    /* I5 */    soma syn_ = new MyExp2Syn(0.5)  pre_list.append(syn_)       // GABA-A   B cell
        syn_.tau1 = 1
        syn_.tau2 = 8
        syn_.e = -75
    /* I6 */    axon syn_ = new MyExp2Syn(0.1)  pre_list.append(syn_)       // GABA-A   AA cell
        syn_.tau1 = 1
        syn_.tau2 = 8
        syn_.e = -75
    /* I7 */    lm_thick1 syn_ = new MyExp2Syn(0.5) pre_list.append(syn_)   // GABA-A   OLM cells
        syn_.tau1 = 1
        syn_.tau2 = 8
        syn_.e = -75
    /* I8 */    lm_thick2 syn_ = new MyExp2Syn(0.5) pre_list.append(syn_)   // GABA-A   OLM cells
        syn_.tau1 = 1
        syn_.tau2 = 8
        syn_.e = -75
    /* I9 */    lm_thick1 syn_ = new MyExp2Syn(0.5) pre_list.append(syn_)   // GABA-B   OLM cells
        syn_.tau1 = 35
        syn_.tau2 = 100
        syn_.e = -75
    /* I10 */   lm_thick2 syn_ = new MyExp2Syn(0.5) pre_list.append(syn_)   // GABA-B   OLM cells
        syn_.tau1 = 35
        syn_.tau2 = 100
        syn_.e = -75
    /* I11 */       radTmed syn_ = new MyExp2Syn(0.8)  pre_list.append(syn_)    // GABA-A   BS cells
        syn_.tau1 = 1
        syn_.tau2 = 8
        syn_.e = -75
    /* I12 */       radTmed syn_ = new MyExp2Syn(0.7)  pre_list.append(syn_)    // GABA-A   BS cells
        syn_.tau1 = 1
        syn_.tau2 = 8
        syn_.e = -75
    /* I13 */       radTmed syn_ = new MyExp2Syn(0.6)  pre_list.append(syn_)    // GABA-A   BS cells
        syn_.tau1 = 1
        syn_.tau2 = 8
        syn_.e = -75
    /* I14 */       radTmed syn_ = new MyExp2Syn(0.4)  pre_list.append(syn_)    // GABA-A   BS cells
    syn_.tau1 = 1
        syn_.tau2 = 8
        syn_.e = -75
    /* I15 */       radTmed syn_ = new MyExp2Syn(0.3)  pre_list.append(syn_)    // GABA-A   BS cells
        syn_.tau1 = 1
        syn_.tau2 = 8
        syn_.e = -75
    /* I16 */       radTmed syn_ = new MyExp2Syn(0.2)  pre_list.append(syn_)    // GABA-A   BS cells
        syn_.tau1 = 1
        syn_.tau2 = 8
        syn_.e = -75
    /* I17 */       radTmed syn_ = new MyExp2Syn(0.8)  pre_list.append(syn_)    // GABA-B   BS cells
        syn_.tau1 = 35
        syn_.tau2 = 100
        syn_.e = -75
    /* I18 */       radTmed syn_ = new MyExp2Syn(0.7)  pre_list.append(syn_)    // GABA-B   BS cells
        syn_.tau1 = 35
        syn_.tau2 = 100
        syn_.e = -75
    /* I19 */       radTmed syn_ = new MyExp2Syn(0.6)  pre_list.append(syn_)    // GABA-B   BS cells
        syn_.tau1 = 35
        syn_.tau2 = 100
        syn_.e = -75
    /* I20 */       radTmed syn_ = new MyExp2Syn(0.4)  pre_list.append(syn_)    // GABA-B   BS cells
        syn_.tau1 = 35
        syn_.tau2 = 100
        syn_.e = -75
    /* I21 */       radTmed syn_ = new MyExp2Syn(0.3)  pre_list.append(syn_)    // GABA-B   BS cells
        syn_.tau1 = 35
        syn_.tau2 = 100
        syn_.e = -75
    /* I22 */       radTmed syn_ = new MyExp2Syn(0.2)  pre_list.append(syn_)    // GABA-B   BS cells
        syn_.tau1 = 35
        syn_.tau2 = 100
        syn_.e = -75
    /* E23 */       lm_thick1 syn_ = new MyExp2Syn(0.1)  pre_list.append(syn_)  // AMPA     EC input
        syn_.tau1 = 0.5
        syn_.tau2 = 3
        syn_.e = 0
    /* E24 */       lm_thick2 syn_ = new MyExp2Syn(0.1)  pre_list.append(syn_)  // AMPA     EC input
        syn_.tau1 = 0.5
        syn_.tau2 = 3
        syn_.e = 0
    /* E25 */       lm_thick1 syn_ = new MyExp2Syn(0.2)  pre_list.append(syn_)  // AMPA     EC input
        syn_.tau1 = 0.5
        syn_.tau2 = 3
        syn_.e = 0
    /* E26 */       lm_thick2 syn_ = new MyExp2Syn(0.2)  pre_list.append(syn_)  // AMPA     EC input
        syn_.tau1 = 0.5
        syn_.tau2 = 3
        syn_.e = 0
    /* E27 */       lm_thick1 syn_ = new MyExp2Syn(0.3)  pre_list.append(syn_)  // AMPA     EC input
        syn_.tau1 = 0.5
        syn_.tau2 = 3
        syn_.e = 0
    /* E28 */       lm_thick2 syn_ = new MyExp2Syn(0.3)  pre_list.append(syn_)  // AMPA     EC input
        syn_.tau1 = 0.5
        syn_.tau2 = 3
        syn_.e = 0
    /* E29 */       lm_thick1 syn_ = new MyExp2Syn(0.4)  pre_list.append(syn_)  // AMPA     EC input
        syn_.tau1 = 0.5
        syn_.tau2 = 3
        syn_.e = 0
    /* E30 */       lm_thick2 syn_ = new MyExp2Syn(0.4)  pre_list.append(syn_)  // AMPA     EC input
        syn_.tau1 = 0.5
        syn_.tau2 = 3
        syn_.e = 0
    /* E31 */       lm_thick1 syn_ = new MyExp2Syn(0.5)  pre_list.append(syn_)  // AMPA     EC input
        syn_.tau1 = 0.5
        syn_.tau2 = 3
        syn_.e = 0
    /* E32 */       lm_thick2 syn_ = new MyExp2Syn(0.5)  pre_list.append(syn_)  // AMPA     EC input
        syn_.tau1 = 0.5
        syn_.tau2 = 3
        syn_.e = 0
    /* E33 */       lm_thick1 syn_ = new MyExp2Syn(0.6)  pre_list.append(syn_)  // AMPA     EC input
        syn_.tau1 = 0.5
        syn_.tau2 = 3
        syn_.e = 0
    /* E34 */       lm_thick2 syn_ = new MyExp2Syn(0.6)  pre_list.append(syn_)  // AMPA     EC input
        syn_.tau1 = 0.5
        syn_.tau2 = 3
        syn_.e = 0
    /* E35 */       lm_thick1 syn_ = new MyExp2Syn(0.7)  pre_list.append(syn_)  // AMPA     EC input
        syn_.tau1 = 0.5
        syn_.tau2 = 3
        syn_.e = 0
    /* E36 */       lm_thick2 syn_ = new MyExp2Syn(0.7)  pre_list.append(syn_)  // AMPA     EC input
        syn_.tau1 = 0.5
        syn_.tau2 = 3
        syn_.e = 0
    /* E37 */       lm_thick1 syn_ = new MyExp2Syn(0.8)  pre_list.append(syn_)  // AMPA     EC input
        syn_.tau1 = 0.5
        syn_.tau2 = 3
        syn_.e = 0
    /* E38 */       lm_thick2 syn_ = new MyExp2Syn(0.8)  pre_list.append(syn_)  // AMPA     EC input
        syn_.tau1 = 0.5
        syn_.tau2 = 3
        syn_.e = 0
    /* E39 */       lm_thick1 syn_ = new MyExp2Syn(0.9)  pre_list.append(syn_)  // AMPA     EC input
        syn_.tau1 = 0.5
        syn_.tau2 = 3
        syn_.e = 0
    /* E40 */       lm_thick2 syn_ = new MyExp2Syn(0.9)  pre_list.append(syn_)  // AMPA     EC input
        syn_.tau1 = 0.5
        syn_.tau2 = 3
        syn_.e = 0
    /* E41 */       radTmed syn_ = new MyExp2Syn(0.1)  pre_list.append(syn_)    // AMPA     CA3 Schaffer collaterals    
        syn_.tau1 = 0.5
        syn_.tau2 = 3
        syn_.e = 0
    /* E42 */       radTmed syn_ = new MyExp2Syn(0.2)  pre_list.append(syn_)    // AMPA     CA3 Schaffer collaterals    
        syn_.tau1 = 0.5
        syn_.tau2 = 3
        syn_.e = 0
    /* E43 */       radTmed syn_ = new MyExp2Syn(0.3)  pre_list.append(syn_)    // AMPA     CA3 Schaffer collaterals    
        syn_.tau1 = 0.5
        syn_.tau2 = 3
        syn_.e = 0
    /* E44 */       radTmed syn_ = new MyExp2Syn(0.4)  pre_list.append(syn_)    // AMPA     CA3 Schaffer collaterals    
        syn_.tau1 = 0.5
        syn_.tau2 = 3
        syn_.e = 0
    /* E45 */       radTmed syn_ = new MyExp2Syn(0.5)  pre_list.append(syn_)    // AMPA     CA3 Schaffer collaterals    
        syn_.tau1 = 0.5
        syn_.tau2 = 3
        syn_.e = 0
    /* E46 */       radTmed syn_ = new MyExp2Syn(0.6)  pre_list.append(syn_)    // AMPA     CA3 Schaffer collaterals    
        syn_.tau1 = 0.5
        syn_.tau2 = 3
        syn_.e = 0
    /* E47 */       radTmed syn_ = new MyExp2Syn(0.7)  pre_list.append(syn_)    // AMPA     CA3 Schaffer collaterals    
        syn_.tau1 = 0.5
        syn_.tau2 = 3
        syn_.e = 0
    /* E48 */       radTmed syn_ = new MyExp2Syn(0.8)  pre_list.append(syn_)    // AMPA     CA3 Schaffer collaterals    
        syn_.tau1 = 0.5
        syn_.tau2 = 3
        syn_.e = 0
    /* E49 */       radTmed syn_ = new MyExp2Syn(0.9)  pre_list.append(syn_)    // AMPA     CA3 Schaffer collaterals    
        syn_.tau1 = 0.5
        syn_.tau2 = 3
        syn_.e = 0

    /* E50 */       radTmed syn_ = new NMDA(0.2)  pre_list.append(syn_)     // NMDA     CA3 Schaffer collaterals    
        syn_.tcon = 2.3 
        syn_.tcoff = 100
        syn_.gNMDAmax = 1   // use connection weight to determine max cond

    /* E51 */       radTmed syn_ = new NMDA(0.4)  pre_list.append(syn_)     // NMDA     CA3 Schaffer collaterals    
        syn_.tcon = 2.3 
        syn_.tcoff = 100
        syn_.gNMDAmax = 1   // use connection weight to determine max cond

    /* E52 */       radTmed syn_ = new NMDA(0.5)  pre_list.append(syn_)     // NMDA     CA3 Schaffer collaterals    
        syn_.tcon = 2.3 
        syn_.tcoff = 100
        syn_.gNMDAmax = 1   // use connection weight to determine max cond

    /* E53 */       radTmed syn_ = new NMDA(0.6)  pre_list.append(syn_)     // NMDA     CA3 Schaffer collaterals    
        syn_.tcon = 2.3 
        syn_.tcoff = 100
        syn_.gNMDAmax = 1   // use connection weight to determine max cond

    /* E54 */       radTmed syn_ = new NMDA(0.8)  pre_list.append(syn_)     // NMDA     CA3 Schaffer collaterals    
        syn_.tcon = 2.3 
        syn_.tcoff = 100
        syn_.gNMDAmax = 1   // use connection weight to determine max cond
        
//      /* E55 */       lm_thick1 syn_ = new NMDA(0.5)  pre_list.append(syn_)       // NMDA     EC perforant path   
//      syn_.tcon = 2.3 
//      syn_.tcoff = 100
//      syn_.gNMDAmax = 1   // use connection weight to determine max cond

//      /* E56 */       lm_thick2 syn_ = new NMDA(0.5)  pre_list.append(syn_)       // NMDA     EC perforant path   
//      syn_.tcon = 2.3 
//      syn_.tcoff = 100
//      syn_.gNMDAmax = 1   // use connection weight to determine max cond

        
}

func is_art() { return 0 }


proc position(){ local i
    forall {
        for i = 0, n3d()-1 {
            pt3dchange(i, $1-x+x3d(i), $2-y+y3d(i), $3-z+z3d(i), diam3d(i))
        }
    }
    x = $1  y = $2  z = $3  
}

proc unite_secs2lists() {

    basal_list = new SectionList()
    apical_list = new SectionList()
    soma_list = new SectionList()
    rad_list = new SectionList()
    lm_list = new SectionList()
    dendrite_list = new SectionList()
    axon_list = new SectionList()
    
    oriprox1 basal_list.append()
    oriprox2 basal_list.append()
    oridist1 basal_list.append()
    oridist2 basal_list.append()
    
    radTprox apical_list.append()
    radTmed apical_list.append()
    radTdist apical_list.append()
    lm_thick2 apical_list.append()
    lm_medium2 apical_list.append()
    lm_thin2 apical_list.append()
    lm_thick1 apical_list.append()
    lm_medium1 apical_list.append()
    lm_thin1 apical_list.append()
    
    soma soma_list.append()
    oriprox1 soma_list.append()
    oriprox2 soma_list.append()
    radTprox soma_list.append()
    
    radTprox rad_list.append()
    radTmed rad_list.append()
    radTdist rad_list.append()

    lm_thick2 lm_list.append()
    lm_medium2 lm_list.append()
    lm_thin2 lm_list.append()
    lm_thick1 lm_list.append()
    lm_medium1 lm_list.append()
    lm_thin1 lm_list.append()
    
    radTprox dendrite_list.append()
    radTmed dendrite_list.append()
    radTdist dendrite_list.append()
    lm_thick2 dendrite_list.append()
    lm_medium2 dendrite_list.append()
    lm_thin2 dendrite_list.append()
    lm_thick1 dendrite_list.append()
    lm_medium1 dendrite_list.append()
    lm_thin1 dendrite_list.append()
    oriprox1 dendrite_list.append()
    oridist1 dendrite_list.append()
    oriprox2 dendrite_list.append()
    oridist2 dendrite_list.append()
    
    axon axon_list.append()

}


endtemplate CA1PyramidalCell
