# Supplementary material for: A Model of the CA1 Field Rhythms
Source: eNeuro. 2021 Nov 8;8(6):ENEURO.0192-21.2021. doi: 10.1523/ENEURO.0192-21.2021 (PMC8577063; doi:10.1523/ENEURO.0192-21.2021)
Supplement: Extended Data 2 — CA1 rhythms_model-master. Download Extended Data 2, ZIP file. [file enu-eN-NWR-0192-21-s04.zip › CA1_rhythms_model-master/cells/class_artifitialplacecell.hoc]

begintemplate ArtifitialPlaceCell

    public pattern_generator, acell, is_art, gid
    create pattern_generator
    objref acell
    strdef celltype

    proc init() {
        gid = $1
        rand = $2
        
        pattern_generator acell  = new ArtificialRhytmicPlaceCell()
        
    }
    
    func is_art() {return 1} 
    

endtemplate ArtifitialPlaceCell
