# Supplementary material for: A Model of the CA1 Field Rhythms
Source: eNeuro. 2021 Nov 8;8(6):ENEURO.0192-21.2021. doi: 10.1523/ENEURO.0192-21.2021 (PMC8577063; doi:10.1523/ENEURO.0192-21.2021)
Supplement: Extended Data 2 — CA1 rhythms_model-master. Download Extended Data 2, ZIP file. [file enu-eN-NWR-0192-21-s04.zip › CA1_rhythms_model-master/cells/class_cutsuridiscell.hoc]

// Network cell template
// PyramidalCell
// Geometry: 14 sections + axon
// Active properties: from Poirazi et al, Neuron 2003
// Adjusted to get more decrementing BPAP
// BPG & VCU, 2-1-09

begintemplate cutsuridiscell

// public variables
public is_art, gid, randi, Vrest
public init, topol, basic_shape, subsets, geom, biophys
public pre_list, connect_pre

public soma, apical, basal, axon
public all, basal_list, apical_list, soma_list, axon_list, rad_list, lm_list, dendrite_list
public x, y, z, position, myroot, Vrest
public NumSoma, NumApical, NumBasal, NumAxon

// strings
strdef myroot, celltype

// objects
objref syn, pre_list, templist, rootlist, this

//external variables
// external numCellTypes, cellType

NumSoma=1
NumApical=9
NumBasal=4
NumAxon=1
create soma[NumSoma], apical[NumApical], basal[NumBasal], axon[NumAxon]

proc init() { 
	gid = $1
	randi = $2
	celltype = ""
	Vrest = -66 // -65 // $3 resting membrane potential in mV
	// cell sections: soma, dendrites, axon
	append_sections() // append all sections to the section list
	connect_sections()// connect soma, dendrites, axon
	size_sections()	// set the size dimensions of each section
	define_shape()
	
	// subcellular mechanisms: channels, pumps, transporters
	mechinit()			// local fcn: set values for max conductances and reversal potentials of ion channels and other ephys parameters that are subject to fitting
	insert_mechs()		// local fcn: insert ion channels and actually set values determined in the mechinit fcn
	
	set_nseg()		// set the number of segments in each section
					// if this is driven by an error-minimization rule,
					// make sure to do it after setting the morphology
					// and inserting the mechanisms, as it depends on those
	get_root()
	
	pre_list = new List() // define a list for the presynaptic connections
	// define_synapses($3)	// local fcn: define all possible synaptic connections received by this cell

}


proc connect_sections() { local i
  connect apical[0](0), soma(1)
  connect apical[1](0), apical[0](1)
  connect apical[2](0), apical[1](1)
  connect apical[3](0), apical[2](1)
  connect apical[4](0), apical[3](1)
  connect apical[5](0), apical[4](1)
  connect apical[6](0), apical[2](1)
  connect apical[7](0), apical[6](1)
  connect apical[8](0), apical[7](1)
  connect basal[0](0), soma(0)
  connect basal[1](0), basal[0](1)
  connect basal[2](0), soma(0)
  connect basal[3](0), basal[2](1)
  connect axon(0), soma(0)
  //basic_shape()
}

/*proc basic_shape() {
  soma {pt3dclear() pt3dadd(0, 0, 0, 1) pt3dadd(15, 0, 0, 1)}
  apical[0] {pt3dclear() pt3dadd(15, 0, 0, 1) pt3dadd(15, 30, 0, 1)}
  apical[1] {pt3dclear() pt3dadd(15, 30, 0, 1) pt3dadd(15, 60, 0, 1)}
  apical[2] {pt3dclear() pt3dadd(15, 60, 0, 1) pt3dadd(15, 90, 0, 1)}
  apical[3] {pt3dclear() pt3dadd(15, 90, 0, 1) pt3dadd(45, 105, 0, 1)}
  apical[4] {pt3dclear() pt3dadd(45, 105, 0, 1) pt3dadd(75, 120, 0, 1)}
  apical[5] {pt3dclear() pt3dadd(75, 120, 0, 1) pt3dadd(105, 135, 0, 1)}
  apical[6] {pt3dclear() pt3dadd(15, 90, 0, 1) pt3dadd(-14, 105, 0, 1)}
  apical[7] {pt3dclear() pt3dadd(-14, 105, 0, 1) pt3dadd(-44, 120, 0, 1)}
  apical[8] {pt3dclear() pt3dadd(-44, 120, 0, 1) pt3dadd(-89, 135, 0, 1)}
  basal[0] {pt3dclear() pt3dadd(0, 0, 0, 1) pt3dadd(-44, -29, 0, 1)}
  basal[1] {pt3dclear() pt3dadd(-44, -29, 0, 1) pt3dadd(-74, -59, 0, 1)}
  basal[2] {pt3dclear() pt3dadd(15, 0, 0, 1) pt3dadd(60, -29, 0, 1)}
  basal[3] {pt3dclear() pt3dadd(60, -29, 0, 1) pt3dadd(105, -59, 0, 1)}
  axon {pt3dclear() pt3dadd(15, 0, 0, 1) pt3dadd(15, -149, 0, 1)}
}*/

objref all, basal_list, apical_list, soma_list, axon_list, rad_list, lm_list, dendrite_list
proc append_sections() { local i
  objref all, basal_list, apical_list, soma_list, axon_list, rad_list, lm_list, dendrite_list
  all = new SectionList()
    soma all.append()
    apical[0] all.append()
    apical[1] all.append()
    apical[2] all.append()
    apical[3] all.append()
    apical[4] all.append()
    apical[5] all.append()
    apical[6] all.append()
    apical[7] all.append()
    apical[8] all.append()
    basal[0] all.append()
    basal[1] all.append()
    basal[2] all.append()
    basal[3] all.append()
    axon all.append()
	
	basal_list = new SectionList()
    basal[0] basal_list.append()
    basal[1] basal_list.append()
    basal[2] basal_list.append()
    basal[3] basal_list.append()
	
	apical_list = new SectionList()
    apical[0] apical_list.append()
    apical[1] apical_list.append()
    apical[2] apical_list.append()
    apical[3] apical_list.append()
    apical[4] apical_list.append()
    apical[5] apical_list.append()
    apical[6] apical_list.append()
    apical[7] apical_list.append()
    apical[8] apical_list.append()
	
	soma_list = new SectionList()
    soma soma_list.append()
	
	axon_list = new SectionList()
    axon axon_list.append()
	
	rad_list = new SectionList()
    apical[0] rad_list.append()
    apical[1] rad_list.append()
    apical[2] rad_list.append()
	
	lm_list = new SectionList()
    apical[3] lm_list.append()
    apical[4] lm_list.append()
    apical[5] lm_list.append()
    apical[6] lm_list.append()
    apical[7] lm_list.append()
    apical[8] lm_list.append()
	
	dendrite_list = new SectionList()
    apical[0] dendrite_list.append()
    apical[1] dendrite_list.append()
    apical[2] dendrite_list.append()
    apical[3] dendrite_list.append()
    apical[4] dendrite_list.append()
    apical[5] dendrite_list.append()
    apical[6] dendrite_list.append()
    apical[7] dendrite_list.append()
    apical[8] dendrite_list.append()
    basal[0] dendrite_list.append()
    basal[1] dendrite_list.append()
    basal[2] dendrite_list.append()
    basal[3] dendrite_list.append()
}

proc size_sections() {
	soma[0] {pt3dclear()
		pt3dadd(0.0, 0.0, 0.0, 10.0) // distance from (0,0,0) = 0
		pt3dadd(0.0, 5.0, 0.0, 10.0) // distance from (0,0,0) = 10
		pt3dadd(0.0, 10.0, 0.0, 10.0) // distance from (0,0,0) = 20
	}
	apical[0] {pt3dclear()
		pt3dadd(0.0, 10.0, 0.0, 4.0) // distance from (0,0,0) = 0
		pt3dadd(0.0, 60.0, 0.0, 4.0) // distance from (0,0,0) = 10
		pt3dadd(0.0, 110.0, 0.0, 4.0) // distance from (0,0,0) = 20
	}
	apical[1] {pt3dclear()
		pt3dadd(0.0, 110.0, 0.0, 3.0) // distance from (0,0,0) = 0
		pt3dadd(0.0, 160.0, 0.0, 3.0) // distance from (0,0,0) = 10
		pt3dadd(0.0, 210.0, 0.0, 3.0) // distance from (0,0,0) = 20
	}
	apical[2] {pt3dclear()
		pt3dadd(0.0, 210.0, 0.0, 2.0) // distance from (0,0,0) = 0
		pt3dadd(0.0, 310.0, 0.0, 2.0) // distance from (0,0,0) = 10
		pt3dadd(0.0, 410.0, 0.0, 2.0) // distance from (0,0,0) = 20
	}


	apical[3] {pt3dclear()
		pt3dadd(0.0, 410.0, 0.0, 2.0) // distance from (0,0,0) = 0
		pt3dadd(35.5, 445.5, 0.0, 2.0) // distance from (0,0,0) = 10
		pt3dadd(71.0, 481, 0.0, 2.0) // distance from (0,0,0) = 20
	}
	apical[4] {pt3dclear()
		pt3dadd(71.0, 481.0, 0.0, 1.5) // distance from (0,0,0) = 0
		pt3dadd(106.5, 516.5, 0.0, 1.5) // distance from (0,0,0) = 10
		pt3dadd(142.0, 552, 0.0, 1.5) // distance from (0,0,0) = 20
	}
	apical[5] {pt3dclear()
		pt3dadd(142.0, 552, 0.0, 1.0) // distance from (0,0,0) = 20
		pt3dadd(159.7, 569.7, 0.0, 1.0) // distance from (0,0,0) = 20
		pt3dadd(177.4, 587.4, 0.0, 1.0) // distance from (0,0,0) = 20
	}


	apical[6] {pt3dclear()
		pt3dadd(0.0, 410.0, 0.0, 2.0) // distance from (0,0,0) = 0
		pt3dadd(-35.5, 445.5, 0.0, 2.0) // distance from (0,0,0) = 10
		pt3dadd(-71.0, 481, 0.0, 2.0) // distance from (0,0,0) = 20
	}
	apical[7] {pt3dclear()
		pt3dadd(-71.0, 481.0, 0.0, 1.5) // distance from (0,0,0) = 0
		pt3dadd(-106.5, 516.5, 0.0, 1.5) // distance from (0,0,0) = 10
		pt3dadd(-142.0, 552, 0.0, 1.5) // distance from (0,0,0) = 20
	}
	apical[8] {pt3dclear()
		pt3dadd(-142.0, 552, 0.0, 1.0) // distance from (0,0,0) = 20
		pt3dadd(-159.7, 569.7, 0.0, 1.0) // distance from (0,0,0) = 20
		pt3dadd(-177.4, 587.4, 0.0, 1.0) // distance from (0,0,0) = 20
	}


	basal[0] {pt3dclear()
		pt3dadd(0.0, 0.0, 0.0, 2.0) // distance from (0,0,0) = 0
		pt3dadd(35.5, -35.5, 0.0, 2.0) // distance from (0,0,0) = 10
		pt3dadd(71, -71, 0.0, 2.0) // distance from (0,0,0) = 20
	}
	basal[1] {pt3dclear()
		pt3dadd(71, -71, 0.0, 1.5) // distance from (0,0,0) = 0
		pt3dadd(142, -142, 0.0, 1.5) // distance from (0,0,0) = 10
		pt3dadd(212.4, -212.4, 0.0, 1.5) // distance from (0,0,0) = 20
	}
	basal[2] {pt3dclear()
		pt3dadd(0.0, 0.0, 0.0, 2.0) // distance from (0,0,0) = 0
		pt3dadd(-35.5, -35.5, 0.0, 2.0) // distance from (0,0,0) = 10
		pt3dadd(-71, -71, 0.0, 2.0) // distance from (0,0,0) = 20
	}
	basal[3] {pt3dclear()
		pt3dadd(-71, -71, 0.0, 1.5) // distance from (0,0,0) = 0
		pt3dadd(-142, -142, 0.0, 1.5) // distance from (0,0,0) = 10
		pt3dadd(-212.4, -212.4, 0.0, 1.5) // distance from (0,0,0) = 20
	}


	axon[0] {pt3dclear()
		pt3dadd(0.0, 0.0, 0.0, 1.0) // distance from (0,0,0) = 0
		pt3dadd(0.0, -75.0, 0.0, 1.0) // distance from (0,0,0) = 10
		pt3dadd(0.0, -150.0, 0.0, 1.0) // distance from (0,0,0) = 20
	}
}

external lambda_f
proc set_nseg() {
  forsec all { nseg = int((L/(0.1*lambda_f(100))+.9)/2)*2 + 1  }
}


proc mechinit() {
	NumSoma=1
	NumApical=9
	NumBasal=4
	NumAxon=1

	Rm = 28000 // 5555 // 
	RmDend = Rm/2
	RmSoma = Rm
	RmAx = Rm

	Cm    = 1
	CmSoma= Cm
	CmAx  = Cm
	CmDend = Cm*2

	celsius = 34.0  

	RaAll= 150 
	RaSoma=150 
	RaAx = 50


	ekval = -90
	enaval = 55
	eHCNval = -30
	eleakval = 	Vrest // not lower than ekval

	gNav     = 0.032 // Nav conductance in mho/cm2
	gNavaxon = 0.064 // axon multiplier for Nav conductance
	gKdr     = 0.003 // Kdr conductance in mho/cm2
	gKvAdist = 0.008 // distal KvA conductance in mho/cm2
	gKvAprox = 0.008 // proximal KvA conductance in mho/cm2
	gHCN     = 0.0006 // hcurrent conductance in mho/cm2 --> 6 pS/um2
}
	
proc insert_mechs() {
	access soma[0]
	distance() // calculates the distance between location 0 of the currently accessed section (as the origin) to a second point (but with this usage, it just sets the origin point) 

	axon[0] {
		insert ch_Navaxonp  gmax_ch_Navaxonp=gNavaxon
		insert ch_Kdrp  gmax_ch_Kdrp=gKdr 
		insert pas e_pas=eleakval g_pas = 1/RmAx Ra=RaAx cm=CmAx
		insert ch_KvAproxp gmax_ch_KvAproxp = gKvAprox*0.2
	}

	for i=0,NumSoma-1 soma[i] {   
		insert ch_HCNp gmax_ch_HCNp=gHCN
		vhalfl_ch_HCNp=-82
		insert ch_Navp  gmax_ch_Navp=gNav     
		ar2_ch_Navp=1
		insert ch_Kdrp gmax_ch_Kdrp=gKdr
		insert ch_KvAproxp gmax_ch_KvAproxp = gKvAprox
		insert pas e_pas=eleakval g_pas = 1/RmSoma Ra=RaSoma cm=CmSoma
	}

	for i=0,NumBasal-1 basal[i] {
		insert ch_Navp    gmax_ch_Navp=gNav   
		ar2_ch_Navp=1
		insert ch_Kdrp gmax_ch_Kdrp=gKdr 
		insert ch_KvAproxp gmax_ch_KvAproxp = gKvAprox
		insert pas e_pas=eleakval g_pas = 1/RmDend Ra=RaAll cm=CmDend
	}

	for i=0,NumApical-1 apical[i] {
		insert pas e_pas=eleakval g_pas = 1/RmDend Ra=RaAll  cm=CmDend
		if (diam>0.5 && distance(0.5)<500) {
			insert ch_HCNp gmax_ch_HCNp = gHCN
			insert ch_Navp 
			ar2_ch_Navp=0.8
			gmax_ch_Navp=gNav
			insert ch_Kdrp 
			gmax_ch_Kdrp=gKdr
			insert ch_KvAproxp
			insert ch_KvAdistp
			gmax_ch_KvAproxp=0
			gmax_ch_KvAdistp=0

			for (x){ xdist = distance(x)
				if (xdist>500) {xdist=500}
				gmax_ch_HCNp(x) = gHCN*(1+1.5*xdist/100)
				if (xdist > 100){
					vhalfl_ch_HCNp=-90
					gmax_ch_KvAdistp(x) = gKvAdist*(1+xdist/100)
				} else {
					vhalfl_ch_HCNp=-82
					gmax_ch_KvAproxp(x) = gKvAprox*(1+xdist/100)
				}
			}
		}
	}

	forall {
        v=Vrest
        if (ismembrane("ch_Navaxonp") || ismembrane("ch_Navp")) {ena=enaval}
        if (ismembrane("ch_Kdrp") || ismembrane("ch_KvAproxp") || ismembrane("ch_KvAdistp")) {ek=ekval}
        if (ismembrane("ch_HCNp") ) {e_ch_HCNp=eHCNval}
	}
}

func is_art() { return 0 }

proc connect_pre() {  // $o1 target point process, $o2 returned NetCon
	soma $o2 = new NetCon (&v(1), $o1)
			$o2.threshold = -10
}

proc position(){ local i
	forall {
		for i = 0, n3d()-1 {
			pt3dchange(i, $1-x+x3d(i), $2-y+y3d(i), $3-z+z3d(i), diam3d(i))
		}
	}
	x = $1  y = $2  z = $3	
}

proc get_root() {local i localobj sref
	rootlist = new SectionList()
	rootlist.allroots()
	i=0
	forsec all {
		for(x,0) { if (diam(x) <=0.01) print "small diameter at ", secname(), diam(x) }
		if (L<=0.001) print "small length at: ", secname(), L
		sref = new SectionRef()
		if (sref.has_parent==0) {
			myroot = secname()
			i=i+1
		}
	}
	if (i>1) {
		print "WARNING: cell ", gid, " has ", i, " root sections!"
	}
}

strdef myStr
/*
objref newSecRef, syn
proc define_synapses() {local i
	ind = $1
	i = 0
	access soma[0]
	{distance()}

	for celltype = 0, numCellTypes-1 {
		templist = new List ()
		for r=0, cellType[ind].SynList[celltype].count()-1 {
			execute(cellType[ind].SynList[celltype].object(r).NewSynStr, this) // sets newSecRef
						
			forsec newSecRef {		
				for (x,0) {
					execute(cellType[ind].SynList[celltype].object(r).CondStr, this)
					 if (y==1) {
						execute(cellType[ind].SynList[celltype].object(r).SynStr, this)
						if (cellType[ind].SynList[celltype].object(r).GABAabFlag==0) {
							syn.tau1 = cellType[ind].SynList[celltype].object(r).tau1
							syn.tau2 = cellType[ind].SynList[celltype].object(r).tau2
							syn.e = cellType[ind].SynList[celltype].object(r).efirst
							if (strcmp(cellType[ind].SynList[celltype].object(r).SynType,"MyExp2Sidnw")==0) {
								execute(cellType[ind].SynList[celltype].object(r).Scaling, this)
							}
						} else {
							syn.tau1a = cellType[ind].SynList[celltype].object(r).tau1a
							syn.tau2a = cellType[ind].SynList[celltype].object(r).tau2a
							syn.ea = cellType[ind].SynList[celltype].object(r).ea
							syn.tau1b = cellType[ind].SynList[celltype].object(r).tau1b
							syn.tau2b = cellType[ind].SynList[celltype].object(r).tau2b
							syn.eb = cellType[ind].SynList[celltype].object(r).eb
						}
						syn.sid = i
						templist.append(syn)
						i = i + 1
					}
				}
			}
		}
		pre_list.append(templist)
		//print "celltype = ", celltype, " END: type = ", cellType[celltype].cellType_string, ", i = ", i-1
	    }
        }
        
*/        
endtemplate cutsuridiscell
