# Supplementary material for: A Model of the CA1 Field Rhythms
Source: eNeuro. 2021 Nov 8;8(6):ENEURO.0192-21.2021. doi: 10.1523/ENEURO.0192-21.2021 (PMC8577063; doi:10.1523/ENEURO.0192-21.2021)
Supplement: Extended Data 2 — CA1 rhythms_model-master. Download Extended Data 2, ZIP file. [file enu-eN-NWR-0192-21-s04.zip › CA1_rhythms_model-master/cells/class_ivycell.hoc]

begintemplate ivycell
public init, connect_sections, size_sections, append_sections
public mechinit, insert_mechs, set_biophys, get_root
public  pre_list, connect_pre, is_art, is_connected, gid, randi
public soma, dend
public all, basal_list, apical_list, soma_list, axon_list, dendrite_list
public x, y, z, position, myroot, Vrest
public NumSoma, NumApical, NumBasal, NumAxon

// strings
strdef myroot, celltype

// objects
objref syn, pre_list, templist, rootlist
objref this
// external variables
// external numCellTypes, cellType

// create the sections[segments]
NumSoma=1
NumApical=16
NumBasal=0
NumAxon=0
create soma[NumSoma], dend[NumApical]


proc init() {
	gid = $1
	randi = $2
	celltype = "ivy"
	// morphology
	connect_sections()	// local fcn: connect soma, dendrites, axon initial segment
	size_sections()		// local fcn: set the size dimensions of each section
	define_shape()		// builtin fcn: fill in 3d info for sections defined by only L and diam, translate 3d points for consistency with their connections 
  	append_sections()	// local fcn: append all sections to the section list
	set_nseg()			// local fcn: set the number of segments in each section
	get_root()			// local fcn: perform morphology checks

	// electrophysiology
	mechinit()			// local fcn: set values for max conductances and reversal potentials of ion channels and other ephys parameters that are subject to fitting
	insert_mechs()		// local fcn: insert ion channels and actually set values determined in the mechinit fcn
	set_chanparams()	// local fcn: after all channels have been inserted, then their other parameters can be set	
	// synapses
	pre_list = new List() // define a list for the presynaptic connections
	// define_synapses($3)	// local fcn: define all possible synaptic connections received by this cell
}

proc connect_sections() { local i
 	connect dend[0](0), soma(1)
	for i=0,3 {
		connect dend[i+1](0), dend[i](1)
	}

  	connect dend[5](0), soma(1)
	for i=5,8 {
		connect dend[i+1](0), dend[i](1)
	}
	
  	connect dend[10](0), soma(0)
	for i=10,11 {
		connect dend[i+1](0), dend[i](1)
	}

  	connect dend[13](0), soma(0)
	for i=13,14 {
		connect dend[i+1](0), dend[i](1)
	}
}

proc size_sections() {
	soma[0] {pt3dclear()
		pt3dadd(0, 0, 0, 10) // distance from (0,0,0) = 0
		pt3dadd(0, 10, 0, 10) // distance from (0,0,0) = 10
		pt3dadd(0, 20, 0, 10) // distance from (0,0,0) = 20
	}
	dend[0] {pt3dclear()
		pt3dadd(0, 20, 0, 4) // distance from (0,0,0) = 20
		pt3dadd(19.4709, 66.053, 0, 4) // distance from (0,0,0) = 68.8631
		pt3dadd(38.9418, 112.106, 0, 4) // distance from (0,0,0) = 118.677
	}
	dend[1] {pt3dclear()
		pt3dadd(38.9418, 112.106, 0, 3) // distance from (0,0,0) = 118.677
		pt3dadd(58.4128, 158.159, 0, 3) // distance from (0,0,0) = 168.601
		pt3dadd(77.8837, 204.212, 0, 3) // distance from (0,0,0) = 218.56
	}
	dend[2] {pt3dclear()
		pt3dadd(77.8837, 204.212, 0, 2) // distance from (0,0,0) = 218.56
		pt3dadd(116.826, 296.318, 0, 2) // distance from (0,0,0) = 318.516
		pt3dadd(155.767, 388.424, 0, 2) // distance from (0,0,0) = 418.494
	}
	dend[3] {pt3dclear()
		pt3dadd(155.767, 388.424, 0, 1.5) // distance from (0,0,0) = 418.494
		pt3dadd(175.238, 434.477, 0, 1.5) // distance from (0,0,0) = 468.486
		pt3dadd(194.709, 480.531, 0, 1.5) // distance from (0,0,0) = 518.48
	}
	dend[4] {pt3dclear()
		pt3dadd(194.709, 480.531, 0, 1) // distance from (0,0,0) = 518.48
		pt3dadd(214.18, 526.584, 0, 1) // distance from (0,0,0) = 568.475
		pt3dadd(233.651, 572.637, 0, 1) // distance from (0,0,0) = 618.47
	}
	dend[5] {pt3dclear()
		pt3dadd(0, 20, 0, 4) // distance from (0,0,0) = 20
		pt3dadd(-19.4709, 66.053, 0, 4) // distance from (0,0,0) = 68.8631
		pt3dadd(-38.9418, 112.106, 0, 4) // distance from (0,0,0) = 118.677
	}
	dend[6] {pt3dclear()
		pt3dadd(-38.9418, 112.106, 0, 3) // distance from (0,0,0) = 118.677
		pt3dadd(-58.4128, 158.159, 0, 3) // distance from (0,0,0) = 168.601
		pt3dadd(-77.8837, 204.212, 0, 3) // distance from (0,0,0) = 218.56
	}
	dend[7] {pt3dclear()
		pt3dadd(-77.8837, 204.212, 0, 2) // distance from (0,0,0) = 218.56
		pt3dadd(-116.826, 296.318, 0, 2) // distance from (0,0,0) = 318.516
		pt3dadd(-155.767, 388.424, 0, 2) // distance from (0,0,0) = 418.494
	}
	dend[8] {pt3dclear()
		pt3dadd(-155.767, 388.424, 0, 1.5) // distance from (0,0,0) = 418.494
		pt3dadd(-175.238, 434.477, 0, 1.5) // distance from (0,0,0) = 468.486
		pt3dadd(-194.709, 480.531, 0, 1.5) // distance from (0,0,0) = 518.48
	}
	dend[9] {pt3dclear()
		pt3dadd(-194.709, 480.531, 0, 1) // distance from (0,0,0) = 518.48
		pt3dadd(-214.18, 526.584, 0, 1) // distance from (0,0,0) = 568.475
		pt3dadd(-233.651, 572.637, 0, 1) // distance from (0,0,0) = 618.47
	}
	dend[10] {pt3dclear()
		pt3dadd(0, 0, 0, 2) // distance from (0,0,0) = 0
		pt3dadd(-19.4709, -46.0531, 0, 2) // distance from (0,0,0) = 50
		pt3dadd(-38.9418, -92.1061, 0, 2) // distance from (0,0,0) = 100
	}
	dend[11] {pt3dclear()
		pt3dadd(-38.9418, -92.1061, 0, 1.5) // distance from (0,0,0) = 100
		pt3dadd(-58.4128, -138.159, 0, 1.5) // distance from (0,0,0) = 150
		pt3dadd(-77.8837, -184.212, 0, 1.5) // distance from (0,0,0) = 200
	}
	dend[12] {pt3dclear()
		pt3dadd(-77.8837, -184.212, 0, 1) // distance from (0,0,0) = 200
		pt3dadd(-97.3546, -230.265, 0, 1) // distance from (0,0,0) = 250
		pt3dadd(-116.826, -276.318, 0, 1) // distance from (0,0,0) = 300
	}
	dend[13] {pt3dclear()
		pt3dadd(0, 0, 0, 2) // distance from (0,0,0) = 0
		pt3dadd(19.4709, -46.053, 0, 2) // distance from (0,0,0) = 50
		pt3dadd(38.9419, -92.1061, 0, 2) // distance from (0,0,0) = 100
	}
	dend[14] {pt3dclear()
		pt3dadd(38.9419, -92.1061, 0, 1.5) // distance from (0,0,0) = 100
		pt3dadd(58.4128, -138.159, 0, 1.5) // distance from (0,0,0) = 150
		pt3dadd(77.8837, -184.212, 0, 1.5) // distance from (0,0,0) = 200
	}
	dend[15] {pt3dclear()
		pt3dadd(77.8837, -184.212, 0, 1) // distance from (0,0,0) = 200
		pt3dadd(97.3546, -230.265, 0, 1) // distance from (0,0,0) = 250
		pt3dadd(116.826, -276.318, 0, 1) // distance from (0,0,0) = 300
	}
}

objref all, basal_list, apical_list, dendrite_list, soma_list, axon_list
proc append_sections() { local i
	objref all, basal_list, apical_list, dendrite_list, soma_list, axon_list

	all = new SectionList()
	basal_list = new SectionList()
	apical_list = new SectionList()
	soma_list = new SectionList()
	axon_list = new SectionList()
	dendrite_list = new SectionList()

	soma all.append()
	soma soma_list.append()
	for i=0,15 {
		dend[i] all.append()
		dend[i] dendrite_list.append()
	}

	for i=0,9 {
		dend[i] apical_list.append()
	}

	for i=10,15 {
		dend[i] basal_list.append()
	}
}


external lambda_f
proc set_nseg() {
  	forsec all { nseg = int((L/(0.1*lambda_f(100))+.9)/2)*2 + 1  }
}


proc mechinit() {

	// resting membrane potential. Must lie between Na+ and K+ reversal potentials
	Vrest=-65
	
	// Temperature of simulation
	celsius = 37.0  

	// Membrane resistance in ohm*cm2
	RmDend = 5555 //1/0.00018 
	RmSoma = 5555 //1/0.00018 

	// Membrane capacitance in uF/cm2
	CmSoma= 1.4
	CmDend = 1.4

	// Axial resistance in ohm*cm
	RaDend= 100
	RaSoma= 100	
	
	// Calcium concentrations in mM
	ca_outside = 2
	ca_inside = 5.e-6 // 50.e-6
	catau = 10

	// reversal potentials in mV
	ekval = -90	
	enaval = 55
	eHCNval = -30
	ecaval = 8.314*(273.15+celsius)/(2*9.649e4)*log(ca_outside/ca_inside)*1000 // about 170, otherwise set to 130
	
	if (Vrest<ekval) Vrest=ekval // Cell cannot rest lower than K+ reversal potential
	if (Vrest>enaval) Vrest=enaval // Cell cannot rest higher than Na+ reversal potential
	eleakval = Vrest

	// max ion channel conductances in mho/cm2
	gNav     = 0.15 // soma: // 0.12 //original 0.030 to .055 ; lm: //0.5  	//original 0.015
	gKdr     = 0.013    // Delayed rectifier potassium
	gKvA 	 = 0.00015 // Proximal A-type potassium
	gHCN     = 0.00002 // HCN (hyperpolarization-activated cyclic nucleotide-gated channel)
	gCavN    = 0.0008 //   T-type calcium
	gCavL    = 0.005 //  L-type calcium
	gKvCaB	 = 0.0000002 // Big potassium channel: voltage and calcium gated 
	gKCaS	 = 0.000002 //  Small potassium channel: calcium gated		

	gNasoma=3.7860265 
	gNadend=0.25918894  
	gKvA=5.2203905e-06
	kdrf=0.15514516
	kdrfdend = 0.0021817289
	gleak=8.470825e-05
	gCavL=0.056108352
	gCavN=0.00058169587
	gKvCaB=1.0235317e-06 
	gKCaS=4.5152237e-07  
	myRa = 14 //75
	CM = 1.8 //1.8
	offset1=20
	offset2=20
	offset3=13.5816 
	offset4=13.35371
	slope1=0.68266
	slope2=0.56966
	slope3=1.18592
	slope4=49.4896
	offset5=9
	offset6=9
	slope5=.07
	slope6=.264
}

proc insert_mechs() {

	forsec all {
		insert iconc_Ca
			catau_iconc_Ca = 10
			caiinf_iconc_Ca = 5.e-6
		insert ch_KvAngf
	gmax_ch_KvAngf = gKvA
		insert ch_CavN  // HAV-N- Ca channel
	gmax_ch_CavN =   gCavN
		insert ch_CavL 
	gmax_ch_CavL=gCavL
		insert ch_KCaS
	gmax_ch_KCaS=gKCaS
		insert ch_KvCaB
	gmax_ch_KvCaB =gKvCaB
	cm=CM
	} 

	soma {
	insert ch_Navngf
	gmax_ch_Navngf=gNasoma //0.10*gna_scale
	offset1_ch_Navngf=offset1
	offset2_ch_Navngf=offset2
	offset3_ch_Navngf=offset3
	offset4_ch_Navngf=offset4
	slope1_ch_Navngf=slope1
	slope2_ch_Navngf=slope2
	slope3_ch_Navngf=slope3
	slope4_ch_Navngf=slope4
	ena = 55 
		insert ch_Kdrfastngf
	gmax_ch_Kdrfastngf=kdrf 
	offset5_ch_Kdrfastngf=offset5 
	offset6_ch_Kdrfastngf=offset6 
	slope6_ch_Kdrfastngf=slope6 
	slope5_ch_Kdrfastngf=slope5	
//		insert ch_Kdrslow
//	gmax_ch_Kdrslow=kdrf 
	
	insert ch_leak
	gmax_ch_leak = gleak
	} 

	access soma
	distance()
	forsec dendrite_list {
		for (x,0) {
			if (distance(x)<100) {
			insert ch_Navngf
			gmax_ch_Navngf=gNadend //0.08*gna_scale
			offset1_ch_Navngf=offset1
			offset2_ch_Navngf=offset2
			offset3_ch_Navngf=offset3
			offset4_ch_Navngf=offset4
			slope1_ch_Navngf=slope1
			slope2_ch_Navngf=slope2
			slope3_ch_Navngf=slope3
			slope4_ch_Navngf=slope4
			ena = 55 
				insert ch_Kdrfastngf
			gmax_ch_Kdrfastngf=kdrfdend //.007
			offset5_ch_Kdrfastngf=offset5 
			offset6_ch_Kdrfastngf=offset6 
			slope6_ch_Kdrfastngf=slope6 
			slope5_ch_Kdrfastngf=slope5	
			}
		}
	}

	forsec dendrite_list {
	insert ch_leak
	gmax_ch_leak = gleak
	}
}

proc set_chanparams() {
	forsec all {Ra=myRa}
	forsec all {ek=-90  eca=130
		 e_ch_leak =-60
	cao_iconc_CaZ=2 
		//cao_ccanl=2 
		}  // make catau slower70e-3 	cao=2 cai=50.e-6 
}


	proc connect_pre() {  // $o1 target point process, $o2 returned NetCon
	soma $o2 = new NetCon (&v(1), $o1)
			$o2.threshold = -15

	}

	func is_art()  { return 0 }

proc position(){ local i
	forall {
		for i = 0, n3d()-1 {
			pt3dchange(i, $1-x+x3d(i), $2-y+y3d(i), $3-z+z3d(i), diam3d(i))
		}
	}
	x = $1  y = $2  z = $3	
}

proc get_root() {local i localobj sref
	rootlist = new SectionList()
	rootlist.allroots()
	i=0
	forsec all {
		sref = new SectionRef()
		if (sref.has_parent==0) {
			myroot = secname()
			i=i+1
		}
		for(x,0) {
			if (diam(x) <=0.01) print "WARNING: tiny diameter of ",  diam(x), " um at ", secname(), ", point ", x, "!"
			if (diam3d(x) <=0.01) print "WARNING: tiny 3d diameter of ", diam3d(x), " um at ", secname(), ", point ", x, "!"
		}
		if (L <=0.001) print "WARNING: tiny length of ", L, " um at ", secname(), "!"
	}
	if (i>1) {
		print "WARNING: cell ", gid, " has ", i, " root sections!"
	}
}

strdef myStr
/*
objref newSecRef, syn
proc define_synapses() {
	ind = $1
	i = 0

	access soma[0]
	{distance()}

	for celltype = 0, numCellTypes-1 {
		templist = new List ()
		for r=0, cellType[ind].SynList[celltype].count()-1 {
			execute(cellType[ind].SynList[celltype].object(r).NewSynStr, this) // sets newSecRef
						
			forsec newSecRef {		
				for (x,0) {
					execute(cellType[ind].SynList[celltype].object(r).CondStr, this)
					 if (y==1) {
						execute(cellType[ind].SynList[celltype].object(r).SynStr, this)
						if (cellType[ind].SynList[celltype].object(r).GABAabFlag==0) {
							syn.tau1 = cellType[ind].SynList[celltype].object(r).tau1
							syn.tau2 = cellType[ind].SynList[celltype].object(r).tau2
							syn.e = cellType[ind].SynList[celltype].object(r).efirst
							if (strcmp(cellType[ind].SynList[celltype].object(r).SynType,"MyExp2Sidnw")==0) {
								execute(cellType[ind].SynList[celltype].object(r).Scaling, this)
							}
						} else {
							syn.tau1a = cellType[ind].SynList[celltype].object(r).tau1a
							syn.tau2a = cellType[ind].SynList[celltype].object(r).tau2a
							syn.ea = cellType[ind].SynList[celltype].object(r).ea
							syn.tau1b = cellType[ind].SynList[celltype].object(r).tau1b
							syn.tau2b = cellType[ind].SynList[celltype].object(r).tau2b
							syn.eb = cellType[ind].SynList[celltype].object(r).eb
						}
						syn.sid = i
						templist.append(syn)
						i = i + 1
					}
				}
			}
		}
		pre_list.append(templist)
		findme = 1
	}
}
*/
endtemplate ivycell
