# Supplementary material for: A Model of the CA1 Field Rhythms
Source: eNeuro. 2021 Nov 8;8(6):ENEURO.0192-21.2021. doi: 10.1523/ENEURO.0192-21.2021 (PMC8577063; doi:10.1523/ENEURO.0192-21.2021)
Supplement: Extended Data 2 — CA1 rhythms_model-master. Download Extended Data 2, ZIP file. [file enu-eN-NWR-0192-21-s04.zip › CA1_rhythms_model-master/cells/class_ngfcell.hoc]

begintemplate ngfcell
public init, connect_sections, size_sections, append_sections
public mechinit, insert_mechs, set_biophys, get_root
public  pre_list, connect_pre, is_art, is_connected, gid, randi
public soma, dend
public all, basal_list, apical_list, soma_list, axon_list, dendrite_list
public x, y, z, position, myroot, Vrest
public NumSoma, NumApical, NumBasal, NumAxon

// strings
strdef myroot, celltype

// objects
objref syn, pre_list, templist, rootlist, this

// external variables
// external numCellTypes, cellType

// create the sections[segments]
NumSoma=1
NumApical=16
NumBasal=0
NumAxon=0
create soma[NumSoma], dend[NumApical]


proc init() {
    gid = $1
    randi = $2
    celltype = "ngf"
    // morphology
    connect_sections()  // local fcn: connect soma, dendrites, axon initial segment
    size_sections()     // local fcn: set the size dimensions of each section
    define_shape()      // builtin fcn: fill in 3d info for sections defined by only L and diam, translate 3d points for consistency with their connections 
    append_sections()   // local fcn: append all sections to the section list
    set_nseg()          // local fcn: set the number of segments in each section
    get_root()          // local fcn: perform morphology checks

    // electrophysiology
    mechinit()          // local fcn: set values for max conductances and reversal potentials of ion channels and other ephys parameters that are subject to fitting
    insert_mechs()      // local fcn: insert ion channels and actually set values determined in the mechinit fcn
    set_chanparams()    // local fcn: after all channels have been inserted, then their other parameters can be set 
    // synapses
    pre_list = new List() // define a list for the presynaptic connections
    // define_synapses($3)  // local fcn: define all possible synaptic connections received by this cell
}

proc connect_sections() { local i
    connect dend[0](0), soma(1)
    for i=0,3 {
        connect dend[i+1](0), dend[i](1)
    }

    connect dend[5](0), soma(1)
    for i=5,8 {
        connect dend[i+1](0), dend[i](1)
    }
    
    connect dend[10](0), soma(0)
    for i=10,11 {
        connect dend[i+1](0), dend[i](1)
    }

    connect dend[13](0), soma(0)
    for i=13,14 {
        connect dend[i+1](0), dend[i](1)
    }
}

proc size_sections() {
    soma[0] {pt3dclear()
        pt3dadd(0, 0, 0, 10) // distance from (0,0,0) = 0
        pt3dadd(0, 10, 0, 10) // distance from (0,0,0) = 10
        pt3dadd(0, 20, 0, 10) // distance from (0,0,0) = 20
    }
    dend[0] {pt3dclear()
        pt3dadd(0, 20, 0, 4) // distance from (0,0,0) = 20
        pt3dadd(19.4709, 66.053, 0, 4) // distance from (0,0,0) = 68.8631
        pt3dadd(38.9418, 112.106, 0, 4) // distance from (0,0,0) = 118.677
    }
    dend[1] {pt3dclear()
        pt3dadd(38.9418, 112.106, 0, 3) // distance from (0,0,0) = 118.677
        pt3dadd(58.4128, 158.159, 0, 3) // distance from (0,0,0) = 168.601
        pt3dadd(77.8837, 204.212, 0, 3) // distance from (0,0,0) = 218.56
    }
    dend[2] {pt3dclear()
        pt3dadd(77.8837, 204.212, 0, 2) // distance from (0,0,0) = 218.56
        pt3dadd(116.826, 296.318, 0, 2) // distance from (0,0,0) = 318.516
        pt3dadd(155.767, 388.424, 0, 2) // distance from (0,0,0) = 418.494
    }
    dend[3] {pt3dclear()
        pt3dadd(155.767, 388.424, 0, 1.5) // distance from (0,0,0) = 418.494
        pt3dadd(175.238, 434.477, 0, 1.5) // distance from (0,0,0) = 468.486
        pt3dadd(194.709, 480.531, 0, 1.5) // distance from (0,0,0) = 518.48
    }
    dend[4] {pt3dclear()
        pt3dadd(194.709, 480.531, 0, 1) // distance from (0,0,0) = 518.48
        pt3dadd(214.18, 526.584, 0, 1) // distance from (0,0,0) = 568.475
        pt3dadd(233.651, 572.637, 0, 1) // distance from (0,0,0) = 618.47
    }
    dend[5] {pt3dclear()
        pt3dadd(0, 20, 0, 4) // distance from (0,0,0) = 20
        pt3dadd(-19.4709, 66.053, 0, 4) // distance from (0,0,0) = 68.8631
        pt3dadd(-38.9418, 112.106, 0, 4) // distance from (0,0,0) = 118.677
    }
    dend[6] {pt3dclear()
        pt3dadd(-38.9418, 112.106, 0, 3) // distance from (0,0,0) = 118.677
        pt3dadd(-58.4128, 158.159, 0, 3) // distance from (0,0,0) = 168.601
        pt3dadd(-77.8837, 204.212, 0, 3) // distance from (0,0,0) = 218.56
    }
    dend[7] {pt3dclear()
        pt3dadd(-77.8837, 204.212, 0, 2) // distance from (0,0,0) = 218.56
        pt3dadd(-116.826, 296.318, 0, 2) // distance from (0,0,0) = 318.516
        pt3dadd(-155.767, 388.424, 0, 2) // distance from (0,0,0) = 418.494
    }
    dend[8] {pt3dclear()
        pt3dadd(-155.767, 388.424, 0, 1.5) // distance from (0,0,0) = 418.494
        pt3dadd(-175.238, 434.477, 0, 1.5) // distance from (0,0,0) = 468.486
        pt3dadd(-194.709, 480.531, 0, 1.5) // distance from (0,0,0) = 518.48
    }
    dend[9] {pt3dclear()
        pt3dadd(-194.709, 480.531, 0, 1) // distance from (0,0,0) = 518.48
        pt3dadd(-214.18, 526.584, 0, 1) // distance from (0,0,0) = 568.475
        pt3dadd(-233.651, 572.637, 0, 1) // distance from (0,0,0) = 618.47
    }
    dend[10] {pt3dclear()
        pt3dadd(0, 0, 0, 2) // distance from (0,0,0) = 0
        pt3dadd(-19.4709, -46.0531, 0, 2) // distance from (0,0,0) = 50
        pt3dadd(-38.9418, -92.1061, 0, 2) // distance from (0,0,0) = 100
    }
    dend[11] {pt3dclear()
        pt3dadd(-38.9418, -92.1061, 0, 1.5) // distance from (0,0,0) = 100
        pt3dadd(-58.4128, -138.159, 0, 1.5) // distance from (0,0,0) = 150
        pt3dadd(-77.8837, -184.212, 0, 1.5) // distance from (0,0,0) = 200
    }
    dend[12] {pt3dclear()
        pt3dadd(-77.8837, -184.212, 0, 1) // distance from (0,0,0) = 200
        pt3dadd(-97.3546, -230.265, 0, 1) // distance from (0,0,0) = 250
        pt3dadd(-116.826, -276.318, 0, 1) // distance from (0,0,0) = 300
    }
    dend[13] {pt3dclear()
        pt3dadd(0, 0, 0, 2) // distance from (0,0,0) = 0
        pt3dadd(19.4709, -46.053, 0, 2) // distance from (0,0,0) = 50
        pt3dadd(38.9419, -92.1061, 0, 2) // distance from (0,0,0) = 100
    }
    dend[14] {pt3dclear()
        pt3dadd(38.9419, -92.1061, 0, 1.5) // distance from (0,0,0) = 100
        pt3dadd(58.4128, -138.159, 0, 1.5) // distance from (0,0,0) = 150
        pt3dadd(77.8837, -184.212, 0, 1.5) // distance from (0,0,0) = 200
    }
    dend[15] {pt3dclear()
        pt3dadd(77.8837, -184.212, 0, 1) // distance from (0,0,0) = 200
        pt3dadd(97.3546, -230.265, 0, 1) // distance from (0,0,0) = 250
        pt3dadd(116.826, -276.318, 0, 1) // distance from (0,0,0) = 300
    }
}

objref all, basal_list, apical_list, dendrite_list, soma_list, axon_list
proc append_sections() { local i
    objref all, basal_list, apical_list, dendrite_list, soma_list, axon_list

    all = new SectionList()
    basal_list = new SectionList()
    apical_list = new SectionList()
    soma_list = new SectionList()
    axon_list = new SectionList()
    dendrite_list = new SectionList()

    soma all.append()
    soma soma_list.append()
    for i=0,15 {
        dend[i] all.append()
        dend[i] dendrite_list.append()
    }

    for i=0,9 {
        dend[i] apical_list.append()
    }

    for i=10,15 {
        dend[i] basal_list.append()
    }
}


external lambda_f
proc set_nseg() {
    forsec all { nseg = int((L/(0.1*lambda_f(100))+.9)/2)*2 + 1  }
}


proc mechinit() {

    // resting membrane potential. Must lie between Na+ and K+ reversal potentials
    Vrest=-65
    
    // Temperature of simulation
    celsius = 37.0  

    // Membrane resistance in ohm*cm2
    RmDend = 5555 //1/0.00018 
    RmSoma = 5555 //1/0.00018 

    // Membrane capacitance in uF/cm2
    CmSoma= 1.4
    CmDend = 1.4

    // Axial resistance in ohm*cm
    RaDend= 100
    RaSoma= 100 
    
    // Calcium concentrations in mM
    ca_outside = 2
    ca_inside = 5.e-6 // 50.e-6
    catau = 10

    // reversal potentials in mV
    ekval = -90 
    enaval = 55
    eHCNval = -30
    ecaval = 8.314*(273.15+celsius)/(2*9.649e4)*log(ca_outside/ca_inside)*1000 // about 170, otherwise set to 130
    
    if (Vrest<ekval) Vrest=ekval // Cell cannot rest lower than K+ reversal potential
    if (Vrest>enaval) Vrest=enaval // Cell cannot rest higher than Na+ reversal potential
    eleakval = Vrest

    // max ion channel conductances in mho/cm2
    gNav     = 0.15 // soma: // 0.12 //original 0.030 to .055 ; lm: //0.5   //original 0.015
    gKdr     = 0.013    // Delayed rectifier potassium
    gKvA     = 0.00015 // Proximal A-type potassium
    gHCN     = 0.00002 // HCN (hyperpolarization-activated cyclic nucleotide-gated channel)
    gCavN    = 0.0008 //   T-type calcium
    gCavL    = 0.005 //  L-type calcium
    gKvCaB   = 0.0000002 // Big potassium channel: voltage and calcium gated 
    gKCaS    = 0.000002 //  Small potassium channel: calcium gated      

    gNasoma=3.7860265 
    gNadend=0.25918894  
    gKvA=5.2203905e-06
    kdrf=0.15514516
    kdrfdend = 0.0021817289
    gleak=8.470825e-05
    gCavL=0.056108352
    gCavN=0.00058169587
    gKvCaB=1.0235317e-06 
    gKCaS=4.5152237e-07  
    myRa = 14 //75
    CM = 1.8 //1.8
    offset1=20
    offset2=20
    offset3=13.5816 
    offset4=13.35371
    slope1=0.68266
    slope2=0.56966
    slope3=1.18592
    slope4=49.4896
    offset5=9
    offset6=9
    slope5=.07
    slope6=.264
}

proc insert_mechs() {

    forsec all {
        insert iconc_Ca
            catau_iconc_Ca = 10
            caiinf_iconc_Ca = 5.e-6
        insert ch_KvAngf
    gmax_ch_KvAngf = gKvA
        insert ch_CavN  // HAV-N- Ca channel
    gmax_ch_CavN =   gCavN
        insert ch_CavL 
    gmax_ch_CavL = gCavL
        insert ch_KCaS
    gmax_ch_KCaS = gKCaS
        insert ch_KvCaB
    gmax_ch_KvCaB = gKvCaB
    cm=CM
    } 

    soma {
    insert ch_Navngf
    gmax_ch_Navngf=gNasoma //0.10*gna_scale
    offset1_ch_Navngf=offset1
    offset2_ch_Navngf=offset2
    offset3_ch_Navngf=offset3
    offset4_ch_Navngf=offset4
    slope1_ch_Navngf=slope1
    slope2_ch_Navngf=slope2
    slope3_ch_Navngf=slope3
    slope4_ch_Navngf=slope4
    ena = 55 
        insert ch_Kdrfastngf
    gmax_ch_Kdrfastngf=kdrf 
    offset5_ch_Kdrfastngf=offset5 
    offset6_ch_Kdrfastngf=offset6 
    slope6_ch_Kdrfastngf=slope6 
    slope5_ch_Kdrfastngf=slope5 
//      insert ch_Kdrslow
//  gmax_ch_Kdrslow=kdrf 
    
    insert ch_leak
    gmax_ch_leak = gleak
    } 

    access soma
    distance()
    forsec dendrite_list {
        for (x,0) {
            if (distance(x)<100) {
            insert ch_Navngf
            gmax_ch_Navngf=gNadend //0.08*gna_scale
            offset1_ch_Navngf=offset1
            offset2_ch_Navngf=offset2
            offset3_ch_Navngf=offset3
            offset4_ch_Navngf=offset4
            slope1_ch_Navngf=slope1
            slope2_ch_Navngf=slope2
            slope3_ch_Navngf=slope3
            slope4_ch_Navngf=slope4
            ena = 55 
                insert ch_Kdrfastngf
            gmax_ch_Kdrfastngf=kdrfdend //.007
            offset5_ch_Kdrfastngf=offset5 
            offset6_ch_Kdrfastngf=offset6 
            slope6_ch_Kdrfastngf=slope6 
            slope5_ch_Kdrfastngf=slope5 
            }
        }
    }   

    forsec dendrite_list {
    insert ch_leak
    gmax_ch_leak = gleak
    }
}

proc set_chanparams() {
    forsec all {Ra=myRa}
    forsec all {ek=-90  eca=130
         e_ch_leak =-60
    cao_iconc_CaZ=2 
        //cao_ccanl=2 
        }  // make catau slower70e-3    cao=2 cai=50.e-6 
}


    proc connect_pre() {  // $o1 target point process, $o2 returned NetCon
    soma $o2 = new NetCon (&v(1), $o1)
            $o2.threshold = -15

    }

    func is_art()  { return 0 }

proc position(){ local i
    forall {
        for i = 0, n3d()-1 {
            pt3dchange(i, $1-x+x3d(i), $2-y+y3d(i), $3-z+z3d(i), diam3d(i))
        }
    }
    x = $1  y = $2  z = $3  
}

proc get_root() {local i localobj sref
    rootlist = new SectionList()
    rootlist.allroots()
    i=0
    forsec all {
        sref = new SectionRef()
        if (sref.has_parent==0) {
            myroot = secname()
            i=i+1
        }
        for(x,0) {
            if (diam(x) <=0.01) print "WARNING: tiny diameter of ",  diam(x), " um at ", secname(), ", point ", x, "!"
            if (diam3d(x) <=0.01) print "WARNING: tiny 3d diameter of ", diam3d(x), " um at ", secname(), ", point ", x, "!"
        }
        if (L <=0.001) print "WARNING: tiny length of ", L, " um at ", secname(), "!"
    }
    if (i>1) {
        print "WARNING: cell ", gid, " has ", i, " root sections!"
    }
}

strdef myStr
/*
objref newSecRef, syn
proc define_synapses() {
    ind = $1
    i = 0

    access soma[0]
    {distance()}

    for celltype = 0, numCellTypes-1 {
        templist = new List ()
        for r=0, cellType[ind].SynList[celltype].count()-1 {
            execute(cellType[ind].SynList[celltype].object(r).NewSynStr, this) // sets newSecRef
                        
            forsec newSecRef {      
                for (x,0) {
                    execute(cellType[ind].SynList[celltype].object(r).CondStr, this)
                     if (y==1) {
                        execute(cellType[ind].SynList[celltype].object(r).SynStr, this)
                        if (cellType[ind].SynList[celltype].object(r).GABAabFlag==0) {
                            syn.tau1 = cellType[ind].SynList[celltype].object(r).tau1
                            syn.tau2 = cellType[ind].SynList[celltype].object(r).tau2
                            syn.e = cellType[ind].SynList[celltype].object(r).efirst
                            if (strcmp(cellType[ind].SynList[celltype].object(r).SynType,"MyExp2Sidnw")==0) {
                                execute(cellType[ind].SynList[celltype].object(r).Scaling, this)
                            }
                        } else {
                            syn.tau1a = cellType[ind].SynList[celltype].object(r).tau1a
                            syn.tau2a = cellType[ind].SynList[celltype].object(r).tau2a
                            syn.ea = cellType[ind].SynList[celltype].object(r).ea
                            syn.tau1b = cellType[ind].SynList[celltype].object(r).tau1b
                            syn.tau2b = cellType[ind].SynList[celltype].object(r).tau2b
                            syn.eb = cellType[ind].SynList[celltype].object(r).eb
                        }
                        syn.sid = i
                        templist.append(syn)
                        i = i + 1
                    }
                }
            }
        }
        pre_list.append(templist)
        findme = 1
    }
}
*/
endtemplate ngfcell
