# Supplementary material for: A Model of the CA1 Field Rhythms
Source: eNeuro. 2021 Nov 8;8(6):ENEURO.0192-21.2021. doi: 10.1523/ENEURO.0192-21.2021 (PMC8577063; doi:10.1523/ENEURO.0192-21.2021)
Supplement: Extended Data 2 — CA1 rhythms_model-master. Download Extended Data 2, ZIP file. [file enu-eN-NWR-0192-21-s04.zip › CA1_rhythms_model-master/cells/class_poolosyncell.hoc]

begintemplate poolosyncell

// public variables
public is_art, gid, randi, Vrest
public init, topol, basic_shape, subsets, geom, biophys
public pre_list, connect_pre

public soma, apical, basal, axon
public all, basal_list, apical_list, soma_list, axon_list, rad_list, lm_list, dendrite_list
public x, y, z, position, myroot, Vrest

public pyramidalcell_list, axoaxoniccell_list, bistratifiedcell_list, cckcell_list
public ivycell_list, ngfcell_list, olmcell_list, pvbasketcell_list, scacell_list
public eccell_list, ca3cell_list, mscell_list
public NumSoma, NumApical, NumBasal, NumAxon

// strings
strdef myroot, celltype

// objects
objref syn, pre_list, templist, rootlist, this

//external variables
//external numCellTypes, cellType

// create the sections[segments]
NumSoma=13
NumApical=127
NumBasal=60
NumAxon=2
create soma[NumSoma], apical[NumApical], basal[NumBasal], axon[NumAxon]

// set the initialization code, which is run whenever a new object
// of this class is instantiated
proc init() {
    gid = $1
    randi = $2
    Vrest = -66 // -65 // $3 resting membrane potential in mV
    celltype = "pyr"
    
    // cell sections: soma, dendrites, axon
    append_sections() // append all sections to the section list
    connect_sections()// connect soma, dendrites, axon
    size_sections1()    // set the size dimensions of each section
    size_sections2()    // set the size dimensions of each section
    size_sections3()    // set the size dimensions of each section
    define_shape()
    
    // subcellular mechanisms: channels, pumps, transporters
    mechinit()          // local fcn: set values for max conductances and reversal potentials of ion channels and other ephys parameters that are subject to fitting
    insert_mechs()      // local fcn: insert ion channels and actually set values determined in the mechinit fcn
    
    set_nseg()      // set the number of segments in each section
                    // if this is driven by an error-minimization rule,
                    // make sure to do it after setting the morphology
                    // and inserting the mechanisms, as it depends on those
    get_root()
    rotate_shape()
    
    pre_list = new List() // define a list for the presynaptic connections
    // define_synapses($3)  // local fcn: define all possible synaptic connections received by this cell
}

proc connect_sections() {
    soma[0] {connect soma[1]  (0), 1
            connect basal[0] (0),0
            connect basal[20] (0),0
            connect basal[23] (0),0
            connect basal[41] (0),0}

    soma[1]  connect soma[2]  (0), 1
    soma[2]  {connect soma[3]  (0), 1
             connect axon[0](0),0.5}
    axon[0]  connect axon[1](0),1
    soma[3]  connect soma[4]  (0), 1
    soma[4]  connect soma[5]  (0), 1
    soma[5]  connect soma[6]  (0), 1
    soma[6]  connect soma[7]  (0), 1
    soma[7]  connect soma[8]  (0), 1
    soma[8]  connect soma[9]  (0), 1
    soma[9]  connect soma[10]  (0), 1
    soma[10]  connect soma[11]  (0), 1
    soma[11]  connect soma[12]  (0), 1

    soma[12]  connect apical[0]  (0), 1

    apical[0]   connect apical[ 1]  (0), 1
    apical[1]   connect apical[ 2]  (0), 1
    apical[2]  {connect apical[121]  (0), 1
                connect apical[ 3]  (0), 1}
    apical[3]   connect apical[ 4]  (0), 1
    apical[4]   connect apical[ 5]  (0), 1
    apical[5]  {connect apical[ 6]  (0), 1
                connect apical[113]  (0), 1}
    apical[6]  {connect apical[ 7]  (0), 1
                connect apical[112]  (0), 1}
    apical[7]  {connect apical[106]  (0), 1
                connect apical[ 8]  (0), 1}
    apical[8]  {connect apical[ 9]  (0), 1
                connect apical[105]  (0), 1}
    apical[9]  {connect apical[103]  (0), 1
                connect apical[ 10] (0), 1}
    apical[10] {connect apical[ 11] (0), 1
                connect apical[102]  (0), 1}
    apical[11] {connect apical[101]  (0), 1
                connect apical[ 12] (0), 1}
    apical[12] {connect apical[ 13] (0), 1
                connect apical[90]   (0), 1}
    apical[13] {connect apical[78]  (0), 1
                connect apical[ 14] (0), 1}
    apical[14] {connect apical[76]  (0), 1
                connect apical[ 15] (0), 1}
    apical[15] {connect apical[ 16] (0), 1
                connect apical[64]  (0), 1}
    apical[16] {connect apical[26]  (0), 1
                connect apical[ 17] (0), 1}
    apical[17]  connect apical[ 18] (0), 1
    apical[18] {connect apical[ 19] (0), 1
                connect apical[21]  (0), 1}
    apical[19]  connect apical[ 20] (0), 1
    apical[21] {connect apical[ 22] (0), 1
                connect apical[23]  (0), 1}
    apical[23] {connect apical[ 24] (0), 1
                connect apical[25]  (0), 1}
    apical[26]  connect apical[ 27] (0), 1
    apical[27] {connect apical[ 28] (0), 1
                connect apical[39]  (0), 1}
    apical[28]  connect apical[ 29] (0), 1
    apical[29]  connect apical[ 30] (0), 1
    apical[30] {connect apical[ 31] (0), 1
                connect apical[38]  (0), 1}
    apical[31] {connect apical[ 32] (0), 1
                connect apical[35]  (0), 1}
    apical[32] {connect apical[ 33] (0), 1
                connect apical[34]  (0), 1}
    apical[35] {connect apical[ 36] (0), 1
                connect apical[37]  (0), 1}
    apical[39] {connect apical[ 40] (0), 1
                connect apical[59]  (0), 1}
    apical[40] {connect apical[ 41] (0), 1
                connect apical[50]  (0), 1}
    apical[41] {connect apical[ 42] (0), 1
                connect apical[49]  (0), 1}
    apical[42]  connect apical[ 43] (0), 1
    apical[43] {connect apical[ 44] (0), 1
                connect apical[48]  (0), 1}
    apical[44] {connect apical[ 45] (0), 1
                connect apical[47]  (0), 1}
    apical[45]  connect apical[ 46] (0), 1
    apical[50] {connect apical[ 51] (0), 1
                connect apical[52]  (0), 1}
    apical[52] {connect apical[ 53] (0), 1
                connect apical[56]  (0), 1}
    apical[53] {connect apical[ 54] (0), 1
                connect apical[55]  (0), 1}
    apical[56] {connect apical[ 57] (0), 1
                connect apical[58]  (0), 1}
    apical[59] {connect apical[ 60] (0), 1
                connect apical[61]  (0), 1}
    apical[61] {connect apical[ 62] (0), 1
                connect apical[63]  (0), 1}
    apical[64] {connect apical[ 65] (0), 1
                connect apical[72]  (0), 1}
    apical[65] {connect apical[ 66] (0), 1
                connect apical[71]  (0), 1}
    apical[66] {connect apical[ 67] (0), 1
                connect apical[70]  (0), 1}
    apical[67] {connect apical[ 68] (0), 1
                connect apical[69]  (0), 1}
    apical[72]  connect apical[ 73] (0), 1
    apical[73] {connect apical[ 74] (0), 1
                connect apical[75]  (0), 1}
    apical[76]  connect apical[ 77] (0), 1
    apical[78] {connect apical[ 79] (0), 1
                connect apical[80]  (0), 1}
    apical[80] {connect apical[ 81] (0), 1
                connect apical[89]   (0), 1}
    apical[81] {connect apical[ 82] (0), 1
                connect apical[88]   (0), 1}
    apical[82] {connect apical[ 83] (0), 1
                connect apical[87]   (0), 1}
    apical[83] {connect apical[ 84] (0), 1
                connect apical[85]  (0), 1}
    apical[85]  connect apical[ 86] (0), 1
    apical[90]  {connect apical[ 91]  (0), 1
                connect apical[100]  (0), 1}
    apical[91]  {connect apical[ 92]  (0), 1
                connect apical[97]   (0), 1}
    apical[92]  {connect apical[ 93]  (0), 1
                connect apical[96]   (0), 1}
    apical[93]  {connect apical[ 94]  (0), 1
                connect apical[95]   (0), 1}
    apical[97]  {connect apical[ 98]  (0), 1
                connect apical[99]   (0), 1}
    apical[103]  connect apical[ 104] (0), 1
    apical[106] {connect apical[ 107] (0), 1
                connect apical[109]  (0), 1}
    apical[107]  connect apical[ 108] (0), 1
    apical[109] {connect apical[ 110] (0), 1
                connect apical[111]  (0), 1}
    apical[113] {connect apical[ 114] (0), 1
                connect apical[120]  (0), 1}
    apical[114]  connect apical[ 115] (0), 1
    apical[115] {connect apical[ 116] (0), 1
                connect apical[119]  (0), 1}
    apical[116]  connect apical[ 117] (0), 1
    apical[117]  connect apical[ 118] (0), 1
    apical[121]  connect apical[ 122] (0), 1
    apical[122] {connect apical[ 123] (0), 1
                connect apical[126]  (0), 1}
    apical[123] {connect apical[ 124] (0), 1
                connect apical[125]  (0), 1}
    basal[0] {connect basal[1]  (0), 1
                connect basal[12]  (0), 1}
    basal[1] {connect basal[2]  (0), 1
                connect basal[9]  (0), 1}
    basal[2] {connect basal[3]  (0), 1
                connect basal[8]  (0), 1}
    basal[3] {connect basal[4]  (0), 1
                connect basal[5]  (0), 1}
    basal[5] {connect basal[6]  (0), 1
                connect basal[7]  (0), 1}
    basal[9] {connect basal[10]  (0), 1
                connect basal[11]  (0), 1}
    basal[12] {connect basal[13]  (0), 1
                connect basal[19]  (0), 1}
    basal[13]  connect basal[14]  (0), 1
    basal[14] {connect basal[15]  (0), 1
                connect basal[18]  (0), 1}
    basal[15] {connect basal[16]  (0), 1
                connect basal[17]  (0), 1}
    basal[20] {connect basal[ 21] (0), 1
                connect basal[22] (0), 1}
    basal[23] {connect basal[ 24] (0), 1
                connect basal[38]  (0), 1}
    basal[24] {connect basal[ 25] (0), 1
                connect basal[33]  (0), 1}
    basal[25] connect basal[ 26] (0), 1
    basal[26] {connect basal[ 27] (0), 1
                connect basal[32] (0), 1}
    basal[27] {connect basal[ 28] (0), 1
                connect basal[31] (0), 1}
    basal[28] {connect basal[ 29] (0), 1
                connect basal[30] (0), 1}
    basal[33] {connect basal[ 34] (0), 1
                connect basal[37]  (0), 1}
    basal[34] {connect basal[ 35] (0), 1
                connect basal[36]  (0), 1}
    basal[38] {connect basal[ 39] (0), 1
                connect basal[40]  (0), 1}
    basal[41] {connect basal[ 42] (0), 1
                connect basal[59]  (0), 1}
    basal[42] {connect basal[ 43] (0), 1
                connect basal[51]  (0), 1}
    basal[43] connect basal[ 44] (0), 1
    basal[44] {connect basal[ 45] (0), 1
                connect basal[50] (0), 1}
    basal[45] {connect basal[ 46] (0), 1
                connect basal[49] (0), 1}
    basal[46] {connect basal[ 47] (0), 1
                connect basal[48] (0), 1}
    basal[51] {connect basal[ 52] (0), 1
                connect basal[54]  (0), 1}
    basal[52] connect basal[ 53] (0), 1
    basal[54] {connect basal[ 55] (0), 1
                connect basal[58]  (0), 1}
    basal[55] {connect basal[ 56] (0), 1
                connect basal[57]  (0), 1}
}


objref all, basal_list, apical_list, soma_list, axon_list, rad_list, lm_list, dendrite_list
objref pyramidalcell_list, axoaxoniccell_list, bistratifiedcell_list, cckcell_list
objref ivycell_list, ngfcell_list, olmcell_list, pvbasketcell_list, scacell_list
objref eccell_list, ca3cell_list, mscell_list

proc append_sections() { local i
    NumSoma=13
    NumApical=127
    NumBasal=60
    NumAxon=2

    objref all, basal_list, apical_list, soma_list, axon_list, rad_list, lm_list, dendrite_list
    objref pyramidalcell_list, axoaxoniccell_list, bistratifiedcell_list, cckcell_list
    objref ivycell_list, ngfcell_list, olmcell_list, pvbasketcell_list, scacell_list
    objref eccell_list, ca3cell_list, mscell_list

    all = new SectionList()
    basal_list = new SectionList()
    apical_list = new SectionList()
    soma_list = new SectionList()
    axon_list = new SectionList()
    rad_list = new SectionList()
    lm_list = new SectionList()
    dendrite_list = new SectionList()

    pyramidalcell_list = new SectionList()
    axoaxoniccell_list = new SectionList()
    bistratifiedcell_list = new SectionList()
    cckcell_list = new SectionList()
    ivycell_list = new SectionList()
    ngfcell_list = new SectionList()
    olmcell_list = new SectionList()
    pvbasketcell_list = new SectionList()
    scacell_list = new SectionList()
    eccell_list = new SectionList()
    ca3cell_list = new SectionList()
    mscell_list = new SectionList()

    axon[1] all.append()
    axon[1] axon_list.append()
    axon[0] all.append()
    axon[0] axon_list.append()
    
    for i=0,NumSoma-1 soma[i] { all.append()
                                soma_list.append()} 
    for i=0,NumBasal-1 basal[i] { all.append()
                                basal_list.append()         
                                dendrite_list.append()}         
    for i=0,NumApical-1 apical[i] { all.append()
                                apical_list.append()    
                                dendrite_list.append()} 


    for i=0, 17 apical[i] { rad_list.append()}
    for i=26, 28 apical[i] { rad_list.append()}
    for i=64, 64 apical[i] { rad_list.append()}
    for i=76, 80 apical[i] { rad_list.append()}
    for i=90, 126 apical[i] { rad_list.append()}

    for i=18, 25 apical[i] { lm_list.append()}
    for i=29, 63 apical[i] { lm_list.append()}
    for i=65, 75 apical[i] { lm_list.append()}
    for i=81, 89 apical[i] { lm_list.append()}

// precell lists
    forsec basal_list {pyramidalcell_list.append()}
    forsec axon_list {axoaxoniccell_list.append()}
    forsec basal_list {bistratifiedcell_list.append()}
    forsec rad_list {bistratifiedcell_list.append()}
    forsec soma_list {cckcell_list.append()}
    forsec basal_list {ivycell_list.append()}
    forsec rad_list {ivycell_list.append()}
    forsec lm_list {ngfcell_list.append()}
    forsec lm_list {olmcell_list.append()}
    forsec soma_list {pvbasketcell_list.append()}
    forsec basal_list {scacell_list.append()}
    forsec rad_list {scacell_list.append()}
    forsec lm_list {eccell_list.append()}
    forsec lm_list {eccell_list.append()}
    forsec lm_list {eccell_list.append()} // append the same list 3 times to weight it more heavily against the basal list for synapse choice for eccells
    forsec rad_list {ca3cell_list.append()}
    forsec rad_list {mscell_list.append()}
    forsec basal_list {eccell_list.append()}
    forsec basal_list {ca3cell_list.append()}
}


proc size_sections1() {
    axon[0]  {nseg=5 diam=1 L=50}
    axon[1]  {nseg=10 diam=0.7 L=250}
    soma[0]  {nseg=1 diam= 3.4  L= .5  }
    soma[1]  {nseg=1 diam= 3.4  L= .1  }
    soma[2]  {nseg=1 diam= 5.8  L= .5852348  }
    soma[3]  {nseg=1 diam= 7.4  L= 2.362393  }
    soma[4]  {nseg=1 diam= 8.4  L= 1.030922  }
    soma[5]  {nseg=1 diam= 9  L= 5.08973  }
    soma[6]  {nseg=1 diam= 8.4  L= 2.161421  }
    soma[7]  {nseg=1 diam= 7.4  L= 1.391761  }
    soma[8]  {nseg=1 diam= 7  L= .7244999  }
    soma[9]  {nseg=1 diam= 6.8  L= 1.021421  }
    soma[10]  {nseg=1 diam= 5.8  L= .8354636  }
    soma[11]  {nseg=1 diam= 4.8  L= .6500001  }
    soma[12]  {nseg=1 diam= 4.2  L= 1.947434  }

    apical[0]   {nseg=1 diam= 3.8  L= 2.715308  }
    apical[1]   {nseg=1 diam= 3.6  L= 5.401713  }
    apical[2]   {nseg=1 diam= 3  L= 3.876953  }
    apical[3]   {nseg=1 diam= 3  L= 4.32302  }
    apical[4]   {nseg=1 diam= 2.2  L= 9.503437  }
    apical[5]   {nseg=2 diam= 2  L= 45.0123  }
    apical[6]   {nseg=1 diam= 2  L= 31.20716  }
    apical[7]   {nseg=1 diam= 2  L= 22.61171  }
    apical[8]   {nseg=2 diam= 2  L= 37.90814  }
    apical[9]   {nseg=1 diam= 2  L= 1.899714  }
    apical[10]  {nseg=1 diam= 2  L= 2.305321  }
    apical[11]  {nseg=1 diam= 2  L= 3.767573  }
    apical[12]  {nseg=2 diam= 2  L= 33.49711  }
    apical[13]  {nseg=10 diam= 2  L= 70.09814  }
    apical[14]  {nseg=2 diam= 2  L= 40.81264  }
    apical[15]  {nseg=1 diam= 2  L= 15.2801  }
    apical[16]  {nseg=1 diam= 2  L= 17.47857  }
    apical[17]  {nseg=8 diam= 1  L= 108.7753  }
    apical[18]  {nseg=1 diam= .8  L= 10.96036  }
    apical[19]  {nseg=2 diam= .8  L= 16.21915  }
    apical[20]  {nseg=2 diam= .4  L= 26.14653  }
    apical[21]  {nseg=6 diam= .4  L= 119.6609  }
    apical[22]  {nseg=3 diam= .4  L= 39.18561  }
    apical[23]  {nseg=3 diam= .4  L= 34.66425  }
    apical[24]  {nseg=2 diam= .4  L= 31.36501  }
    apical[25]  {nseg=2 diam= .4  L= 29.33217  }
    apical[26]  {nseg=2 diam= 2  L= 31.1963  }
    apical[27]  {nseg=4 diam= 1.4  L= 40.56636  }
    apical[28]  {nseg=1 diam= 1.4  L= 4.73629  }
    apical[29]  {nseg=5 diam= .8  L= 57.43425  }
    apical[30]  {nseg=1 diam= .4  L= 21.68407  }
    apical[31]  {nseg=1 diam= .4  L= 20.0452  }
    apical[32]  {nseg=3 diam= .4  L= 64.84853  }
    apical[33]  {nseg=3 diam= .4  L= 58.52066  }
    apical[34]  {nseg=10 diam= .4  L= 230.365  }
    apical[35]  {nseg=2 diam= .4  L= 37.58863  }
    apical[36]  {nseg=4 diam= .4  L= 77.22144  }
    apical[37]  {nseg=5 diam= .4  L= 112.0059  }
    apical[38]  {nseg=2 diam= .4  L= 37.58242  }
    apical[39]  {nseg=8 diam= .8  L= 89.90406  }
    apical[40]  {nseg=1 diam= .8  L= 5.726318  }
    apical[41]  {nseg=1 diam= .8  L= 1.514942  }
    apical[42]  {nseg=2 diam= .8  L= 23.88437  }
    apical[43]  {nseg=1 diam= .4  L= 3.340797  }
    apical[44]  {nseg=1 diam= .4  L= 3.250262  }
    apical[45]  {nseg=4 diam= .4  L= 86.1567  }
    apical[46]  {nseg=3 diam= .4  L= 46.10009  }
    apical[47]  {nseg=1 diam= .4  L= 23.62396  }
    apical[48]  {nseg=4 diam= .4  L= 78.09839  }
    apical[49]  {nseg=2 diam= .4  L= 41.05293  }
    apical[50]  {nseg=3 diam= .4  L= 64.45201  }
    apical[51]  {nseg=6 diam= .4  L= 135.1048  }
    apical[52]  {nseg=4 diam= .4  L= 70.09399  }
    apical[53]  {nseg=1 diam= .4  L= 11.29383  }
    apical[54]  {nseg=3 diam= .4  L= 57.12379  }
    apical[55]  {nseg=3 diam= .4  L= 51.23798  }
    apical[56]  {nseg=1 diam= .4  L= .226719  }
    apical[57]  {nseg=2 diam= .4  L= 42.9783  }
    apical[58]  {nseg=6 diam= .4  L= 130.2097  }
    apical[59]  {nseg=2 diam= .4  L= 26.79343  }
    apical[60]  {nseg=5 diam= .4  L= 125.4406  }
    apical[61]  {nseg=2 diam= .4  L= 32.70949  }
    apical[62]  {nseg=2 diam= .4  L= 46.61235  }
    apical[63]  {nseg=3 diam= .4  L= 55.72121  }
    apical[64]  {nseg=5 diam= .4  L= 116.3788  }
    apical[65]  {nseg=1 diam= .4  L= 13.57025  }
    apical[66]  {nseg=6 diam= .4  L= 118.638  }
    apical[67]  {nseg=1 diam= .4  L= 24.19888  }
    apical[68]  {nseg=4 diam= .4  L= 96.23538  }
    apical[69]  {nseg=3 diam= .4  L= 59.93812  }
    apical[70]  {nseg=2 diam= .4  L= 64.90414  }
    apical[71]  {nseg=1 diam= .4  L= .365519  }
    apical[72]  {nseg=5 diam= .4  L= 118.724  }
    apical[73]  {nseg=1 diam= .4  L= 5.153612  }
    apical[74]  {nseg=7 diam= .4  L= 159.0847  }
    apical[75]  {nseg=3 diam= .4  L= 65.16338  }
    apical[76]  {nseg=3 diam= .8  L= 32.91693  }
    apical[77]  {nseg=4 diam= .4  L= 84.05488  }
    apical[78]  {nseg=3 diam= .8  L= 49.03632  }
    apical[79]  {nseg=3 diam= .4  L= 65.3413  }
    apical[80]  {nseg=7 diam= .4  L= 144.8597  }
    apical[81]  {nseg=1 diam= .4  L= 2.782626  }
    apical[82]  {nseg=1 diam= .4  L= 10.63182  }
    apical[83]  {nseg=1 diam= .4  L= 14.79619  }
    apical[84]  {nseg=1 diam= .4  L= 24.52155  }
    apical[85]  {nseg=1 diam= .4  L= 19.95786  }
    apical[86]  {nseg=1 diam= .4  L= 22.937  }
    apical[87]   {nseg=1 diam= .4  L= 29.18237  }
    apical[88]   {nseg=4 diam= .4  L= 93.45203  }
    apical[89]   {nseg=3 diam= .4  L= 82.16525  }
    apical[90]   {nseg=2 diam= 1  L= 28.88242  }
    apical[91]   {nseg=1 diam= 1  L= 3.312038  }
    apical[92]   {nseg=2 diam= 1  L= 31.43214  }
    apical[93]   {nseg=4 diam= 1  L= 65.21848  }
    apical[94]   {nseg=4 diam= 1  L= 65.93275  }
    apical[95]   {nseg=1 diam= .4  L= 2.210091  }
}

proc size_sections2() {
    apical[96]   {nseg=4 diam= .4  L= 80.05907  }
    apical[97]   {nseg=1 diam= .4  L= 12.09364  }
    apical[98]   {nseg=2 diam= .4  L= 40.26765  }
    apical[99]   {nseg=2 diam= .4  L= 51.40726  }
    apical[100]  {nseg=5 diam= .4  L= 113.2667  }
    apical[101]  {nseg=6 diam= .4  L= 149.6538  }
    apical[102]  {nseg=12 diam= .4  L= 271.828  }
    apical[103]  {nseg=1 diam= .8  L= 19.2613  }
    apical[104]  {nseg=5 diam= .4  L= 94.12336  }
    apical[105]  {nseg=8 diam= .4  L= 170.9137  }
    apical[106]  {nseg=1 diam= .8  L= 5.102267  }
    apical[107]  {nseg=1 diam= .8  L= 10.26147  }
    apical[108]  {nseg=6 diam= .4  L= 117.1293  }
    apical[109]  {nseg=2 diam= .8  L= 30.43381  }
    apical[110]  {nseg=4 diam= .4  L= 80.42423  }
    apical[111]  {nseg=10 diam= .4  L= 202.9251  }
    apical[112]  {nseg=7 diam= .4  L= 155.1176  }
    apical[113]  {nseg=1 diam= 1.4  L= 11.20985  }
    apical[114]  {nseg=1 diam= 1.4  L= 8.052182  }
    apical[115]  {nseg=1 diam= .4  L= 17.14739  }
    apical[116]  {nseg=1 diam= .4  L= 17.07239  }
    apical[117]  {nseg=1 diam= .4  L= 3.802383  }
    apical[118]  {nseg=4 diam= .4  L= 79.13516  }
    apical[119]  {nseg=7 diam= .4  L= 132.4294  }
    apical[120]  {nseg=1 diam= .8  L= 7.493482  }
    apical[121]  {nseg=1 diam= .8  L= 16.02206  }
    apical[122]  {nseg=1 diam= .4  L= 2.194287  }
    apical[123]  {nseg=1 diam= .4  L= 14.77226  }
    apical[124]  {nseg=4 diam= .4  L= 85.29885  }
    apical[125]  {nseg=5 diam= .4  L= 108.0732  }
    apical[126]  {nseg=4 diam= .4  L= 89.57475  }
}

proc size_sections3() {
    basal[0]  {nseg=1 diam= .8  L= 2.888482  }
    basal[1]  {nseg=1 diam= .8  L= 12.67608  }
    basal[2]  {nseg=1 diam= .4  L= 6.226819  }
    basal[3]  {nseg=2 diam= .4  L= 28.07395  }
    basal[4]  {nseg=1 diam= .4  L= 19.26636  }
    basal[5]  {nseg=1 diam= .4  L= 13.94479  }
    basal[6]  {nseg=5 diam= .4  L= 110.2079  }
    basal[7]  {nseg=4 diam= .4  L= 75.98547  }
    basal[8]  {nseg=8 diam= .4  L= 153.798  }
    basal[9]  {nseg=4 diam= .4  L= 91.32814  }
    basal[10]  {nseg=3 diam= .4  L= 72.40762  }
    basal[11]  {nseg=3 diam= .4  L= 68.55269  }
    basal[12]  {nseg=1 diam= .8  L= 16.80424  }
    basal[13]  {nseg=1 diam= .8  L= 14.56381  }
    basal[14]  {nseg=1 diam= .4  L= .4899998  }
    basal[15]  {nseg=1 diam= .4  L= 5.744193  }
    basal[16]  {nseg=4 diam= .4  L= 116.2063  }
    basal[17]  {nseg=3 diam= .4  L= 60.7986  }
    basal[18]  {nseg=7 diam= .4  L= 140.8884  }
    basal[19]  {nseg=4 diam= .4  L= 82.97742  }
    basal[20] {nseg=2 diam= .4  L= 36.26253  }
    basal[21] {nseg=5 diam= .4  L= 100.4919  }
    basal[22] {nseg=3 diam= .4  L= 72.16766  }
    basal[23] {nseg=1 diam= 1  L= 12.02422  }
    basal[24] {nseg=1 diam= .8  L= 4.843154  }
    basal[25] {nseg=1 diam= .8  L= 3.307597  }
    basal[26] {nseg=1 diam= .4  L= 11.31487  }
    basal[27] {nseg=1 diam= .4  L= 25.26186  }
    basal[28] {nseg=1 diam= .4  L= 26.09189  }
    basal[29] {nseg=3 diam= .4  L= 64  }
    basal[30] {nseg=3 diam= .4  L= 70  }
    basal[31] {nseg=4 diam= .4  L= 81.94038  }
    basal[32] {nseg=7 diam= .4  L= 157.9888  }
    basal[33]  {nseg=1 diam= .4  L= 12.65634  }
    basal[34]  {nseg=2 diam= .4  L= 47.59445  }
    basal[35]  {nseg=4 diam= .4  L= 87.35556  }
    basal[36]  {nseg=5 diam= .4  L= 92.50491  }
    basal[37]  {nseg=1 diam= .4  L= 21.87688  }
    basal[38]  {nseg=4 diam= .4  L= 86.62627  }
    basal[39]  {nseg=3 diam= .4  L= 74.35841  }
    basal[40]  {nseg=4 diam= .4  L= 92.61662  }
    basal[41] {nseg=1 diam= 1  L= 9.526773  }
    basal[42] {nseg=1 diam= 1  L= 3.523762  }
    basal[43] {nseg=1 diam= .8  L= 11.17033  }
    basal[44] {nseg=1 diam= .4  L= 5.654395  }
    basal[45] {nseg=1 diam= .4  L= 10.01039  }
    basal[46] {nseg=1 diam= .4  L= 21.26989  }
    basal[47] {nseg=2 diam= .4  L= 38.8982  }
    basal[48] {nseg=6 diam= .4  L= 125.4449  }
    basal[49] {nseg=7 diam= .4  L= 137.2615  }
    basal[50] {nseg=3 diam= .4  L= 66.48241  }
    basal[51]  {nseg=1 diam= 1  L= .5340415  }
    basal[52]  {nseg=1 diam= 1  L= 7.411953  }
    basal[53]  {nseg=4 diam= .4  L= 80.27492  }
    basal[54]  {nseg=1 diam= .8  L= 11.25394  }
    basal[55]  {nseg=1 diam= .4  L= 7.328401  }
    basal[56]  {nseg=5 diam= .4  L= 100.9536  }
    basal[57]  {nseg=2 diam= .4  L= 32.70675  }
    basal[58]  {nseg=8 diam= .4  L= 165.4767  }
    basal[59]  {nseg=8 diam= .4  L= 161.9148  } 
}


proc rotate_shape() {local i
    forsec all {
        for i=0,n3d()-1 {
            pt3dchange(i, y3d(i), x3d(i), z3d(i), diam3d(i))
        }
    }
}

external lambda_f
proc set_nseg() {
  forsec all { nseg = int((L/(0.1*lambda_f(100))+.9)/2)*2 + 1  }
}

proc mechinit() {
    NumSoma=13
    NumApical=127
    NumBasal=60
    NumAxon=2

    Rm = 28000 // 5555 // 
    RmDend = Rm/2
    RmSoma = Rm
    RmAx = Rm

    Cm    = 1
    CmSoma= Cm
    CmAx  = Cm
    CmDend = Cm*2

    celsius = 34.0  

    RaAll= 150 
    RaSoma=150 
    RaAx = 50


    ekval = -90
    enaval = 55
    eHCNval = -30
    eleakval =  Vrest // not lower than ekval

    gNav     = 0.032 // 0.064 // Nav conductance in mho/cm2 
    gNavaxon = 0.064 // axon multiplier for Nav conductance
    gKdr     = 0.003 // 0.008 // Kdr conductance in mho/cm2
    gKvAdist = 0.008 // distal KvA conductance in mho/cm2
    gKvAprox = 0.008 // proximal KvA conductance in mho/cm2
    gHCN     = 0.0006 // hcurrent conductance in mho/cm2 --> 6 pS/um2
}
    
proc insert_mechs() {
    access soma[5]
    distance() // calculates the distance between location 0 of the currently accessed section (as the origin) to a second point (but with this usage, it just sets the origin point) 

    axon[1] {
        insert ch_Navaxonp gmax_ch_Navaxonp=gNavaxon
        insert ch_Kdrp gmax_ch_Kdrp=gKdr
        insert pas e_pas=eleakval g_pas = 1/RmAx Ra=RaAx cm=CmAx
        insert ch_KvAproxp gmax_ch_KvAproxp = gKvAprox*0.2
    }

    axon[0] {
        insert ch_Navaxonp  gmax_ch_Navaxonp=gNavaxon
        insert ch_Kdrp  gmax_ch_Kdrp=gKdr 
        insert pas e_pas=eleakval g_pas = 1/RmAx Ra=RaAx cm=CmAx
        insert ch_KvAproxp gmax_ch_KvAproxp = gKvAprox*0.2
    }

    for i=0,NumSoma-1 soma[i] {   
        insert ch_HCNp gmax_ch_HCNp=gHCN
        vhalfl_ch_HCNp=-82
        insert ch_Navp  gmax_ch_Navp=gNav     
        ar2_ch_Navp=1
        insert ch_Kdrp gmax_ch_Kdrp=gKdr
        insert ch_KvAproxp gmax_ch_KvAproxp = gKvAprox
        insert pas e_pas=eleakval g_pas = 1/RmSoma Ra=RaSoma cm=CmSoma
    }

    for i=0,NumBasal-1 basal[i] {
        insert ch_Navp    gmax_ch_Navp=gNav   
        ar2_ch_Navp=1
        insert ch_Kdrp gmax_ch_Kdrp=gKdr 
        insert ch_KvAproxp gmax_ch_KvAproxp = gKvAprox
        insert pas e_pas=eleakval g_pas = 1/RmDend Ra=RaAll cm=CmDend
    }

    for i=0,NumApical-1 apical[i] {
        insert pas e_pas=eleakval g_pas = 1/RmDend Ra=RaAll  cm=CmDend
        if (diam>0.5 && distance(0.5)<500) {
            insert ch_HCNp gmax_ch_HCNp = gHCN
            insert ch_Navp 
            ar2_ch_Navp=0.8
            gmax_ch_Navp=gNav
            insert ch_Kdrp 
            gmax_ch_Kdrp=gKdr
            insert ch_KvAproxp
            insert ch_KvAdistp
            gmax_ch_KvAproxp=0
            gmax_ch_KvAdistp=0

            for (x){ xdist = distance(x)
                if (xdist>500) {xdist=500}
                gmax_ch_HCNp(x) = gHCN*(1+1.5*xdist/100)
                if (xdist > 100){
                    vhalfl_ch_HCNp=-90
                    gmax_ch_KvAdistp(x) = gKvAdist*(1+xdist/100)
                } else {
                    vhalfl_ch_HCNp=-82
                    gmax_ch_KvAproxp(x) = gKvAprox*(1+xdist/100)
                }
            }
        }
    }

    forall {
        v=Vrest
        if (ismembrane("ch_Navaxonp") || ismembrane("ch_Navp")) {ena=enaval}
        if (ismembrane("ch_Kdrp") || ismembrane("ch_KvAproxp") || ismembrane("ch_KvAdistp")) {ek=ekval}
        if (ismembrane("ch_HCNp") ) {e_ch_HCNp=eHCNval}
    }
}


func is_art() { return 0 }

proc connect_pre() {  // $o1 target point process, $o2 returned NetCon
    soma $o2 = new NetCon (&v(1), $o1)
            $o2.threshold = -10
}

proc position(){ local i
    forall {
        for i = 0, n3d()-1 {
            pt3dchange(i, $1-x+x3d(i), $2-y+y3d(i), $3-z+z3d(i), diam3d(i))
        }
    }
    x = $1  y = $2  z = $3  
}

proc get_root() {local i localobj sref
    rootlist = new SectionList()
    rootlist.allroots()
    i=0
    forsec all {
        for(x,0) { if (diam(x) <=0.01) print "small diameter at ", secname(), diam(x) }
        if (L<=0.001) print "small length at: ", secname(), L
        sref = new SectionRef()
        if (sref.has_parent==0) {
            myroot = secname()
            i=i+1
        }
    }
    if (i>1) {
        print "WARNING: cell ", gid, " has ", i, " root sections!"
    }
}

strdef myStr
/*
objref newSecRef, syn
proc define_synapses() {
    ind = $1
    i = 0

    access soma[0]
    distance()

    for celltype = 0, numCellTypes-1 {
        templist = new List ()
        for r=0, cellType[ind].SynList[celltype].count()-1 {
            execute(cellType[ind].SynList[celltype].object(r).NewSynStr, this) // sets newSecRef
                        
            forsec newSecRef {      
                for (x,0) {
                    execute(cellType[ind].SynList[celltype].object(r).CondStr, this)
                     if (y==1) {
                        execute(cellType[ind].SynList[celltype].object(r).SynStr, this)
                        if (cellType[ind].SynList[celltype].object(r).GABAabFlag==0) {
                            syn.tau1 = cellType[ind].SynList[celltype].object(r).tau1
                            syn.tau2 = cellType[ind].SynList[celltype].object(r).tau2
                            syn.e = cellType[ind].SynList[celltype].object(r).efirst
                            if (strcmp(cellType[ind].SynList[celltype].object(r).SynType,"MyExp2Sidnw")==0) {
                                execute(cellType[ind].SynList[celltype].object(r).Scaling, this)
                            }
                        } else {
                            syn.tau1a = cellType[ind].SynList[celltype].object(r).tau1a
                            syn.tau2a = cellType[ind].SynList[celltype].object(r).tau2a
                            syn.ea = cellType[ind].SynList[celltype].object(r).ea
                            syn.tau1b = cellType[ind].SynList[celltype].object(r).tau1b
                            syn.tau2b = cellType[ind].SynList[celltype].object(r).tau2b
                            syn.eb = cellType[ind].SynList[celltype].object(r).eb
                        }
                        syn.sid = i
                        templist.append(syn)
                        i = i + 1
                    }
                }
            }
        }
        pre_list.append(templist)
        findme = 1
    }
}
*/
endtemplate poolosyncell
