# Supplementary material for: A Model of the CA1 Field Rhythms
Source: eNeuro. 2021 Nov 8;8(6):ENEURO.0192-21.2021. doi: 10.1523/ENEURO.0192-21.2021 (PMC8577063; doi:10.1523/ENEURO.0192-21.2021)
Supplement: Extended Data 2 — CA1 rhythms_model-master. Download Extended Data 2, ZIP file. [file enu-eN-NWR-0192-21-s04.zip › CA1_rhythms_model-master/cells/class_ppstim.hoc]

begintemplate ppstim

    public pp, connect_pre, is_art, acell
    create acell
    objref pp

    proc init() {
        actemp()        
    }
    
    proc actemp() {
        acell pp = new MyNetStim(.5)
        pp.interval = 100
        pp.number = 1
        pp.start = 5
    }

    func is_art() {return 1}
    proc connect_pre() {acell $o2 = new NetCon(pp, $o1)}

endtemplate ppstim
