# Supplementary material for: A Model of the CA1 Field Rhythms
Source: eNeuro. 2021 Nov 8;8(6):ENEURO.0192-21.2021. doi: 10.1523/ENEURO.0192-21.2021 (PMC8577063; doi:10.1523/ENEURO.0192-21.2021)
Supplement: Extended Data 2 — CA1 rhythms_model-master. Download Extended Data 2, ZIP file. [file enu-eN-NWR-0192-21-s04.zip › CA1_rhythms_model-master/cells/class_ppvec.hoc]

begintemplate ppvec

	public pp, connect_pre, is_art, noiseFromRandom, setnoiseFromRandom, randi, gid
	public x, y, z, position, xpos, ypos, zpos
	objref pp

	proc init() {
		gid = $1
		randi = $2
		actemp(gid,randi) 	
	}
		proc actemp() {
				pp = new MyNetStim(.5)
				pp.interval = 1
				pp.number = 5
				pp.start = -5
				pp.gid = $1
				pp.randi = $2
				}

	func is_art() {return 1}
	
	proc connect_pre() {$o2 = new NetCon(pp, $o1)}

	proc position(){
		x = $1  y = $2  z = $3	
		xpos = $1  ypos = $2  zpos = $3	
		pp.position(xpos, ypos, zpos)
	}


endtemplate ppvec
