# Supplementary material for: A Model of the CA1 Field Rhythms
Source: eNeuro. 2021 Nov 8;8(6):ENEURO.0192-21.2021. doi: 10.1523/ENEURO.0192-21.2021 (PMC8577063; doi:10.1523/ENEURO.0192-21.2021)
Supplement: Extended Data 2 — CA1 rhythms_model-master. Download Extended Data 2, ZIP file. [file enu-eN-NWR-0192-21-s04.zip › CA1_rhythms_model-master/figure_2.py]

import numpy as np
from scipy.stats import zscore
import h5py
import matplotlib.pyplot as plt
params = {'legend.fontsize': 'x-large',
          'figure.figsize': (15, 5),
         'axes.labelsize': 'x-large',
         'axes.titlesize':'xx-large',
         'xtick.labelsize':'x-large',
         'ytick.labelsize':'x-large'}
plt.rcParams.update(params)
from basic_parameters import get_basic_params

basic_params = get_basic_params()
filepath = basic_params["file_results"]


figfilepath = "./Results/figure_2.png"

fig, axes = plt.subplots(nrows=10, ncols=4, figsize=(20, 15), constrained_layout=True)

t0 = 0
t1 = 1500

with h5py.File(filepath, 'r') as h5file:
    t = h5file["time"][:]
    for chan_idx in range(10):
        raw_lfp = h5file["extracellular/electrode_1/lfp/origin_data/channel_{}".format(chan_idx+1)][:]
        raw_lfp_power = np.sqrt(np.mean(raw_lfp**2))
        theta_band = h5file["extracellular/electrode_1/lfp/processing/bands/channel_{}/theta".format(chan_idx+1)][:]
        theta_band /= raw_lfp_power

        slow_gamma_band = h5file["extracellular/electrode_1/lfp/processing/bands/channel_{}/slow gamma".format(chan_idx+1)][:]
        slow_gamma_band /= raw_lfp_power

        middle_gamma_band = h5file["extracellular/electrode_1/lfp/processing/bands/channel_{}/middle gamma".format(chan_idx+1)][:]
        middle_gamma_band /= raw_lfp_power

        fast_gamma_band = h5file["extracellular/electrode_1/lfp/processing/bands/channel_{}/fast gamma".format(chan_idx+1)][:]
        fast_gamma_band /= raw_lfp_power


        ax = axes[9-chan_idx, :]

        ax[0].plot(t[:raw_lfp.size], raw_lfp)


        ax[1].plot(t[:raw_lfp.size], theta_band)
        ax[1].plot(t[:raw_lfp.size], slow_gamma_band)

        ax[2].plot(t[:raw_lfp.size], theta_band)
        ax[2].plot(t[:raw_lfp.size], middle_gamma_band)


        ax[3].plot(t[:raw_lfp.size], theta_band)
        ax[3].plot(t[:raw_lfp.size], fast_gamma_band)


        if chan_idx == 9:
            ax[0].set_title("Raw LFP")
            ax[1].set_title("Slow gamma")
            ax[2].set_title("Middle gamma")
            ax[3].set_title("Fast gamma")


        for a_idx, a in enumerate(ax):
            a.set_xlim(t0, t1)

            if a_idx > 0:
                a.set_ylabel("amplitude\n(normalized)")
                a.set_ylim(-1.2, 1.2)
            else:
                a.set_ylabel("LFP, mV")

            if chan_idx > 0:
                a.set_xticks([])
            else:
                a.set_xlabel("time, ms")

fig.savefig(figfilepath)
#plt.show()
