# Supplementary material for: A Model of the CA1 Field Rhythms
Source: eNeuro. 2021 Nov 8;8(6):ENEURO.0192-21.2021. doi: 10.1523/ENEURO.0192-21.2021 (PMC8577063; doi:10.1523/ENEURO.0192-21.2021)
Supplement: Extended Data 2 — CA1 rhythms_model-master. Download Extended Data 2, ZIP file. [file enu-eN-NWR-0192-21-s04.zip › CA1_rhythms_model-master/figure_4.py]

import numpy as np
import matplotlib.pyplot as plt
import h5py
params = {'legend.fontsize': 'x-large',
          'figure.figsize': (15, 5),
          'axes.labelsize': 'xx-large',
          'axes.titlesize':'xx-large',
          'xtick.labelsize':'xx-large',
          'ytick.labelsize':'xx-large'}
plt.rcParams.update(params)


from plot_result import plotting_param
from basic_parameters import get_basic_params

basic_params = get_basic_params()
filepath = basic_params["file_results"]

figfilepath = "./Results/figure_4.png"

gridspec_kw = {
    "width_ratios" : [1, 0.2],
}
fig, axes = plt.subplots(nrows=15, ncols=2, gridspec_kw=gridspec_kw, constrained_layout=True, figsize=(20, 15))

for ax in axes[:, 1]:
    ax.set_xlim(0, 1)
    ax.set_ylim(0, 1)
    ax.axis('off')

tmin = 0
tmax = 3000

with h5py.File(filepath, 'r') as h5file:
    t = h5file["time"][:]

    raw_lfp = h5file["extracellular/electrode_1/lfp/origin_data/channel_{}".format(plotting_param["number_pyr_layer"])][
              :]

    axes[0, 0].plot(t[:raw_lfp.size], raw_lfp, label="raw lfp")
    axes[0, 0].set_ylabel("mV")
    axes[0, 1].text(0, 0.5, "Raw LFP", fontsize="xx-large")

    raster_group = h5file["extracellular/electrode_1/firing/origin_data"]


    for celltype_idx, celltype in enumerate(plotting_param["neuron_order"]):

        celltype_firings = raster_group[celltype]

        firings_x = np.empty(0, dtype=np.float)
        firings_y = np.empty(0, dtype=np.float)

        for cell_idx, cell_number in enumerate(sorted(celltype_firings.keys(), key=lambda x: int(x.split("_")[-1]))):
            firings_x = np.append(firings_x, celltype_firings[cell_number][:])
            firings_y = np.append(firings_y, np.zeros(celltype_firings[cell_number].size)+cell_idx)
            
        axes[celltype_idx+1, 0].scatter(firings_x, firings_y, s=0.5, color=plotting_param["neuron_colors"][celltype],  label=celltype)
        axes[celltype_idx+1, 1].text(0, 0.5, celltype, fontsize="xx-large")

for ax in axes[:, 0]:
    ax.set_xlim(tmin, tmax)


axes[-1, 0].set_xlabel("time, ms")


fig.savefig(figfilepath)
# plt.show()
