# Supplementary material for: A Model of the CA1 Field Rhythms
Source: eNeuro. 2021 Nov 8;8(6):ENEURO.0192-21.2021. doi: 10.1523/ENEURO.0192-21.2021 (PMC8577063; doi:10.1523/ENEURO.0192-21.2021)
Supplement: Extended Data 2 — CA1 rhythms_model-master. Download Extended Data 2, ZIP file. [file enu-eN-NWR-0192-21-s04.zip › CA1_rhythms_model-master/figure_5.py]

import numpy as np
import matplotlib.pyplot as plt
from matplotlib import gridspec
import h5py
from basic_parameters import get_object_params
import processingLib as proclib
from plot_result import plotting_param

from basic_parameters import get_basic_params

basic_params = get_basic_params()
filepath = basic_params["file_results"]

figfilepath = "./Results/figure_5.png"

gridspec_kw = {
    "width_ratios" : [0.1, 0.5, 0.5, 0.5, 0.5, 2.0],
}
fig, axes = plt.subplots(nrows=14, ncols=6, gridspec_kw=gridspec_kw, constrained_layout=True, figsize=(10, 10))

for ax in axes[:, 0]:
    ax.set_xlim(0, 1)
    ax.set_ylim(0, 1)
    ax.axis('off')

with h5py.File(filepath, 'r') as h5file:

    distr_group = h5file["extracellular/electrode_1/firing/processing/phase_distrs"]

    for celltypes_idx, celltype in enumerate(plotting_param["neuron_order"]):
        for rhythm_idx, rhythm_name in enumerate(plotting_param["rhytms_order"]):
            try:
                phase_distr = distr_group[celltype][rhythm_name][:]
            except KeyError:
                continue

            rhythm_idx = rhythm_idx + 1
            phases = np.linspace(-np.pi, np.pi, phase_distr.size)
            signal4phase = np.max(phase_distr) * 0.25 * (np.cos(phases) + 1)
            axes[celltypes_idx, rhythm_idx].plot(phases, phase_distr, color=plotting_param["neuron_colors"][celltype])
            axes[celltypes_idx, rhythm_idx].plot(phases, signal4phase, color="black", linestyle="dotted")

            axes[celltypes_idx, rhythm_idx].set_xlim(-np.pi, np.pi)
            axes[celltypes_idx, rhythm_idx].set_ylim(0, None)

            if celltypes_idx == 0:
                axes[celltypes_idx, rhythm_idx].set_title(rhythm_name.replace(" ", "\n"))


            if rhythm_idx == 0:
                axes[celltypes_idx, rhythm_idx].set_ylabel(celltype, rotation="horizontal", labelpad=20)

            if celltypes_idx == len(plotting_param["neuron_order"]) - 1:
                axes[celltypes_idx, rhythm_idx].set_xlabel("phase, rad")
            else:
                axes[celltypes_idx, rhythm_idx].tick_params(labelbottom=False, bottom=False)

            axes[celltypes_idx, 0].text(0, 0.5, celltype)

    axes[0, 1].text(-6, 4, "A", size=20, weight='bold')


    gs = axes[-1, 0].get_gridspec()
    for ax in axes[0:5, -1]:
        ax.remove()
    axbig = fig.add_subplot(gs[0:5, -1])

    coup_group = h5file["extracellular/electrode_1/lfp/processing/theta_gamma_coupling/channel_" + str(
        plotting_param["number_pyr_layer"])]
    coupling = coup_group["coupling_matrix"][:]
    gamma_freqs = coup_group["gamma_freqs"][:]
    theta_phase = coup_group["theta_phase"][:]

    theta_signal = 5 * np.cos(theta_phase) + gamma_freqs[0] + 5

    axbig.plot(theta_phase, theta_signal, color="black", linestyle="dotted")

    gr = axbig.pcolormesh(theta_phase, gamma_freqs, coupling, cmap="rainbow", shading='auto')
    axbig.set_xlim(-np.pi, np.pi)
    axbig.set_ylim(gamma_freqs[0], gamma_freqs[-1])
    axbig.set_ylabel("gamma frequency, Hz")
    axbig.set_xlabel("theta phase, rad")

    axbig.text(-3.14, 160, "B", size=20, weight='bold')

    cbar = fig.colorbar(gr, ax=axbig)

    gs = axes[-1, 2].get_gridspec()
    for ax in axes[5:9, -1]:
        ax.remove()
    axbig2 = fig.add_subplot(gs[5:9, -1])

    gr_name = "extracellular/electrode_1/lfp/processing/theta_gamma_phase_phase_coupling/channel_"
    gr_name += str(plotting_param["number_pyr_layer"])
    coup_group = h5file[gr_name]
    nmarray = coup_group["nmarray"][:]
    for key, val in sorted(coup_group.items()):
        splited_key = key.split("_")
        if splited_key[0] != "coupling": continue

        diap = splited_key[-1] + " Hz"
        axbig2.plot(nmarray, val[:], label=diap)

    axbig2.set_xticks(nmarray)
    axbig2.set_ylim(0, 0.8)
    axbig2.set_xlim(1, 16)
    axbig2.legend(loc='upper right')
    axbig2.set_xlabel("n * theta phase")
    axbig2.set_ylabel("R of (n * theta phase - gamma phase) disrtibution")

    axbig2.text(1.0, 1.0, "C", size=20, weight='bold')

    gs = axes[-1, 3].get_gridspec()
    for ax in axes[9:, -1]:
        ax.remove()
    axbig3 = fig.add_subplot(gs[9:, -1])

    mi_group = h5file["extracellular/electrode_1/lfp/processing/modulation_index/channel_" + str(plotting_param["number_pyr_layer"])]
    mi = mi_group["modulation_index"][:]
    freqs4ampl = mi_group["freqs4ampl"][:]
    freqs4phase = mi_group["freqs4phase"][:]

    gr = axbig3.pcolormesh(freqs4phase, freqs4ampl, mi, cmap="rainbow", shading='auto')
    axbig3.set_title("Modulation index")
    axbig3.set_xlim(4, None)
    axbig3.set_ylabel("frequencies for amplitude, Hz")
    axbig3.set_xlabel("frequencies for phase, Hz")

    axbig3.text(4, 160, "D", size=20, weight='bold')

    cbar = fig.colorbar(gr, ax=axbig3)

fig.savefig(figfilepath)
# plt.show()
