# Supplementary material for: A Model of the CA1 Field Rhythms
Source: eNeuro. 2021 Nov 8;8(6):ENEURO.0192-21.2021. doi: 10.1523/ENEURO.0192-21.2021 (PMC8577063; doi:10.1523/ENEURO.0192-21.2021)
Supplement: Extended Data 2 — CA1 rhythms_model-master. Download Extended Data 2, ZIP file. [file enu-eN-NWR-0192-21-s04.zip › CA1_rhythms_model-master/mods/ExpGABAab.mod]

COMMENT
Two state kinetic scheme synapse described by rise time tau1,
and decay time constant tau2. The normalized peak condunductance is 1.
Decay time MUST be greater than rise time.

The solution of A->G->bath with rate constants 1/tau1 and 1/tau2 is
 A = a*exp(-t/tau1) and
 G = a*tau2/(tau2-tau1)*(-exp(-t/tau1) + exp(-t/tau2))
	where tau1 < tau2

If tau2-tau1 -> 0 then we have a alphasynapse.
and if tau1 -> 0 then we have just single exponential decay.

The factor is evaluated in the
initial block such that an event of weight 1 generates a
peak conductance of 1.

Because the solution is a sum of exponentials, the
coupled equations can be solved as a pair of independent equations
by the more efficient cnexp method.

ENDCOMMENT

NEURON {
	POINT_PROCESS ExpGABAab
	RANGE tau1a, tau2a, tau1b, tau2b, ea, eb, i, sid, cid
	NONSPECIFIC_CURRENT i

	RANGE ga, gb
	GLOBAL totala, totalb
}

UNITS {
	(nA) = (nanoamp)
	(mV) = (millivolt)
	(uS) = (microsiemens)
}

PARAMETER {
	tau1a=.1 (ms) <1e-9,1e9>
	tau2a = 10 (ms) <1e-9,1e9>
	ea=0	(mV)
	tau1b=.1 (ms) <1e-9,1e9>
	tau2b = 10 (ms) <1e-9,1e9>
	eb=0	(mV)
	sid = -1 (1) : synapse id, from cell template
	cid = -1 (1) : id of cell to which this synapse is attached
}

ASSIGNED {
	v (mV)
	i (nA)
	ga (uS)
	factora
	totala (uS)
	gb (uS)
	factorb
	totalb (uS)
}

STATE {
	Aa (uS)
	Ba (uS)
	Ab (uS)
	Bb (uS)
}

INITIAL {
	LOCAL tpa, tpb
	totala = 0
	totalb = 0
	if (tau1a/tau2a > .9999) {
		tau1a = .9999*tau2a
	}
	if (tau1b/tau2b > .9999) {
		tau1b = .9999*tau2b
	}
	Aa = 0
	Ba = 0
	Ab = 0
	Bb = 0
	tpa = (tau1a*tau2a)/(tau2a - tau1a) * log(tau2a/tau1a)
	factora = -exp(-tpa/tau1a) + exp(-tpa/tau2a)
	factora = 1/factora
	tpb = (tau1b*tau2b)/(tau2b - tau1b) * log(tau2b/tau1b)
	factorb = -exp(-tpb/tau1b) + exp(-tpb/tau2b)
	factorb = 1/factorb
}

BREAKPOINT {
	SOLVE state METHOD cnexp
	ga = Ba - Aa
	gb = Bb - Ab
	i = ga*(v - ea) + gb*(v - eb)
}

DERIVATIVE state {
	Aa' = -Aa/tau1a
	Ba' = -Ba/tau2a
	Ab' = -Ab/tau1b
	Bb' = -Bb/tau2b
}

NET_RECEIVE(weight (uS)) {
	LOCAL srcid, w
	if (weight > 999) {
		srcid = floor(weight/1000) - 1
		w = weight - (srcid+1)*1000
	}else{
		w = weight
	}
	Aa = Aa + w*factora
	Ba = Ba + w*factora
	totala = totala+w
	Ab = Ab + w*factorb/3.37
	Bb = Bb + w*factorb/3.37
	totalb = totalb+w/3.37
}
