# Supplementary material for: A Model of the CA1 Field Rhythms
Source: eNeuro. 2021 Nov 8;8(6):ENEURO.0192-21.2021. doi: 10.1523/ENEURO.0192-21.2021 (PMC8577063; doi:10.1523/ENEURO.0192-21.2021)
Supplement: Extended Data 2 — CA1 rhythms_model-master. Download Extended Data 2, ZIP file. [file enu-eN-NWR-0192-21-s04.zip › CA1_rhythms_model-master/mods/IextNoise.mod]

TITLE Ohmic external noisy Current
:
: Ohmic external noisy current that can be set on a per-section basis
:
UNITS {
    (mcA) = (microamp)
    (mV) = (millivolt)
    (nA) = (nanoamp)
    (S) = (siemens)
    (mS) = (millisiemens)
}

: INDEPENDENT {t FROM 0 TO 1 WITH 1 (ms)}

NEURON {
    SUFFIX IextNoise
    NONSPECIFIC_CURRENT iext
    RANGE mean, sigma, tau, myseed
}

PARAMETER {
    mean = 0 (mcA / cm2)
    sigma = 0.001 (mcA / cm2 )
    tau = 15 (ms)
    myseed = 1
    dt (ms)
}

ASSIGNED {
    iext  (mcA/cm2)
    : dt (ms)
}

INITIAL {
    iext = 0
    set_seed(myseed)
}

BREAKPOINT {
    SOLVE noise
}

PROCEDURE noise() {
    : printf("%f", dt )
    iext = - mean + sigma * normrand(0, 1) * sqrt(1/dt)   


}
