# Supplementary material for: A Model of the CA1 Field Rhythms
Source: eNeuro. 2021 Nov 8;8(6):ENEURO.0192-21.2021. doi: 10.1523/ENEURO.0192-21.2021 (PMC8577063; doi:10.1523/ENEURO.0192-21.2021)
Supplement: Extended Data 2 — CA1 rhythms_model-master. Download Extended Data 2, ZIP file. [file enu-eN-NWR-0192-21-s04.zip › CA1_rhythms_model-master/mods/Kdend.mod]

COMMENT

Potassium current for the dendrites
ENDCOMMENT
UNITS {
        (mA) = (milliamp)
        (mV) = (millivolt)
}
 
NEURON {
        SUFFIX Kdend
        USEION k READ ek WRITE ik
        RANGE gkdend, ik
        GLOBAL ninf, nexp, ntau
}
 
INDEPENDENT {t FROM 0 TO 1 WITH 1 (ms)}
 
PARAMETER {
        v (mV)
        celsius = 24 (degC)
        dt (ms)
        gkdend = .0230 (mho/cm2)
        ek = -100 (mV)
}
 
STATE {
        n 
}
 
ASSIGNED {
        ik (mA/cm2)
        ninf 
	nexp 
	ntau (ms)
}
 
INITIAL {
	n = ninf
}

BREAKPOINT {
        SOLVE states
	ik = gkdend*n*n*n*n*(v - ek)    
}

PROCEDURE states() {	:exact when v held constant
	evaluate_fct(v)
	n = n + nexp*(ninf - n)
	VERBATIM
	return 0;
	ENDVERBATIM 
}
UNITSOFF
PROCEDURE evaluate_fct(v(mV)) {  :Computes rate and other constants at 
		      :current v.
                      :Call once from HOC to initialize inf at resting v.
        LOCAL q10, tinc, alpha, beta
        TABLE ninf, nexp, ntau DEPEND dt, celsius FROM -200 TO 
100 WITH 300
:		q10 = 3^((celsius - 24)/10)
		q10 = 1	: BPG
		tinc = -dt*q10
		alpha = 0.018*vtrap(-(v-20),21)
		beta = 0.0036*vtrap(v-30,12)
		ntau = 1/(alpha + beta)
		ninf = alpha*ntau
		nexp = 1-Exp(tinc/ntau)
}
FUNCTION vtrap(x,y) {	:Traps for 0 in denominator of rate eqns.
		if (fabs(x/y) < 1e-6) {
			vtrap = y*(1 - x/y/2)
		}else{
			vtrap = x/(Exp(x/y) - 1)
		}
}
FUNCTION Exp(x) {
		if (x < -100) {
			Exp = 0
		}else{
			Exp = exp(x)
		}
}
UNITSON
