# Supplementary material for: A Model of the CA1 Field Rhythms
Source: eNeuro. 2021 Nov 8;8(6):ENEURO.0192-21.2021. doi: 10.1523/ENEURO.0192-21.2021 (PMC8577063; doi:10.1523/ENEURO.0192-21.2021)
Supplement: Extended Data 2 — CA1 rhythms_model-master. Download Extended Data 2, ZIP file. [file enu-eN-NWR-0192-21-s04.zip › CA1_rhythms_model-master/mods/SIN.mod]

INDEPENDENT {t FROM 0 TO 1 WITH 1 (ms)}

NEURON {
  POINT_PROCESS sinstim
  RANGE del, dur, amp, baseamp, i, freq
  NONSPECIFIC_CURRENT i
}

UNITS {
  (nA) = (nanoamp)
  PI  = (pi) (1)
}

PARAMETER {
  freq = 5 (Hz)
  del = 0  (ms)
  dur = 1e10 (ms)
  amp = 0 (nA)
  baseamp = 0 (nA)
}
ASSIGNED { i (nA) }

BREAKPOINT {
  if (t>del && t<dur+del) {
    i = -baseamp - sin(2*PI*freq*(t-del)/1000.)*amp
  } else {
    i = 0.0
  }
}
