# Supplementary material for: A Model of the CA1 Field Rhythms
Source: eNeuro. 2021 Nov 8;8(6):ENEURO.0192-21.2021. doi: 10.1523/ENEURO.0192-21.2021 (PMC8577063; doi:10.1523/ENEURO.0192-21.2021)
Supplement: Extended Data 2 — CA1 rhythms_model-master. Download Extended Data 2, ZIP file. [file enu-eN-NWR-0192-21-s04.zip › CA1_rhythms_model-master/mods/ch_Kdrp.mod]

TITLE Delayed rectifier potassium channel (voltage dependent)

COMMENT
Delayed rectifier potassium channel (voltage dependent)

Ions: k

Style: quasi-ohmic

From: Klee Ficker and Heinemann

Updates:
2014 December (Marianne Bezaire): documented
1997 (Michele Migliore): modified to account for Dax et al.
ENDCOMMENT


UNITS {
	(mA) = (milliamp)
	(mV) = (millivolt)

}

PARAMETER {
	v (mV)
	ek (mV)		: must be explicitely def. in hoc
	e
	celsius		(degC)
	gmax=.003 (mho/cm2)
	vhalfn=13   (mV)
	a0n=0.02      (/ms)
	zetan=-3    (1)
	gmn=0.7  (1)
	nmax=2  (1)
	q10=1
}


NEURON {
	SUFFIX ch_Kdrp
	USEION k READ ek WRITE ik
    RANGE gmax, myi, e, g
	GLOBAL ninf,taun
}

STATE {
	n
}

ASSIGNED {
	ik (mA/cm2)
	myi (mA/cm2)
	ninf
	g
	taun
}

BREAKPOINT {
	SOLVE states METHOD cnexp
	g = gmax*n
	ik = g*(v-ek)
	myi = ik
}

INITIAL {
	rates(v)
	n=ninf
}


FUNCTION alpn(v(mV)) {
	alpn = exp(1.e-3*zetan*(v-vhalfn)*9.648e4/(8.315*(273.16+celsius))) 
}

FUNCTION betn(v(mV)) {
	betn = exp(1.e-3*zetan*gmn*(v-vhalfn)*9.648e4/(8.315*(273.16+celsius))) 
}

DERIVATIVE states {     : exact when v held constant; integrates over dt step
	rates(v)
	n' = (ninf - n)/taun
}

PROCEDURE rates(v (mV)) { :callable from hoc
	LOCAL a,qt
	qt=q10^((celsius-24)/10)
	a = alpn(v)
	ninf = 1/(1+a)
	taun = betn(v)/(qt*a0n*(1+a))
	if (taun<nmax) {taun=nmax}
}
