# Supplementary material for: A Model of the CA1 Field Rhythms
Source: eNeuro. 2021 Nov 8;8(6):ENEURO.0192-21.2021. doi: 10.1523/ENEURO.0192-21.2021 (PMC8577063; doi:10.1523/ENEURO.0192-21.2021)
Supplement: Extended Data 2 — CA1 rhythms_model-master. Download Extended Data 2, ZIP file. [file enu-eN-NWR-0192-21-s04.zip › CA1_rhythms_model-master/mods/ch_KvAproxp.mod]

TITLE A-type potassium channel (voltage dependent)

COMMENT
A-type K+ channel (voltage dependent)

Ions: k

Style: quasi-ohmic

From: Modified from Klee Ficker and Heinemann

Updates:
2014 December (Marianne Bezaire): documented
2001      (Michele Migliore): modified to be used with cvode 
1997 June (Michele Migliore): modified to account for Dax A Current
ENDCOMMENT


UNITS {
	(mA) = (milliamp)
	(mV) = (millivolt)

}

PARAMETER {
	v (mV)
	celsius		(degC)
	gmax=.008 (mho/cm2)
	vhalfn=11   (mV)
	vhalfl=-56   (mV)
	a0l=0.05      (/ms)
	a0n=0.05    (/ms)
	zetan=-1.5    (1)
	zetal=3    (1)
	gmn=0.55   (1)
	gml=1   (1)
	lmin=2  (mS)
	nmin=0.1  (mS)
	pw=-1    (1)
	tq=-40
	qq=5
	q10=5
	qtl=1
	ek
	e
}


NEURON {
	SUFFIX ch_KvAproxp
	USEION k READ ek WRITE ik
	RANGE gmax, myi, e, g
	GLOBAL ninf,linf,taul,taun,lmin
}

STATE {
	n
        l
}

ASSIGNED {
	ik (mA/cm2)
	myi (mA/cm2)
	ninf
	linf      
	taul
	taun
	g
}

INITIAL {
	rates(v)
	n=ninf
	l=linf
}


BREAKPOINT {
	SOLVE states METHOD cnexp
	g = gmax*n*l
	ik = g*(v-ek)
	myi = ik
}


FUNCTION alpn(v(mV)) {
LOCAL zeta
  zeta=zetan+pw/(1+exp((v-tq)/qq))
  alpn = exp(1.e-3*zeta*(v-vhalfn)*9.648e4/(8.315*(273.16+celsius))) 
}

FUNCTION betn(v(mV)) {
LOCAL zeta
  zeta=zetan+pw/(1+exp((v-tq)/qq))
  betn = exp(1.e-3*zeta*gmn*(v-vhalfn)*9.648e4/(8.315*(273.16+celsius))) 
}

FUNCTION alpl(v(mV)) {
  alpl = exp(1.e-3*zetal*(v-vhalfl)*9.648e4/(8.315*(273.16+celsius))) 
}

FUNCTION betl(v(mV)) {
  betl = exp(1.e-3*zetal*gml*(v-vhalfl)*9.648e4/(8.315*(273.16+celsius))) 
}

DERIVATIVE states {     : exact when v held constant; integrates over dt step
        rates(v)
        n' = (ninf - n)/taun
        l' =  (linf - l)/taul
}

PROCEDURE rates(v (mV)) { :callable from hoc
        LOCAL a,qt
        qt=q10^((celsius-24)/10)
        a = alpn(v)
        ninf = 1/(1 + a)
        taun = betn(v)/(qt*a0n*(1+a))
	if (taun<nmin) {taun=nmin}
        a = alpl(v)
        linf = 1/(1+ a)
	taul = 0.26*(v+50)/qtl
	if (taul<lmin/qtl) {taul=lmin/qtl}
}
