# Supplementary material for: A Model of the CA1 Field Rhythms
Source: eNeuro. 2021 Nov 8;8(6):ENEURO.0192-21.2021. doi: 10.1523/ENEURO.0192-21.2021 (PMC8577063; doi:10.1523/ENEURO.0192-21.2021)
Supplement: Extended Data 2 — CA1 rhythms_model-master. Download Extended Data 2, ZIP file. [file enu-eN-NWR-0192-21-s04.zip › CA1_rhythms_model-master/mods/ch_Nav.mod]

TITLE sodium channel (voltage dependent)

COMMENT
sodium channel (voltage dependent)

Ions: na

Style: quasi-ohmic

From: not sure where from

Updates:
2014 December (Marianne Bezaire): documented
ENDCOMMENT


VERBATIM
#include <stdlib.h> 
/* 	Include this library so that the following (innocuous) warning does not appear:
		In function '_thread_cleanup':
		warning: incompatible implicit declaration of built-in function 'free'  */
ENDVERBATIM

UNITS {
	(mA) =(milliamp)
	(mV) =(millivolt)
	(uF) = (microfarad)
	(molar) = (1/liter)
	(nA) = (nanoamp)
	(mM) = (millimolar)
	(um) = (micron)
	FARADAY = 96520 (coul)
	R = 8.3134	(joule/degC)
}
 
NEURON { 
	SUFFIX ch_Nav 
	USEION na READ ena WRITE ina VALENCE 1
	RANGE g, gmax, minf, mtau, hinf, htau, ina, m, h
	RANGE myi
	THREADSAFE
}
 
PARAMETER {
	ena  (mV)
	gmax (mho/cm2)   

	mAlphC = -0.3 (1)
	mAlphV = 43 (mV)
	mBetaC = 0.3 (1)
	mBetaV = 15 (mV)

	hAlphC = 0.23 (1)
	hAlphV = 65 (mV)
	hBetaC = 3.33 (1)
	hBetaV = 12.5 (mV)
}
 
STATE {
	m h
}
 
ASSIGNED {
	v (mV) 
	celsius (degC) : temperature - set in hoc; default is 6.3
	dt (ms) 

	g (mho/cm2)
	ina (mA/cm2)
	minf
	hinf
	mtau (ms)
	htau (ms)
	mexp
	hexp 
	myi (mA/cm2)
} 

BREAKPOINT {
	SOLVE states
	g = gmax*m*m*m*h  
	ina = g*(v - ena)
	myi = ina
}
 
UNITSOFF
 
INITIAL {
	trates(v)
	m = minf
	h = hinf
}

PROCEDURE states() {	:Computes state variables m, h, and n 
	trates(v)			:      at the current v and dt.
	m = m + mexp*(minf-m)
	h = h + hexp*(hinf-h)
}
 
LOCAL q10	: declare outside a block so available to whole mechanism
PROCEDURE rates(v) {  :Computes rate and other constants at current v.
                      :Call once from HOC to initialize inf at resting v.
	LOCAL  alpha, beta, sum	: only available to block; must be first line in block

	q10 = 3^((celsius - 34)/10)

	:"m" sodium activation system - act and inact cross at -40
	alpha = mAlphC*vtrap((v+mAlphV),-5)
	beta = mBetaC*vtrap((v+mBetaV),5)
	sum = alpha+beta        
	mtau = 1/sum 
	minf = alpha/sum
	
	:"h" sodium inactivation system
	alpha = hAlphC/exp((v+hAlphV)/20)
	beta = hBetaC/(1+exp((v+hBetaV)/-10))
	sum = alpha+beta
	htau = 1/sum 
	hinf = alpha/sum 		
}
 
PROCEDURE trates(v) {  :Computes rate and other constants at current v.
                      :Call once from HOC to initialize inf at resting v.
	LOCAL tinc	: only available to block; must be first line in block
	TABLE minf, mexp, hinf, hexp, mtau, htau
	DEPEND dt, celsius, mAlphV, mAlphC, mBetaV, mBetaC, hAlphV, hAlphC, hBetaV, hBetaC
	FROM -100 TO 100 WITH 200
                                   
	rates(v)	: not consistently executed from here if usetable_hh == 1
				: so don't expect the tau values to be tracking along with
				: the inf values in hoc

	tinc = -dt * q10

	mexp = 1 - exp(tinc/mtau)
	hexp = 1 - exp(tinc/htau)
}
 
FUNCTION vtrap(x,y) {  :Traps for 0 in denominator of rate eqns.
	if (fabs(x/y) < 1e-6) {
		vtrap = y*(1 - x/y/2)
	}else{  
		vtrap = x/(exp(x/y) - 1)
	}
}
 
UNITSON
