# Supplementary material for: A Model of the CA1 Field Rhythms
Source: eNeuro. 2021 Nov 8;8(6):ENEURO.0192-21.2021. doi: 10.1523/ENEURO.0192-21.2021 (PMC8577063; doi:10.1523/ENEURO.0192-21.2021)
Supplement: Extended Data 2 — CA1 rhythms_model-master. Download Extended Data 2, ZIP file. [file enu-eN-NWR-0192-21-s04.zip › CA1_rhythms_model-master/mods/gap.mod]

NEURON {
	POINT_PROCESS GAP
	NONSPECIFIC_CURRENT i
	RANGE r, i, vgap
	: POINTER vgap
}

PARAMETER {
	v (millivolt)
	vgap (millivolt)
	r = 100000(megohm)
}

ASSIGNED {
	i (nanoamp)
}

BREAKPOINT {
	i = (v - vgap) / r
}
