# Supplementary material for: A Model of the CA1 Field Rhythms
Source: eNeuro. 2021 Nov 8;8(6):ENEURO.0192-21.2021. doi: 10.1523/ENEURO.0192-21.2021 (PMC8577063; doi:10.1523/ENEURO.0192-21.2021)
Supplement: Extended Data 2 — CA1 rhythms_model-master. Download Extended Data 2, ZIP file. [file enu-eN-NWR-0192-21-s04.zip › CA1_rhythms_model-master/mods/iconc_Ca.mod]

TITLE intracellular calcium accumulation

COMMENT
intracellular Ca2+ accumulation
From: 
Notes:
	calcium accumulation into a volume of area*depth next to the
	membrane with a decay (time constant tau) to resting level
	given by the global calcium variable cai0_ca_ion
	
Ions: ca

From: Modified from Aradi & Holmes 1999

Updates:
2014 December (Marianne Bezaire): documented
ENDCOMMENT


VERBATIM
#include <stdlib.h> /* 	Include this library so that the following
						(innocuous) warning does not appear:
						 In function '_thread_cleanup':
						 warning: incompatible implicit declaration of 
						          built-in function 'free'  */
ENDVERBATIM

NEURON {
SUFFIX iconc_Ca
USEION ca READ cai, ica, eca WRITE eca, cai VALENCE 2
RANGE caiinf, catau, cai, eca
THREADSAFE
}

UNITS {
	(mV) = (millivolt)
	(molar) = (1/liter)
	(mM) = (milli/liter)
	(mA) = (milliamp)
	FARADAY = 96520 (coul)
	R = 8.3134	(joule/degC)
}

INDEPENDENT {t FROM 0 TO 100 WITH 100 (ms)}

PARAMETER {
    celsius (degC) : temperature - set in hoc; default is 6.3
	depth = 200 (nm)	: assume volume = area*depth
	catau = 9 (ms)
	caiinf = 50.e-6 (mM)	: takes precedence over cai0_ca_ion
			: Do not forget to initialize in hoc if different
			: from this default.
	cao = 2 (mM)
	ica (mA/cm2)
}

ASSIGNED {
	eca (mV)
}

STATE {
	cai
}

: verbatim blocks are not thread safe (perhaps related, this mechanism cannot be used with cvode)
INITIAL {
	:VERBATIM	/* what is the point of this? */	
	:cai = _ion_cai;
	:ENDVERBATIM
	cai = caiinf	
	eca = ktf() * log(cao/caiinf)	
}


BREAKPOINT {
	SOLVE integrate METHOD derivimplicit
	eca = ktf() * log(cao/cai)	
}

DERIVATIVE integrate {
cai' = -(ica)/depth/FARADAY * (1e7) + (caiinf - cai)/catau
}

FUNCTION ktf() (mV) {
	ktf = (1000)*R*(celsius +273.15)/(2*FARADAY)
} 
