# Supplementary material for: A Model of the CA1 Field Rhythms
Source: eNeuro. 2021 Nov 8;8(6):ENEURO.0192-21.2021. doi: 10.1523/ENEURO.0192-21.2021 (PMC8577063; doi:10.1523/ENEURO.0192-21.2021)
Supplement: Extended Data 2 — CA1 rhythms_model-master. Download Extended Data 2, ZIP file. [file enu-eN-NWR-0192-21-s04.zip › CA1_rhythms_model-master/mods/kdr.mod]

TITLE Borg-Graham type generic K-DR channel
: INACTIVATING

UNITS {
	(mA) = (milliamp)
	(mV) = (millivolt)

}

PARAMETER {
	v (mV)
        ek		 (mV)
	celsius		(degC)
	gkdrbar=.003 (mho/cm2)
        vhalfn=-32   (mV)
        vhalfl=-61   (mV)
        a0l=0.001      (/ms)
        a0n=0.03      (/ms)
        zetan=-5    (1)
        zetal=2    (1)
        gmn=0.4   (1)
        gml=1.0   (1)
}


NEURON {
	SUFFIX borgkdr
	USEION k READ ek WRITE ik
        RANGE gkdrbar,gkdr
        GLOBAL ninf,linf,taun,taul
}

STATE {
	n
        l
}

ASSIGNED {
	ik (mA/cm2)
        ninf
        linf      
        gkdr
        taun
        taul
}

INITIAL {
        rates(v)
        n=ninf
        l=linf
}

BREAKPOINT {
	SOLVE states METHOD cnexp
	gkdr = gkdrbar*n^3*l
	ik = gkdr*(v-ek)

}

FUNCTION alpn(v(mV)) {
  alpn = exp(1.e-3*zetan*(v-vhalfn)*9.648e4/(8.315*(273.16+celsius))) 
}

FUNCTION betn(v(mV)) {
  betn = exp(1.e-3*zetan*gmn*(v-vhalfn)*9.648e4/(8.315*(273.16+celsius))) 
}

FUNCTION alpl(v(mV)) {
  alpl = exp(1.e-3*zetal*(v-vhalfl)*9.648e4/(8.315*(273.16+celsius))) 
}

FUNCTION betl(v(mV)) {
  betl = exp(1.e-3*zetal*gml*(v-vhalfl)*9.648e4/(8.315*(273.16+celsius))) 
}

DERIVATIVE states {  
        rates(v)
        n' = (ninf - n)/taun
        l' = (linf - l)/taul
}

PROCEDURE rates(v (mV)) { :callable from hoc
        LOCAL a,q10
        q10=3^((celsius-30)/10)
        a = alpn(v)
        ninf = 1/(1+a)
        taun = betn(v)/(q10*a0n*(1+a))
        a = alpl(v)
        linf = 1/(1+a)
        taul = betl(v)/(q10*a0l*(1 + a))
}
