# Supplementary material for: A Model of the CA1 Field Rhythms
Source: eNeuro. 2021 Nov 8;8(6):ENEURO.0192-21.2021. doi: 10.1523/ENEURO.0192-21.2021 (PMC8577063; doi:10.1523/ENEURO.0192-21.2021)
Supplement: Extended Data 2 — CA1 rhythms_model-master. Download Extended Data 2, ZIP file. [file enu-eN-NWR-0192-21-s04.zip › CA1_rhythms_model-master/mods/km2.mod]

TITLE CA1 KM channel from Mala Shah
: M. Migliore June 2006

UNITS {
	(mA) = (milliamp)
	(mV) = (millivolt)

}

PARAMETER {
	v 		(mV)
	ek
	celsius 	(degC)
	gbar=.0001 	(mho/cm2)
        vhalfl=-40   	(mV)
	kl=-10
        vhalft=-42   	(mV)
        a0t=0.003      	(/ms)
        zetat=7    	(1)
        gmt=.4   	(1)
	q10=5
	b0=60
	st=1
	sh =24
}


NEURON {
	SUFFIX km2
	USEION k READ ek WRITE ik
        RANGE  gbar,ik, sh
      GLOBAL inf, tau
}

STATE {
        m
}

ASSIGNED {
	ik (mA/cm2)
        inf
	tau
        taua
	taub
}

INITIAL {
	rate(v)
	m=inf
}


BREAKPOINT {
	SOLVE state METHOD cnexp
	ik = gbar*m^st*(v-ek)
}


FUNCTION alpt(v(mV)) {
  alpt = exp(0.0378*zetat*(v-vhalft-sh)) 
}

FUNCTION bett(v(mV)) {
  bett = exp(0.0378*zetat*gmt*(v-vhalft-sh)) 
}

DERIVATIVE state {
        rate(v)
	m' = (inf - m)/tau
}

PROCEDURE rate(v (mV)) { :callable from hoc
        LOCAL a,qt
        qt=q10^((celsius-35)/10)
        inf = (1/(1 + exp((v-vhalfl-sh)/kl)))
        a = alpt(v)
        tau = b0 + bett(v)/(a0t*(1+a))
}
