# Supplementary material for: A Model of the CA1 Field Rhythms
Source: eNeuro. 2021 Nov 8;8(6):ENEURO.0192-21.2021. doi: 10.1523/ENEURO.0192-21.2021 (PMC8577063; doi:10.1523/ENEURO.0192-21.2021)
Supplement: Extended Data 2 — CA1 rhythms_model-master. Download Extended Data 2, ZIP file. [file enu-eN-NWR-0192-21-s04.zip › CA1_rhythms_model-master/mods/nmda.mod]

: from Durstewitz & Gabriel (2006), Cerebral Cortex

TITLE nmda synapse 

NEURON {
	POINT_PROCESS NMDA
	NONSPECIFIC_CURRENT i
    RANGE g, a, b, gNMDAmax, tauD, tauF, util, tcon, tcoff, enmda, i
}

UNITS {
    (uS) = (microsiemens)
    (nA) = (nanoamp)
    (mV) = (millivolt)
}

PARAMETER {
	tcon = 2.3    (ms)
	tcoff = 95.0  (ms)
	enmda = 0 	  (mV)
	gNMDAmax = 0  (uS)
    tauD = 800    (ms)
    tauF = 800    (ms)
    util= .3
}

ASSIGNED {
	v 	(mV)
	i	(nA)
	g   (uS)
	factor
}

INITIAL { 
   a = 0  
   b = 0 
   factor = tcon * tcoff / (tcoff - tcon)
}

STATE {
      a
      b
}

BREAKPOINT {
	LOCAL s
	SOLVE states METHOD derivimplicit
	s = 1.50265 / (1 + 0.33 * exp(-0.0625 * v))
	g = b - a
	i = gNMDAmax * g * s * (v - enmda)
}

DERIVATIVE states {
	a' = -a/tcon
	b' = -b/tcoff
}

NET_RECEIVE(wgt, R, u, tlast (ms), nspike) {
	LOCAL x
    :printf("entry flag=%g t=%g\n", flag, tlast)
    if (nspike == 0) {
		R = 1
		u = util
	} else {
	   if (tauF > 0) {
	       u = util + (1 - util) * u * exp(-(t - tlast) / tauF)
	   }
	   if (tauD > 0) {
	       R = 1 + (R * (1 - u) - 1) * exp(-(t - tlast) / tauD)
	   }
	}
	x = wgt * factor * R * u
	state_discontinuity(a, a + x)
	state_discontinuity(b, b + x)
    tlast = t
    nspike = nspike + 1
}
