# Supplementary material for: A Model of the CA1 Field Rhythms
Source: eNeuro. 2021 Nov 8;8(6):ENEURO.0192-21.2021. doi: 10.1523/ENEURO.0192-21.2021 (PMC8577063; doi:10.1523/ENEURO.0192-21.2021)
Supplement: Extended Data 2 — CA1 rhythms_model-master. Download Extended Data 2, ZIP file. [file enu-eN-NWR-0192-21-s04.zip › CA1_rhythms_model-master/presimulation_lib.py]

import numpy as np
from scipy.special import i0 as bessel

RNG = np.random.default_rng()

def r2kappa(R):
    """
    recalulate kappa from R for von Misses function
    """
    if R < 0.53:
        kappa = 2 * R + R**3 + 5/6 * R**5

    elif R >= 0.53 and R < 0.85:
        kappa = -0.4 + 1.39 * R + 0.43 / (1 - R)

    elif R >= 0.85:
        kappa = 1 / (3*R - 4*R**2 + R**3)


    I0 = bessel(kappa)

    return kappa, I0


#
# def set_test_connections(h, conndata, pre_name, phase, cell, basic_params):
#     generators = []
#     synapses = []
#     connections = []
#
#     # Ray length of generators
#     try:
#         Rgens = basic_params[pre_name]["R"]
#         freqs = basic_params[pre_name]["freqs"]
#         spike_rate = basic_params[pre_name]["spike_rate"]
#     except KeyError:
#         Rgens = 0.4
#         freqs = 5
#         spike_rate = 5
#
#     kappa, I0 = r2kappa(Rgens)
#
#     Nsourses = int( basic_params["CellNumbers"]["N"+pre_name] * conndata["prob"] )
#
#
#     delay_mean = np.log(conndata["delay"])
#     delay_sigma = conndata["delay_std"]
#
#     gmax_mean = np.log(conndata["gmax"])
#     gmax_sigma = conndata["gmax_std"]
#
#     post_name = conndata["target_compartment"]
#
#     post_list = getattr(cell, post_name)
#     len_postlist = sum([1 for _ in post_list])
#
#
#     for idx in range(Nsourses):
#
#         if len_postlist == 1:
#             post_idx = 0
#         else:
#             post_idx = np.random.randint(0, len_postlist-1)
#         for idx, post_comp_tmp in enumerate(post_list):
#             if idx == post_idx: post_comp = post_comp_tmp
#
#         gen = h.ArtifitialCell(0, 0)
#         gen.acell.mu = phase
#         gen.acell.latency = 1
#         gen.acell.freqs = 5
#         gen.acell.spike_rate = 5
#         gen.acell.kappa = kappa
#         gen.acell.I0 = I0
#         gen.acell.myseed = np.random.randint(0, 1000000, 1)
#
#         syn = h.Exp2Syn( post_comp(0.5) )
#         syn.e = conndata["Erev"]
#         syn.tau1 = conndata["tau_rise"]
#         syn.tau2 = conndata["tau_decay"]
#
#         conn = h.NetCon(gen.acell, syn, sec=post_comp)
#
#         conn.delay = RNG.lognormal(delay_mean, delay_sigma)
#         conn.weight[0] = RNG.lognormal(gmax_mean, gmax_sigma)
#
#
#         generators.append(gen)
#         synapses.append(syn)
#         connections.append(conn)
#
#
#
#     return generators, synapses, connections
#

def get_grid_centers(grid_w, grid_phase, duration):
    """
    calulate grid centers from their period and phase
    """
    n_max = int (2 * (grid_w * duration + grid_phase / (2 * np.pi) + 1) )
    n = np.arange(0, n_max)
    tgrid = (n + grid_phase / (2 * np.pi)) / grid_w
    
    tgrid = tgrid[(tgrid >= 0)&(tgrid <= duration)]
   
 
    return tgrid
