# Supplementary material for: A Model of the CA1 Field Rhythms
Source: eNeuro. 2021 Nov 8;8(6):ENEURO.0192-21.2021. doi: 10.1523/ENEURO.0192-21.2021 (PMC8577063; doi:10.1523/ENEURO.0192-21.2021)
Supplement: Extended Data 2 — CA1 rhythms_model-master. Download Extended Data 2, ZIP file. [file enu-eN-NWR-0192-21-s04.zip › CA1_rhythms_model-master/simulation_parallel.py]

from mpi4py import MPI
from neuron import h, load_mechanisms
from neuron.units import ms, mV
h.nrnmpi_init()


import numpy as np
import h5py
import os
import sys
from time import time

def join_lfp(comm, electrodes):
    # function unite lfp from threads
    rank = comm.Get_rank()

    lfp_data = []
    for el in electrodes:
        if el is None:
            sended = None
        else:
            sended = el.values
        reseved = comm.gather(sended, root=0)
        
        if rank == 0:
            lfp_el = []
            for var_tmp in reseved:
                if not var_tmp is None:
                    lfp_el.append(var_tmp) 
            
            
            if len(lfp_el) > 0:
                lfp_el = np.vstack(lfp_el)
                
                lfp_el = np.sum(lfp_el[1:, :], axis=0)
            else:
                lfp_el = np.zeros(2)
            lfp_data.append(lfp_el)
    
    return lfp_data

def join_vect_lists(comm, vect_list, gid_vect):
    # function unite vectors from threads
    rank = comm.Get_rank()
    jointed = []
    all_gid = comm.gather(gid_vect, root=0)
    reseved = comm.gather(vect_list, root=0)

    if rank == 0:
        
        for rev in reseved:
            if len(rev) > 0:
                jointed.extend(rev)
        all_gid = np.hstack(all_gid).ravel()
        jointed = [x for _, x in sorted(zip(all_gid, jointed), key=lambda pair: pair[0])]
        
        
        for idx in range(len(jointed)):
            jointed[idx] = np.asarray(jointed[idx])
        
    return jointed


def run_simulation(params):
    """
    Function get parameters and run the model
    """
    pc = h.ParallelContext()
    
    pc.timeout(3600)
    h.load_file("stdgui.hoc")
    h.load_file("stdrun.hoc")
    h.load_file("import3d.hoc")

    RNG = np.random.default_rng()
    
    load_mechanisms("./mods/")
    # h.dt = 0.1 * ms
    h.cvode.use_fast_imem(1)
    # h.CVode().fixed_step(1)
    # h.cvode.use_local_dt(1)

    sys.path.append("../LFPsimpy/") # path to LFPsimpy
    from LFPsimpy import LfpElectrode


    # load all cells
    cell_path = "./cells/"
    for file in os.listdir(cell_path):
        if file.find(".hoc") != -1:
            h.load_file(cell_path + file)
    
    gid_vect = np.asarray( [neuron_param["gid"] for neuron_param in params["neurons"]] )


    all_cells = h.List()
    hh_cells = h.List()

    
    pyramidal_sec_list = h.SectionList()
    is_pyrs_thread = False
    radius_for_pyramids = params["common_params"]["radius4piramids"]


    spike_count_obj = []
    spike_times_vecs = []
    
    soma_v_vecs = []
    
    # create objects for neurons simulation
    for neuron_param in params["neurons"]:
        
        celltypename = neuron_param["celltype"]
        cellclass_name = neuron_param["cellclass"]
        gid = neuron_param["gid"]

        cellclass = getattr(h, cellclass_name)

        cell = cellclass(gid, 0)

        pc.set_gid2node(gid, pc.id())
        
        if celltypename == "pyr":
            # x and y position of pyramidal cells
            
            angle = 2 * np.pi * (RNG.random() - 0.5)
            radius = radius_for_pyramids * 2 * (RNG.random() - 0.5) 
            pyr_coord_in_layer_x = radius * np.cos(angle)
            pyr_coord_in_layer_y = radius * np.sin(angle)


            cell.position(pyr_coord_in_layer_x, 0, pyr_coord_in_layer_y)
            
            for sec in cell.all:
                pyramidal_sec_list.append(sec)
            is_pyrs_thread = True

        # set counters for spike generation
        if cell.is_art() == 0:
            for sec in cell.all:
                sec.insert("IextNoise")
                sec.myseed_IextNoise = RNG.integers(0, 1000000000000000, 1)
                sec.sigma_IextNoise = 0.005
                sec.mean_IextNoise = neuron_param["cellparams"]["iext"]

            if hasattr(cell, "axon_list"):
                mt = h.MechanismType(0)
                mt.select('IextNoise')
                for sec in cell.axon_list:
                     mt.remove(sec=sec)

    
            firing = h.NetCon(cell.soma[0](0.5)._ref_v, None, sec=cell.soma[0])
            firing.threshold = -30 * mV

        else:
            cell.celltype = celltypename
            
            for p_name, p_val in neuron_param["cellparams"].items():
                if hasattr(cell.acell, p_name):
                    setattr(cell.acell, p_name, p_val)
                
            setattr(cell.acell, "delta_t", h.dt)
                    
                    
            setattr(cell.acell, "myseed", RNG.integers(0, 1000000000000000, 1) )

            firing = h.NetCon(cell.acell, None)
        
        pc.cell(gid, firing)
        fring_vector = h.Vector()
        firing.record(fring_vector)
        spike_count_obj.append(firing)
        spike_times_vecs.append(fring_vector)
        
        
        
        # check is need to save Vm of soma
        if np.sum(params["save_soma_v"] == gid) == 1:
            soma_v = h.Vector()
            soma_v.record(cell.soma[0](0.5)._ref_v)
            soma_v_vecs.append(soma_v)
        else:
            soma_v_vecs.append(np.empty(shape=0) )
        
      
        

        if cell.is_art() == 0:
            hh_cells.append(cell)
        
        all_cells.append(cell)

    pc.barrier()
    if pc.id() == 0:
        print("End of neurons settings")
    
    
    # set connection
    connections = h.List()
    synapses = h.List()

    for syn_params in params["synapses_params"]:
        post_idx = np.argwhere( gid_vect == syn_params["post_gid"] ).ravel()
        post_idx = post_idx[0]
        
        postsynaptic_cell = all_cells[ post_idx ]
        
        post_list = getattr(postsynaptic_cell, syn_params["target_compartment"])
        len_postlist = sum([1 for _ in post_list])
        
        if len_postlist == 1:
            post_idx = 0
        else:
            post_idx = RNG.integers(0, len_postlist-1)

        for idx_tmp, post_comp_tmp in enumerate(post_list):
            if idx_tmp == post_idx: post_comp = post_comp_tmp
    
        syn = h.Exp2Syn( post_comp(0.5) ) 
        syn.e = syn_params["Erev"]
        syn.tau1 = syn_params["tau_rise"]
        syn.tau2 = syn_params["tau_decay"]
        
        
        conn = pc.gid_connect(syn_params["pre_gid"], syn)
        conn.delay = syn_params["delay"]
        conn.weight[0] = syn_params["gmax"]
        conn.threshold = -30 * mV
        
        connections.append(conn)
        synapses.append(syn)
        

        try:
            # check NMDA in synapse
            gmax_nmda = syn_params["NMDA"]["gNMDAmax"]
            syn_nmda = h.NMDA(post_comp(0.5), sec=post_comp)
            syn_nmda.tcon = syn_params["NMDA"]["tcon"]
            syn_nmda.tcoff = syn_params["NMDA"]["tcoff"]
            syn_nmda.gNMDAmax = gmax_nmda
            
            conn2 = pc.gid_connect(syn_params["pre_gid"], syn_nmda)
            conn2.delay = syn_params["delay"]
            conn2.weight[0] = syn_params["NMDA"]["gNMDAmax"]
            conn2.threshold = -30 * mV
       
            connections.append(conn2)
            synapses.append(syn_nmda)

        except KeyError:
            pass

    pc.barrier()

    # create gap junction objects
    gap_junctions = h.List()
    
    for gap_params in params["gap_junctions"]:
        
        idx1 = np.argwhere( gid_vect == gap_params["gid1"] ).ravel()
        idx2 = np.argwhere( gid_vect == gap_params["gid2"] ).ravel()


        if idx1.size != 0 and idx2.size != 0:
            
            idx1 = idx1[0]
            idx2 = idx2[0]
            
            cell1 = all_cells[ idx1 ]
            cell2 = all_cells[ idx2 ]
            
            comp1_list = getattr(cell1, gap_params["compartment1"])
            len_list = sum([1 for _ in comp1_list])
            
            if len_list == 1:
                idx1 = 0
            else:
                idx1 = RNG.integers(0, len_list-1)

            for idx_tmp, comp_tmp in enumerate(comp1_list):
                if idx_tmp == idx1: comp1 = comp_tmp
            
            comp2_list = getattr(cell2, gap_params["compartment2"])
            len_list = sum([1 for _ in comp2_list])
            
            if len_list == 1:
                idx2 = 0
            else:
                idx2 = RNG.integers(0, len_list-1)

            for idx_tmp, comp_tmp in enumerate(comp2_list):
                if idx_tmp == idx2: comp2 = comp_tmp

            pc.source_var(comp1(0.5)._ref_v, gap_params["sgid_gap"], sec=comp1) # gap_params["gid1"]

            gap = h.GAP(comp1(0.5), sec=comp1)
            gap.r = gap_params["r"]
            pc.target_var(gap._ref_vgap, gap_params["sgid_gap"] + 1) # gap_params["gid2"]

            gap_junctions.append(gap)

            
            pc.source_var(comp2(0.5)._ref_v, gap_params["sgid_gap"]+1, sec=comp2)  # gap_params["gid2"]
            gap = h.GAP(comp2(0.5), sec=comp2)
            gap.r = gap_params["r"]
            pc.target_var(gap._ref_vgap, gap_params["sgid_gap"]) # gap_params["gid1"] 
            gap_junctions.append(gap)


        elif idx1.size != 0 or idx2.size != 0:
            
            if idx1.size != 0 and idx2.size != 0: continue

            if idx1.size != 0:
                this_idx = idx1[0]
                this_gid = gap_params["gid1"]
                out_gid = gap_params["gid2"]
                comp_name = gap_params["compartment1"]
                
                sgid_gap_src = gap_params["sgid_gap"]
                sgid_gap_trg = gap_params["sgid_gap"] + 1
            else:
                this_idx = idx2[0]
                this_gid = gap_params["gid2"]
                out_gid = gap_params["gid1"]
                comp_name = gap_params["compartment2"]
                
                sgid_gap_src = gap_params["sgid_gap"] + 1
                sgid_gap_trg = gap_params["sgid_gap"]
            
            cell = all_cells[ this_idx ]
            comp_list = getattr(cell, comp_name)


            for idx_tmp, comp_tmp in enumerate(comp_list):
                if idx_tmp == 0: comp = comp_tmp


            pc.source_var(comp(0.5)._ref_v, sgid_gap_src, sec=comp)

            gap = h.GAP(0.5, sec=comp)
            gap.r = gap_params["r"]

            pc.target_var(gap._ref_vgap, sgid_gap_trg)


    pc.setup_transfer()
    pc.barrier()
    if pc.id() == 0: 
        print("End of connection settings")
    

    # create electrodes objects for LFP simulation
    el_x = params["elecs"]["el_x"]
    el_y = params["elecs"]["el_y"]
    el_z = params["elecs"]["el_z"]

    electrodes = []

    for idx_el in range(el_x.size):
        if is_pyrs_thread:
            le = LfpElectrode(x=el_x[idx_el], y=el_y[idx_el], z=el_z[idx_el], sampling_period=h.dt, \
                              method='Line', sec_list=pyramidal_sec_list)
            electrodes.append(le)
        else:
            electrodes.append(None)
    


    if pc.id() == 0:
        t_sim = h.Vector()
        t_sim.record(h._ref_t)
    else:
        t_sim = None

    h.tstop = params["duration"] * ms

    pc.set_maxstep(5 * ms)

    h.finitialize()
    pc.barrier()
    if pc.id() == 0:
        print("Start simulation")
    
    
    timer = time()

    pc.psolve(params["duration"] * ms)
    pc.barrier()
    if pc.id() == 0:
        print("End of the simulation!")
        print("Time of simulation in sec ", time()-timer)


    # unite data from all threads to 0 thread
    comm = MPI.COMM_WORLD
    lfp_data = join_lfp(comm, electrodes)
    spike_trains = join_vect_lists(comm, spike_times_vecs, gid_vect)
    soma_v_list = join_vect_lists(comm, soma_v_vecs, gid_vect)

    if (pc.id() == 0) and (params["file_results"] != None):
        
        t_sim = np.asarray(t_sim)
        rem_time = params["del_start_time"]
        if rem_time > t_sim[-1]:
            rem_time = 0
        rem_idx = int(rem_time / h.dt)

        # save results to file
        with h5py.File(params["file_results"], 'w') as h5file:
            celltypes = params["cell_types_in_model"]
            t_sim = t_sim[rem_idx:] - rem_time

            h5file.create_dataset("time", data = t_sim)

            # save LFP data
            extracellular_group = h5file.create_group("extracellular")
            ele_group = extracellular_group.create_group('electrode_1')
            lfp_group = ele_group.create_group('lfp')
            
            lfp_group_origin = lfp_group.create_group('origin_data')
            lfp_group_origin.attrs['SamplingRate'] = 1000 / h.dt   # dt in ms 

            for idx_el, lfp in enumerate(lfp_data):
                lfp_group_origin.create_dataset("channel_" + str(idx_el+1), data = lfp[rem_idx:] )

            # save firing data
            firing_group = h5file.create_group("extracellular/electrode_1/firing/origin_data")

            for celltype in set(celltypes):
                cell_friring_group = firing_group.create_group(celltype)

                for cell_idx, sp_times in enumerate(spike_trains):
                    if celltype != celltypes[cell_idx]:
                        continue
                    sp_times = sp_times[sp_times >= rem_time] - rem_time
                    cell_friring_group.create_dataset("neuron_" + str(cell_idx+1), data=sp_times) # cell_spikes_dataset

            # save intracellular membrane potential
            intracellular_group = h5file.create_group("intracellular")
            intracellular_group_origin = intracellular_group.create_group("origin_data")

            for soma_v_idx in params["save_soma_v"]: 
                soma_v = soma_v_list[soma_v_idx]
                if soma_v.size == 0: continue
                soma_v_dataset = intracellular_group_origin.create_dataset("neuron_" + str(soma_v_idx+1), data=soma_v[rem_idx:] )
                cell_type = celltypes[soma_v_idx]
                soma_v_dataset.attrs["celltype"] = cell_type

    pc.done()
    h.quit()

    return
